# Supplementary material for: Analysis of the splicing landscape of the frontal cortex in FTLD-TDP reveals subtype specific patterns and cryptic splicing
Source: Acta Neuropathol. 2025 Jun 6;149(1):59. doi: 10.1007/s00401-025-02901-7 (PMC12143990; doi:10.1007/s00401-025-02901-7)
Supplement: Supplementary file 2 — Supplementary file2 (XLSX 12059 KB) [file 401_2025_2901_MOESM2_ESM.xlsx]

## Sheet: S1
Table S1. FTLD-TDP cohort characteristics. LBD: Lewy body disease; BLBD: brainstem Lewy body disease; TLBD: transitional Lewy body disease; DLBD: diffuse type Lewy body disease; ILBD: incidental Lewy body disease.
	FTLD-TDP all	Type A	Type B	Type C	GRN mutation carrers	C9orf72 expansion carriers	Control	p-value (FTLD-TDP all vs Controls)
N Total	127	27	20	22	24	34	22
N Female (N, %)	57 (44.9)	13 (48.1)	11 (55)	8 (36.3)	13 (54.2)	12 (35.3)	14 (63.6)	0.16
RIN (median, IQR)	9.3 (8.55-9.7)	9.5 (9.05-9.7)	9.75 (9.3-9.83)	9.3 (8.72-9.6)	8.85 (8.3-9.43)	8.95 (8.4-9.47)	9.1 (8.65-9.52)	0.74
Age at onset (median, IQR)	65.4 (58.7-72.3)	73.8 (70.7-79)	62.8 (57.3-70.1)	64.8 (59.6-68.2)	61.9 (56.1-68)	63.1 (55-68.1)	NA
Age at death (median, IQR)	72 (65-80.8)	83 (78-86.5)	68.5 (59.5-73.5)	74.5 (68-77.5)	67 (64-75.5)	69 (62-75.8)	87 (80.2-89.8)	<0.0001
Braak stage (N, %)								0.45
0	32 (27.1)	5 (19.2)	4 (21)	5 (25)	13 (62)	5 (15.6)	3 (15.8)
I	21 (17.8)	6 (23)	6 (31.6)	5 (25)	3 (14.2)	1 (3.1)	3 (15.8)
II	42 (35.6)	8 (30.8)	6 (31.6)	7 (35)	4 (19)	17 (53.1)	6 (31.5)
III	13 (11)	3 (11.5)	2 (10.5)	3 (15)	1 (4.8)	4 (12.5)	4 (21)
IV	6 (5.1)	2 (7.7)	1 (5.2)	0	0	3 (9.4)	3 (15.8)
V	1 (1)	0	0	0	0	1 (3.1)	0
VI	3 (2.6)	2 (7.7)	0	0	0	1 (3.1)	0
Thal phase (N, %)								0.88
0	56 (52.9)	9 (37.5)	9 (50)	5 (33.3)	12 (66.7)	21 (67)	4 (50)
1	19 (18)	4 (16.7)	2 (11.1)	5 (33.3)	5 (27.8)	3 (9.6)	1 (12.5)
2	13 (12.2)	4 (16.7)	0	4 (26.7)	1 (5.5)	4 (12.9)	1 (12.5)
3	6 (5.6)	0	4 (22.2)	1 (6.7)	0	1 (3.2)	1 (12.5)
4	6 (5.6)	3 (12.5)	2 (11.1)	0	0	1 (3.2)	1 (12.5)
5	6 (5.6)	4 (16.7)	1 (5.6)	0	0	1 (3.2)	0
LBD (N, %)								0.81
None	116 (91.3)	23 (85.2)	18 (90)	21 (95.4)	23 (95.8)	31 (91.2)	22 (100)
BLBD	5 (3.9)	1 (3.7)	1 (5)	1 (4.5)	0	2 (5.8)	0
DLBD	2 (1.6)	0	1 (5)	0	1 (4.2)	0	0
ILBD	2 (1.6)	1 (3.7)	0	0	0	1 (2.9)	0
TLBD	2 (1.6)	2 (7.4)	0	0	0	0	0

## Sheet: S2
Table S2. ROSMAP cohort characteristics.
	Alzheimer's disease	Control	p-value
N Total	139	79
N Female (N, %)	100 (72)	47 (60)	0.08
RIN (median, IQR)	7 (6.2-7.5)	7.4 (6.65-8.1)	0.002
Age at death (median, IQR)	90 (87.9-90)	84.8 (78.3-88.2)	<0.0001
Braak stage			<0.0001
0	0	4 (5)
I	0	25 (31.7)
II	0	11 (14)
III	56 (40.2)	39 (49.3)
IV	77 (55.4)	0
V	6 (4.3)	0
VI
CERAD score			<0.0001
1 (Definite AD)	86 (61.9)	0
2 (Probable AD)	53 (38.1)	0
3 (Possible AD)	0	21 (26.6)
4 (No AD)	0	58 (73.4)

## Sheet: S3
Table S3. MayoRNAseq cohort characteristics.
	Alzheimer's disease	Control	p-value
N Total	79	67
N Female (N, %)	48 (60.7)	32 (57.8)	0.16
RIN (median, IQR)	8.6 (8.1-9)	7.8 (7-8.5)	<0.0001
Age at death (median, IQR)	85 (78-89)	86 (78.5-90)	0.76
Braak stage			<0.0001
0	0	1 (4)
I	0	4 (16)
II	0	12 (48)
III	0	8 (32)
IV	6 (7.6)	0
V	33 (41.7)	0
VI	40 (50.6)	0
Thal phase			<0.0001
0	0	8 (88.8)
1	0	0
2	0	1 (11.1)
3	3 (5.6)	0
4	2 (3.7)	0
5	48 (90.6)	0

## Sheet: S4
Table S4. MSBB cohort characteristics. The original CERAD score in the MSBB cohort was categorized as follows: 1 for Normal, 2 for Definite Alzheimer’s disease, 3 for Probable Alzheimer’s disease, and 4 for Possible Alzheimer’s disease. To align with the classification used in the ROSMAP cohort, these scores were recoded to a semi-quantitative format: 1 for Definite Alzheimer’s disease, 2 for Pro…
	Alzheimer's disease	Control	p-value
BA10
N Total	90	42
N Female (N, %)	60 (66.6)	21 (50)	0.1
RIN (median, IQR)	6.75 (±0.87)	6.89 (±0.87)	0.37
Age at death (median, IQR)	86 (76-96)	81 (65.2-96.8)	0.01
Braak stage			<0.0001
0	0	4 (9.7)
I	0	11 (26.9)
II	0	17 (41.4)
III	0	9 (22)
IV	15 (18.3)	0
V	17 (20.7)	0
VI	50 (61)	0
CERAD score			<0.0001
1 (Definite AD)	5 (0.5)	0
2 (Probable AD)	12 (13.3)	0
3 (Possible AD)	73 (81.1)	0
4 (No AD)	0	42 (100)
BA22
N Total	87	33
N Female (N, %)	58 (66.6)	18 (54.5)	0.3
RIN (median, IQR)	6.3 (5.6-7.15)	6.4 (6-7.3)	0.5
Age at death (median, IQR)	84 (80-90)	82 (73-89)	0.08
Braak stage			<0.0001
0	0	4 (12.1)
I	0	10 (30.3)
II	0	11 (33.3)
III	0	8 (24.2)
IV	15 (18.7)	0
V	17 (21.2)	0
VI	48 (60)	0
CERAD score			<0.0001
1 (Definite AD)	6 (6.9)	0
2 (Probable AD)	15 (17.2)	0
3 (Possible AD)	66 (75.9)	0
4 (No AD)	0	33 (100)
BA36
N Total	68	37
N Female (N, %)	45 (66.1)	17 (46)	0.07
RIN (median, IQR)	6.7 (5.77-7.32)	6.9 (5.9-7.4)	0.45
Age at death (median, IQR)	85.5 (80-90)	79 (73-90)	0.008
Braak stage			<0.0001
0	0	3 (8.3)
I	0	12 (33.3)
II	0	15 (41.6)
III	0	6 (16.6)
IV	10 (17)	0
V	14 (23.8)	0
VI	35 (59.3)	0
CERAD score			<0.0001
1 (Definite AD)	3 (4)	0
2 (Probable AD)	10 (14.7)	0
3 (Possible AD)	55 (80.8)	0
4 (No AD)	0	37 (100)
BA44
N Total	78	35
N Female (N, %)	53 (68)	17 (48.5)	0.08
RIN (median, IQR)	8.2 (6.2-9.9)	8.8 (6.85-9.7)	0.5
Age at death (median, IQR)	86 (81-90)	82 (74-90)	0.001
Braak stage			<0.0001
0	0	3 (8.8)
I	0	9 (26.4)
II	0	14 (41.1)
III	0	8 (23.5)
IV	15 (20.5)	0
V	14 (19.2)	0
VI	44 (60.3)	0
CERAD score			<0.0001
1 (Definite AD)	5 (6.4)	0
2 (Probable AD)	13 (16.6)	0
3 (Possible AD)	60 (77)	0
4 (No AD)	0	35 (100)

## Sheet: S5
Table S5. All events in significant clusters (FDR<0.05) in FTLD-TDP (all) vs controls, not adjusted by cell proportions.
Cluster ID	Gene	p.value	p.adjust	Intronic junction	PSI CON	PSI FTLD-TDP	DeltaPSI	Chr	Start	End	Verdict
chr7:clu_33692_+	CCDC136	6.41e-63	1.56e-58	chr7:128805901:128806237:clu_33692_+	0.0321305	0.0491354	0.0170049	chr7	128805901	128806237	annotated
chr7:clu_33692_+	CCDC136	6.41e-63	1.56e-58	chr7:128805901:128806688:clu_33692_+	0.0208427	0.021987	0.00114436	chr7	128805901	128806688	annotated
chr7:clu_33692_+	CCDC136	6.41e-63	1.56e-58	chr7:128805901:128810139:clu_33692_+	0.000790146	0.00237022	0.00158008	chr7	128805901	128810139	novel annotated pair
chr7:clu_33692_+	CCDC136	6.41e-63	1.56e-58	chr7:128805901:128811800:clu_33692_+	0.00147697	0.00169243	0.000215457	chr7	128805901	128811800	novel annotated pair
chr7:clu_33692_+	CCDC136	6.41e-63	1.56e-58	chr7:128805901:128812708:clu_33692_+	0.00658762	0.00645214	-0.000135485	chr7	128805901	128812708	novel annotated pair
chr7:clu_33692_+	CCDC136	6.41e-63	1.56e-58	chr7:128805901:128817758:clu_33692_+	0.33067	0.224565	-0.106105	chr7	128805901	128817758	annotated
chr7:clu_33692_+	CCDC136	6.41e-63	1.56e-58	chr7:128805901:128817804:clu_33692_+	0.00356773	0.00453492	0.000967188	chr7	128805901	128817804	cryptic_threeprime
chr7:clu_33692_+	CCDC136	6.41e-63	1.56e-58	chr7:128806395:128806688:clu_33692_+	0.0196199	0.0382425	0.0186226	chr7	128806395	128806688	annotated
chr7:clu_33692_+	CCDC136	6.41e-63	1.56e-58	chr7:128806411:128817758:clu_33692_+	0.00255819	0.00178261	-0.000775577	chr7	128806411	128817758	cryptic_fiveprime
chr7:clu_33692_+	CCDC136	6.41e-63	1.56e-58	chr7:128806858:128807360:clu_33692_+	0.0340452	0.0550798	0.0210346	chr7	128806858	128807360	annotated
chr7:clu_33692_+	CCDC136	6.41e-63	1.56e-58	chr7:128806858:128817758:clu_33692_+	0.00162831	0.00161419	-1.41e-05	chr7	128806858	128817758	novel annotated pair
chr7:clu_33692_+	CCDC136	6.41e-63	1.56e-58	chr7:128807545:128808471:clu_33692_+	0.0015956	0.00907097	0.00747537	chr7	128807545	128808471	cryptic_threeprime
chr7:clu_33692_+	CCDC136	6.41e-63	1.56e-58	chr7:128807545:128809450:clu_33692_+	0.00714936	0.0211766	0.0140272	chr7	128807545	128809450	annotated
chr7:clu_33692_+	CCDC136	6.41e-63	1.56e-58	chr7:128807545:128810139:clu_33692_+	0.000548226	0.00149842	0.00095019	chr7	128807545	128810139	novel annotated pair
chr7:clu_33692_+	CCDC136	6.41e-63	1.56e-58	chr7:128807545:128814638:clu_33692_+	0.00295237	0.00612975	0.00317738	chr7	128807545	128814638	novel annotated pair
chr7:clu_33692_+	CCDC136	6.41e-63	1.56e-58	chr7:128807545:128817758:clu_33692_+	0.027163	0.0240926	-0.00307036	chr7	128807545	128817758	annotated
chr7:clu_33692_+	CCDC136	6.41e-63	1.56e-58	chr7:128809644:128810139:clu_33692_+	0.0059414	0.0255735	0.0196321	chr7	128809644	128810139	annotated
chr7:clu_33692_+	CCDC136	6.41e-63	1.56e-58	chr7:128810366:128811800:clu_33692_+	0.00548865	0.0312302	0.0257415	chr7	128810366	128811800	annotated
chr7:clu_33692_+	CCDC136	6.41e-63	1.56e-58	chr7:128810366:128817758:clu_33692_+	0.000685416	0.00110406	0.000418648	chr7	128810366	128817758	novel annotated pair
chr7:clu_33692_+	CCDC136	6.41e-63	1.56e-58	chr7:128812312:128812708:clu_33692_+	0.0138467	0.0486205	0.0347738	chr7	128812312	128812708	annotated
chr7:clu_33692_+	CCDC136	6.41e-63	1.56e-58	chr7:128812929:128814638:clu_33692_+	0.0094683	0.0366452	0.0271769	chr7	128812929	128814638	annotated
chr7:clu_33692_+	CCDC136	6.41e-63	1.56e-58	chr7:128812929:128817758:clu_33692_+	0.00911401	0.0115946	0.0024806	chr7	128812929	128817758	novel annotated pair
chr7:clu_33692_+	CCDC136	6.41e-63	1.56e-58	chr7:128812929:128821799:clu_33692_+	0.00190759	0.00720753	0.00529994	chr7	128812929	128821799	annotated
chr7:clu_33692_+	CCDC136	6.41e-63	1.56e-58	chr7:128815931:128817758:clu_33692_+	0.00801977	0.0147355	0.00671574	chr7	128815931	128817758	annotated
chr7:clu_33692_+	CCDC136	6.41e-63	1.56e-58	chr7:128815931:128821799:clu_33692_+	0.00710124	0.0404442	0.033343	chr7	128815931	128821799	annotated
chr7:clu_33692_+	CCDC136	6.41e-63	1.56e-58	chr7:128817864:128821799:clu_33692_+	0.445101	0.31342	-0.131681	chr7	128817864	128821799	annotated
chr14:clu_28011_+	KLC1	7.17e-45	8.74e-41	chr14:103679518:103684986:clu_28011_+	0.31948	0.210611	-0.108869	chr14	103679518	103684986	annotated
chr14:clu_28011_+	KLC1	7.17e-45	8.74e-41	chr14:103679518:103685638:clu_28011_+	0.061511	0.0458786	-0.0156324	chr14	103679518	103685638	novel annotated pair
chr14:clu_28011_+	KLC1	7.17e-45	8.74e-41	chr14:103679518:103687081:clu_28011_+	0.0225847	0.0583513	0.0357667	chr14	103679518	103687081	annotated
chr14:clu_28011_+	KLC1	7.17e-45	8.74e-41	chr14:103679518:103700655:clu_28011_+	0.0203528	0.0401248	0.0197719	chr14	103679518	103700655	annotated
chr14:clu_28011_+	KLC1	7.17e-45	8.74e-41	chr14:103679545:103684986:clu_28011_+	0.054003	0.0657962	0.0117932	chr14	103679545	103684986	annotated
chr14:clu_28011_+	KLC1	7.17e-45	8.74e-41	chr14:103679545:103687081:clu_28011_+	0.0191906	0.053663	0.0344724	chr14	103679545	103687081	annotated
chr14:clu_28011_+	KLC1	7.17e-45	8.74e-41	chr14:103679545:103700655:clu_28011_+	0.0124264	0.0238527	0.0114263	chr14	103679545	103700655	annotated
chr14:clu_28011_+	KLC1	7.17e-45	8.74e-41	chr14:103685036:103685638:clu_28011_+	0.414361	0.297613	-0.116748	chr14	103685036	103685638	annotated
chr14:clu_28011_+	KLC1	7.17e-45	8.74e-41	chr14:103687211:103692359:clu_28011_+	0.0198748	0.0494706	0.0295958	chr14	103687211	103692359	annotated
chr14:clu_28011_+	KLC1	7.17e-45	8.74e-41	chr14:103687211:103700655:clu_28011_+	0.0288118	0.0848685	0.0560567	chr14	103687211	103700655	annotated
chr14:clu_28011_+	KLC1	7.17e-45	8.74e-41	chr14:103692425:103693553:clu_28011_+	0.0135336	0.0371058	0.0235721	chr14	103692425	103693553	annotated
chr14:clu_28011_+	KLC1	7.17e-45	8.74e-41	chr14:103692425:103700655:clu_28011_+	0.00893041	0.0183391	0.00940871	chr14	103692425	103700655	annotated
chr14:clu_28011_+	KLC1	7.17e-45	8.74e-41	chr14:103693634:103700655:clu_28011_+	0.00493979	0.0143257	0.00938588	chr14	103693634	103700655	annotated
chr16:clu_19732_-	METTL26	1.35e-38	8.24e-35	chr16:634797:634889:clu_19732_-	0.220528	0.211148	-0.00938015	chr16	634797	634889	annotated
chr16:clu_19732_-	METTL26	1.35e-38	8.24e-35	chr16:634797:634893:clu_19732_-	0.00190314	0.00233	0.00042686	chr16	634797	634893	cryptic_fiveprime
chr16:clu_19732_-	METTL26	1.35e-38	8.24e-35	chr16:634797:635281:clu_19732_-	0.107638	0.121552	0.0139139	chr16	634797	635281	annotated
chr16:clu_19732_-	METTL26	1.35e-38	8.24e-35	chr16:634797:635518:clu_19732_-	0.000937654	0.00239578	0.00145813	chr16	634797	635518	annotated
chr16:clu_19732_-	METTL26	1.35e-38	8.24e-35	chr16:634797:635612:clu_19732_-	0.0200895	0.032619	0.0125295	chr16	634797	635612	annotated
chr16:clu_19732_-	METTL26	1.35e-38	8.24e-35	chr16:634797:636094:clu_19732_-	0.00445693	0.0184466	0.0139897	chr16	634797	636094	annotated
chr16:clu_19732_-	METTL26	1.35e-38	8.24e-35	chr16:634935:635281:clu_19732_-	0.00108069	0.00215277	0.00107208	chr16	634935	635281	cryptic_threeprime
chr16:clu_19732_-	METTL26	1.35e-38	8.24e-35	chr16:634956:635281:clu_19732_-	0.169627	0.150715	-0.0189123	chr16	634956	635281	annotated
chr16:clu_19732_-	METTL26	1.35e-38	8.24e-35	chr16:634956:635612:clu_19732_-	0.00448636	0.00613231	0.00164595	chr16	634956	635612	annotated
chr16:clu_19732_-	METTL26	1.35e-38	8.24e-35	chr16:635012:635281:clu_19732_-	0.00204893	0.00262466	0.000575732	chr16	635012	635281	cryptic_threeprime
chr16:clu_19732_-	METTL26	1.35e-38	8.24e-35	chr16:635063:635281:clu_19732_-	0.0141863	0.0180294	0.00384305	chr16	635063	635281	annotated
chr16:clu_19732_-	METTL26	1.35e-38	8.24e-35	chr16:635340:635518:clu_19732_-	0.00429965	0.00678088	0.00248124	chr16	635340	635518	annotated
chr16:clu_19732_-	METTL26	1.35e-38	8.24e-35	chr16:635340:635612:clu_19732_-	0.240873	0.20277	-0.0381028	chr16	635340	635612	annotated
chr16:clu_19732_-	METTL26	1.35e-38	8.24e-35	chr16:635340:636094:clu_19732_-	0.0196363	0.0567394	0.0371031	chr16	635340	636094	annotated
chr16:clu_19732_-	METTL26	1.35e-38	8.24e-35	chr16:635774:636094:clu_19732_-	0.188209	0.165565	-0.022644	chr16	635774	636094	annotated
chr2:clu_9988_-	DCTN1	1.05e-38	8.24e-35	chr2:74371728:74372928:clu_9988_-	0.255054	0.23193	-0.0231239	chr2	74371728	74372928	annotated
chr2:clu_9988_-	DCTN1	1.05e-38	8.24e-35	chr2:74371728:74377432:clu_9988_-	0.0331303	0.11333	0.0801994	chr2	74371728	74377432	annotated
chr2:clu_9988_-	DCTN1	1.05e-38	8.24e-35	chr2:74371728:74391794:clu_9988_-	0.00242548	0.00832362	0.00589814	chr2	74371728	74391794	novel annotated pair
chr2:clu_9988_-	DCTN1	1.05e-38	8.24e-35	chr2:74372948:74374323:clu_9988_-	0.197081	0.139158	-0.0579228	chr2	74372948	74374323	annotated
chr2:clu_9988_-	DCTN1	1.05e-38	8.24e-35	chr2:74372948:74377432:clu_9988_-	0.0522875	0.0871124	0.0348249	chr2	74372948	74377432	novel annotated pair
chr2:clu_9988_-	DCTN1	1.05e-38	8.24e-35	chr2:74374340:74376742:clu_9988_-	0.11466	0.0474256	-0.067234	chr2	74374340	74376742	annotated
chr2:clu_9988_-	DCTN1	1.05e-38	8.24e-35	chr2:74374340:74377432:clu_9988_-	0.00630444	0.0111863	0.00488185	chr2	74374340	74377432	annotated
chr2:clu_9988_-	DCTN1	1.05e-38	8.24e-35	chr2:74376762:74377432:clu_9988_-	0.10795	0.0442337	-0.0637159	chr2	74376762	74377432	annotated
chr2:clu_9988_-	DCTN1	1.05e-38	8.24e-35	chr2:74378245:74380005:clu_9988_-	0.0995072	0.0533344	-0.0461728	chr2	74378245	74380005	annotated
chr2:clu_9988_-	DCTN1	1.05e-38	8.24e-35	chr2:74378245:74391794:clu_9988_-	0.1316	0.263965	0.132365	chr2	74378245	74391794	annotated
chr12:clu_20536_-	CD27-AS1	1.11e-33	5.39e-30	chr12:6448737:6450341:clu_20536_-	0.0493733	0.0657625	0.0163892	chr12	6448737	6450341	annotated
chr12:clu_20536_-	CD27-AS1	1.11e-33	5.39e-30	chr12:6448737:6450474:clu_20536_-	0.00915592	0.0225218	0.0133659	chr12	6448737	6450474	annotated
chr12:clu_20536_-	CD27-AS1	1.11e-33	5.39e-30	chr12:6448737:6450870:clu_20536_-	0.00800791	0.0058407	-0.00216721	chr12	6448737	6450870	annotated
chr12:clu_20536_-	CD27-AS1	1.11e-33	5.39e-30	chr12:6448737:6450893:clu_20536_-	0.101913	0.136941	0.0350279	chr12	6448737	6450893	novel annotated pair
chr12:clu_20536_-	CD27-AS1	1.11e-33	5.39e-30	chr12:6448737:6451363:clu_20536_-	0.0319376	0.0301689	-0.00176867	chr12	6448737	6451363	novel annotated pair
chr12:clu_20536_-	CD27-AS1	1.11e-33	5.39e-30	chr12:6448737:6451469:clu_20536_-	0.165046	0.215381	0.0503348	chr12	6448737	6451469	novel annotated pair
chr12:clu_20536_-	CD27-AS1	1.11e-33	5.39e-30	chr12:6448757:6450341:clu_20536_-	0.0600948	0.0787715	0.0186767	chr12	6448757	6450341	novel annotated pair
chr12:clu_20536_-	CD27-AS1	1.11e-33	5.39e-30	chr12:6448757:6451469:clu_20536_-	0.0736699	0.127864	0.0541938	chr12	6448757	6451469	annotated
chr12:clu_20536_-	CD27-AS1	1.11e-33	5.39e-30	chr12:6448757:6464890:clu_20536_-	0.0152939	0.013615	-0.00167891	chr12	6448757	6464890	novel annotated pair
chr12:clu_20536_-	CD27-AS1	1.11e-33	5.39e-30	chr12:6450708:6450893:clu_20536_-	0.0120375	0.028975	0.0169376	chr12	6450708	6450893	annotated
chr12:clu_20536_-	CD27-AS1	1.11e-33	5.39e-30	chr12:6450980:6451469:clu_20536_-	0.0926401	0.151491	0.0588508	chr12	6450980	6451469	annotated
chr12:clu_20536_-	CD27-AS1	1.11e-33	5.39e-30	chr12:6450986:6451469:clu_20536_-	0.010198	0.00660337	-0.00359465	chr12	6450986	6451469	cryptic_threeprime
chr12:clu_20536_-	CD27-AS1	1.11e-33	5.39e-30	chr12:6462842:6464890:clu_20536_-	0.0155526	0.0105037	-0.00504894	chr12	6462842	6464890	annotated
chr12:clu_20536_-	CD27-AS1	1.11e-33	5.39e-30	chr12:6462969:6464890:clu_20536_-	0.0109352	0.00845865	-0.0024765	chr12	6462969	6464890	annotated
chr12:clu_20536_-	CD27-AS1	1.11e-33	5.39e-30	chr12:6464486:6464890:clu_20536_-	0.337601	0.0953923	-0.242209	chr12	6464486	6464890	annotated
chr12:clu_20536_-	CD27-AS1	1.11e-33	5.39e-30	chr12:6464486:6464894:clu_20536_-	0.00654335	0.00171056	-0.0048328	chr12	6464486	6464894	cryptic_fiveprime
chr7:clu_29660_-	NRCAM	2.68e-32	1.09e-28	chr7:108160492:108166921:clu_29660_-	0.116924	0.0546118	-0.0623118	chr7	108160492	108166921	annotated
chr7:clu_29660_-	NRCAM	2.68e-32	1.09e-28	chr7:108160492:108168277:clu_29660_-	0.010073	0.0161031	0.00603007	chr7	108160492	108168277	annotated
chr7:clu_29660_-	NRCAM	2.68e-32	1.09e-28	chr7:108160492:108175322:clu_29660_-	0.168016	0.0693993	-0.0986172	chr7	108160492	108175322	annotated
chr7:clu_29660_-	NRCAM	2.68e-32	1.09e-28	chr7:108160492:108176421:clu_29660_-	0.0412006	0.132188	0.0909872	chr7	108160492	108176421	cryptic_fiveprime
chr7:clu_29660_-	NRCAM	2.68e-32	1.09e-28	chr7:108160492:108176430:clu_29660_-	0.217115	0.52919	0.312075	chr7	108160492	108176430	annotated
chr7:clu_29660_-	NRCAM	2.68e-32	1.09e-28	chr7:108167073:108168277:clu_29660_-	0.0726238	0.0383182	-0.0343056	chr7	108167073	108168277	annotated
chr7:clu_29660_-	NRCAM	2.68e-32	1.09e-28	chr7:108167073:108175322:clu_29660_-	0.0158906	0.0132596	-0.00263098	chr7	108167073	108175322	novel annotated pair
chr7:clu_29660_-	NRCAM	2.68e-32	1.09e-28	chr7:108168402:108175322:clu_29660_-	0.0816038	0.0322494	-0.0493545	chr7	108168402	108175322	annotated
chr7:clu_29660_-	NRCAM	2.68e-32	1.09e-28	chr7:108168402:108176430:clu_29660_-	0.0238606	0.0166215	-0.0072391	chr7	108168402	108176430	novel annotated pair
chr7:clu_29660_-	NRCAM	2.68e-32	1.09e-28	chr7:108175357:108176421:clu_29660_-	0.0443341	0.0174956	-0.0268385	chr7	108175357	108176421	cryptic_fiveprime
chr7:clu_29660_-	NRCAM	2.68e-32	1.09e-28	chr7:108175357:108176430:clu_29660_-	0.208359	0.0805643	-0.127794	chr7	108175357	108176430	annotated
chr9:clu_13993_+	CLTA	7.13e-31	2.48e-27	chr9:36204179:36209267:clu_13993_+	0.275078	0.15673	-0.118348	chr9	36204179	36209267	annotated
chr9:clu_13993_+	CLTA	7.13e-31	2.48e-27	chr9:36204179:36210625:clu_13993_+	0.0327209	0.050794	0.0180731	chr9	36204179	36210625	annotated
chr9:clu_13993_+	CLTA	7.13e-31	2.48e-27	chr9:36204179:36211603:clu_13993_+	0.180317	0.41994	0.239623	chr9	36204179	36211603	annotated
chr9:clu_13993_+	CLTA	7.13e-31	2.48e-27	chr9:36204179:36211608:clu_13993_+	0.00373379	0.0138605	0.0101268	chr9	36204179	36211608	cryptic_threeprime
chr9:clu_13993_+	CLTA	7.13e-31	2.48e-27	chr9:36209320:36210625:clu_13993_+	0.161262	0.111849	-0.0494131	chr9	36209320	36210625	annotated
chr9:clu_13993_+	CLTA	7.13e-31	2.48e-27	chr9:36209320:36211603:clu_13993_+	0.143206	0.0822572	-0.0609489	chr9	36209320	36211603	annotated
chr9:clu_13993_+	CLTA	7.13e-31	2.48e-27	chr9:36209320:36211608:clu_13993_+	0.00813886	0.00797382	-0.000165043	chr9	36209320	36211608	cryptic_threeprime
chr9:clu_13993_+	CLTA	7.13e-31	2.48e-27	chr9:36210660:36211603:clu_13993_+	0.195543	0.156596	-0.0389478	chr9	36210660	36211603	annotated
chr20:clu_5603_+	GNAS	2.66e-30	8.12e-27	chr20:58895684:58898941:clu_5603_+	0.435119	0.381705	-0.0534136	chr20	58895684	58898941	annotated
chr20:clu_5603_+	GNAS	2.66e-30	8.12e-27	chr20:58895684:58903528:clu_5603_+	0.0407461	0.10901	0.068264	chr20	58895684	58903528	annotated
chr20:clu_5603_+	GNAS	2.66e-30	8.12e-27	chr20:58895684:58903531:clu_5603_+	0.0201258	0.0632322	0.0431064	chr20	58895684	58903531	annotated
chr20:clu_5603_+	GNAS	2.66e-30	8.12e-27	chr20:58898985:58899949:clu_5603_+	0.0333804	0.028553	-0.00482735	chr20	58898985	58899949	annotated
chr20:clu_5603_+	GNAS	2.66e-30	8.12e-27	chr20:58898985:58903528:clu_5603_+	0.066009	0.057094	-0.00891495	chr20	58898985	58903528	annotated
chr20:clu_5603_+	GNAS	2.66e-30	8.12e-27	chr20:58898985:58903531:clu_5603_+	0.40462	0.360406	-0.0442145	chr20	58898985	58903531	annotated
chr5:clu_18532_+	AP3S1	4.71e-30	1.27e-26	chr5:115842106:115866670:clu_18532_+	0.121268	0.136326	0.0150577	chr5	115842106	115866670	annotated
chr5:clu_18532_+	AP3S1	4.71e-30	1.27e-26	chr5:115842106:115870017:clu_18532_+	0.00399126	0.00345166	-0.000539597	chr5	115842106	115870017	novel annotated pair
chr5:clu_18532_+	AP3S1	4.71e-30	1.27e-26	chr5:115842106:115895087:clu_18532_+	0.00545645	0.00528918	-0.000167272	chr5	115842106	115895087	novel annotated pair
chr5:clu_18532_+	AP3S1	4.71e-30	1.27e-26	chr5:115866761:115870017:clu_18532_+	0.133394	0.151344	0.0179501	chr5	115866761	115870017	annotated
chr5:clu_18532_+	AP3S1	4.71e-30	1.27e-26	chr5:115866761:115895087:clu_18532_+	0.00911239	0.00797552	-0.00113687	chr5	115866761	115895087	annotated
chr5:clu_18532_+	AP3S1	4.71e-30	1.27e-26	chr5:115870128:115895087:clu_18532_+	0.17007	0.180024	0.00995473	chr5	115870128	115895087	annotated
chr5:clu_18532_+	AP3S1	4.71e-30	1.27e-26	chr5:115870128:115902885:clu_18532_+	0.00482439	0.00905086	0.00422647	chr5	115870128	115902885	novel annotated pair
chr5:clu_18532_+	AP3S1	4.71e-30	1.27e-26	chr5:115895158:115902885:clu_18532_+	0.233474	0.237802	0.00432773	chr5	115895158	115902885	annotated
chr5:clu_18532_+	AP3S1	4.71e-30	1.27e-26	chr5:115895158:115913362:clu_18532_+	0.000871946	0.00244073	0.00156878	chr5	115895158	115913362	annotated
chr5:clu_18532_+	AP3S1	4.71e-30	1.27e-26	chr5:115902992:115906821:clu_18532_+	0.0865209	0.04836	-0.0381609	chr5	115902992	115906821	annotated
chr5:clu_18532_+	AP3S1	4.71e-30	1.27e-26	chr5:115902992:115913362:clu_18532_+	0.132474	0.16297	0.0304962	chr5	115902992	115913362	annotated
chr5:clu_18532_+	AP3S1	4.71e-30	1.27e-26	chr5:115906861:115912089:clu_18532_+	0.00725141	0.00414397	-0.00310744	chr5	115906861	115912089	annotated
chr5:clu_18532_+	AP3S1	4.71e-30	1.27e-26	chr5:115906861:115913362:clu_18532_+	0.0831658	0.0462598	-0.036906	chr5	115906861	115913362	novel annotated pair
chr5:clu_18532_+	AP3S1	4.71e-30	1.27e-26	chr5:115912136:115913362:clu_18532_+	0.00812626	0.00456258	-0.00356368	chr5	115912136	115913362	annotated
chr9:clu_14532_+	GRIN1	1.26e-29	3.08e-26	chr9:137163904:137164172:clu_14532_+	0.00738626	0.00441751	-0.00296875	chr9	137163904	137164172	annotated
chr9:clu_14532_+	GRIN1	1.26e-29	3.08e-26	chr9:137163904:137165186:clu_14532_+	0.306894	0.35693	0.0500363	chr9	137163904	137165186	annotated
chr9:clu_14532_+	GRIN1	1.26e-29	3.08e-26	chr9:137163904:137167411:clu_14532_+	0.0468414	0.0292688	-0.0175725	chr9	137163904	137167411	annotated
chr9:clu_14532_+	GRIN1	1.26e-29	3.08e-26	chr9:137163904:137167774:clu_14532_+	0.325326	0.20907	-0.116256	chr9	137163904	137167774	annotated
chr9:clu_14532_+	GRIN1	1.26e-29	3.08e-26	chr9:137163904:137167777:clu_14532_+	0.00666233	0.0046104	-0.00205193	chr9	137163904	137167777	cryptic_threeprime
chr9:clu_14532_+	GRIN1	1.26e-29	3.08e-26	chr9:137164215:137165186:clu_14532_+	0.00231302	0.00265324	0.00034022	chr9	137164215	137165186	annotated
chr9:clu_14532_+	GRIN1	1.26e-29	3.08e-26	chr9:137164215:137167774:clu_14532_+	0.0061425	0.00291097	-0.00323153	chr9	137164215	137167774	novel annotated pair
chr9:clu_14532_+	GRIN1	1.26e-29	3.08e-26	chr9:137165296:137167411:clu_14532_+	0.200444	0.266327	0.0658829	chr9	137165296	137167411	annotated
chr9:clu_14532_+	GRIN1	1.26e-29	3.08e-26	chr9:137165296:137167774:clu_14532_+	0.0979901	0.123812	0.0258215	chr9	137165296	137167774	annotated
chr3:clu_3619_-	DLG1	1.47e-29	3.26e-26	chr3:197066754:197068502:clu_3619_-	0.0562102	0.0185903	-0.0376199	chr3	197066754	197068502	annotated
chr3:clu_3619_-	DLG1	1.47e-29	3.26e-26	chr3:197066754:197069219:clu_3619_-	0.235158	0.289652	0.0544945	chr3	197066754	197069219	annotated
chr3:clu_3619_-	DLG1	1.47e-29	3.26e-26	chr3:197066754:197075837:clu_3619_-	0.025496	0.0269321	0.00143608	chr3	197066754	197075837	annotated
chr3:clu_3619_-	DLG1	1.47e-29	3.26e-26	chr3:197066754:197076586:clu_3619_-	0.00862974	0.0140986	0.00546883	chr3	197066754	197076586	annotated
chr3:clu_3619_-	DLG1	1.47e-29	3.26e-26	chr3:197068522:197069219:clu_3619_-	0.00868568	0.0030389	-0.00564677	chr3	197068522	197069219	annotated
chr3:clu_3619_-	DLG1	1.47e-29	3.26e-26	chr3:197068537:197069219:clu_3619_-	0.0500283	0.0162504	-0.033778	chr3	197068537	197069219	annotated
chr3:clu_3619_-	DLG1	1.47e-29	3.26e-26	chr3:197069260:197075837:clu_3619_-	0.21095	0.160387	-0.0505633	chr3	197069260	197075837	annotated
chr3:clu_3619_-	DLG1	1.47e-29	3.26e-26	chr3:197069260:197076586:clu_3619_-	0.0932731	0.141525	0.0482517	chr3	197069260	197076586	annotated
chr3:clu_3619_-	DLG1	1.47e-29	3.26e-26	chr3:197075870:197076586:clu_3619_-	0.0189929	0.021453	0.00246006	chr3	197075870	197076586	annotated
chr3:clu_3619_-	DLG1	1.47e-29	3.26e-26	chr3:197075870:197081051:clu_3619_-	0.204382	0.15675	-0.0476326	chr3	197075870	197081051	annotated
chr3:clu_3619_-	DLG1	1.47e-29	3.26e-26	chr3:197076682:197081051:clu_3619_-	0.0254983	0.0436039	0.0181056	chr3	197076682	197081051	annotated
chr3:clu_3619_-	DLG1	1.47e-29	3.26e-26	chr3:197076685:197081051:clu_3619_-	0.0626953	0.107719	0.0450238	chr3	197076685	197081051	annotated
chr6:clu_19538_+	TPD52L1	1.11e-28	2.26e-25	chr6:125248383:125252022:clu_19538_+	0.0311343	0.00887545	-0.0222589	chr6	125248383	125252022	annotated
chr6:clu_19538_+	TPD52L1	1.11e-28	2.26e-25	chr6:125248383:125253717:clu_19538_+	0.286574	0.350604	0.06403	chr6	125248383	125253717	annotated
chr6:clu_19538_+	TPD52L1	1.11e-28	2.26e-25	chr6:125248383:125257098:clu_19538_+	0.00520388	0.00606034	0.000856457	chr6	125248383	125257098	annotated
chr6:clu_19538_+	TPD52L1	1.11e-28	2.26e-25	chr6:125248383:125262834:clu_19538_+	0.047876	0.0493932	0.00151722	chr6	125248383	125262834	annotated
chr6:clu_19538_+	TPD52L1	1.11e-28	2.26e-25	chr6:125252036:125253717:clu_19538_+	0.0338217	0.00962814	-0.0241935	chr6	125252036	125253717	annotated
chr6:clu_19538_+	TPD52L1	1.11e-28	2.26e-25	chr6:125253755:125257098:clu_19538_+	0.211208	0.175798	-0.0354097	chr6	125253755	125257098	annotated
chr6:clu_19538_+	TPD52L1	1.11e-28	2.26e-25	chr6:125253755:125262834:clu_19538_+	0.10639	0.163885	0.0574954	chr6	125253755	125262834	annotated
chr6:clu_19538_+	TPD52L1	1.11e-28	2.26e-25	chr6:125257158:125258574:clu_19538_+	0.00334979	0.00510187	0.00175208	chr6	125257158	125258574	cryptic_threeprime
chr6:clu_19538_+	TPD52L1	1.11e-28	2.26e-25	chr6:125257158:125258647:clu_19538_+	0.0108245	0.00813979	-0.00268469	chr6	125257158	125258647	cryptic_threeprime
chr6:clu_19538_+	TPD52L1	1.11e-28	2.26e-25	chr6:125257158:125262834:clu_19538_+	0.239151	0.198598	-0.0405526	chr6	125257158	125262834	annotated
chr6:clu_19538_+	TPD52L1	1.11e-28	2.26e-25	chr6:125257180:125262834:clu_19538_+	0.0100195	0.0105203	0.000500798	chr6	125257180	125262834	annotated
chr6:clu_19538_+	TPD52L1	1.11e-28	2.26e-25	chr6:125258655:125262834:clu_19538_+	0.00589094	0.00610615	0.000215214	chr6	125258655	125262834	cryptic_fiveprime
chr6:clu_19538_+	TPD52L1	1.11e-28	2.26e-25	chr6:125258737:125262834:clu_19538_+	0.00855647	0.00728875	-0.00126773	chr6	125258737	125262834	cryptic_fiveprime
chr20:clu_5386_+	HM13	2.18e-27	4.09e-24	chr20:31561736:31566210:clu_5386_+	0.335473	0.369531	0.0340578	chr20	31561736	31566210	annotated
chr20:clu_5386_+	HM13	2.18e-27	4.09e-24	chr20:31561736:31568078:clu_5386_+	0.0278687	0.0195798	-0.00828886	chr20	31561736	31568078	novel annotated pair
chr20:clu_5386_+	HM13	2.18e-27	4.09e-24	chr20:31561736:31569120:clu_5386_+	0.0037004	0.0173285	0.0136281	chr20	31561736	31569120	annotated
chr20:clu_5386_+	HM13	2.18e-27	4.09e-24	chr20:31566295:31568078:clu_5386_+	0.18286	0.0995709	-0.0832893	chr20	31566295	31568078	annotated
chr20:clu_5386_+	HM13	2.18e-27	4.09e-24	chr20:31566295:31569120:clu_5386_+	0.225727	0.348417	0.122689	chr20	31566295	31569120	annotated
chr20:clu_5386_+	HM13	2.18e-27	4.09e-24	chr20:31568224:31569120:clu_5386_+	0.0423016	0.023361	-0.0189405	chr20	31568224	31569120	annotated
chr20:clu_5386_+	HM13	2.18e-27	4.09e-24	chr20:31568280:31569120:clu_5386_+	0.182069	0.122212	-0.0598566	chr20	31568280	31569120	annotated
chrX:clu_50_-	AP1S2	4.74e-27	8.25e-24	chrX:15813111:15845379:clu_50_-	0.00343254	0.0121645	0.00873198	chrX	15813111	15845379	cryptic_threeprime
chrX:clu_50_-	AP1S2	4.74e-27	8.25e-24	chrX:15825984:15845379:clu_50_-	0.0116887	0.0560577	0.044369	chrX	15825984	15845379	cryptic_threeprime
chrX:clu_50_-	AP1S2	4.74e-27	8.25e-24	chrX:15827372:15828192:clu_50_-	0.372823	0.158049	-0.214774	chrX	15827372	15828192	annotated
chrX:clu_50_-	AP1S2	4.74e-27	8.25e-24	chrX:15827372:15845379:clu_50_-	0.153945	0.475435	0.321491	chrX	15827372	15845379	annotated
chrX:clu_50_-	AP1S2	4.74e-27	8.25e-24	chrX:15828200:15845379:clu_50_-	0.367138	0.155011	-0.212127	chrX	15828200	15845379	annotated
chrX:clu_50_-	AP1S2	4.74e-27	8.25e-24	chrX:15831568:15833444:clu_50_-	0.00181521	0.00680311	0.00498791	chrX	15831568	15833444	annotated
chrX:clu_50_-	AP1S2	4.74e-27	8.25e-24	chrX:15831568:15845379:clu_50_-	0.0327587	0.0851773	0.0524187	chrX	15831568	15845379	annotated
chrX:clu_50_-	AP1S2	4.74e-27	8.25e-24	chrX:15833007:15845379:clu_50_-	0.0148767	0.0183893	0.00351265	chrX	15833007	15845379	annotated
chrX:clu_50_-	AP1S2	4.74e-27	8.25e-24	chrX:15833524:15845379:clu_50_-	0.0065528	0.00933652	0.00278372	chrX	15833524	15845379	annotated
chrX:clu_50_-	AP1S2	4.74e-27	8.25e-24	chrX:15840591:15845379:clu_50_-	0.0349702	0.0235762	-0.0113941	chrX	15840591	15845379	annotated
chr5:clu_18658_+	PCDHGC3	6.55e-27	1.06e-23	chr5:141333105:141494807:clu_18658_+	0.00825617	0.00499063	-0.00326554	chr5	141333105	141494807	annotated
chr5:clu_18658_+	PCDHGC3	6.55e-27	1.06e-23	chr5:141341395:141494807:clu_18658_+	0.0257836	0.0176513	-0.00813232	chr5	141341395	141494807	annotated
chr5:clu_18658_+	PCDHGC3	6.55e-27	1.06e-23	chr5:141346457:141494807:clu_18658_+	0.0314271	0.0291891	-0.00223796	chr5	141346457	141494807	annotated
chr5:clu_18658_+	PCDHGC3	6.55e-27	1.06e-23	chr5:141352669:141494807:clu_18658_+	0.0205368	0.0144133	-0.00612346	chr5	141352669	141494807	annotated
chr5:clu_18658_+	PCDHGC3	6.55e-27	1.06e-23	chr5:141357621:141494807:clu_18658_+	0.0160803	0.0137903	-0.00229005	chr5	141357621	141494807	annotated
chr5:clu_18658_+	PCDHGC3	6.55e-27	1.06e-23	chr5:141362556:141494807:clu_18658_+	0.0355799	0.0283608	-0.00721909	chr5	141362556	141494807	annotated
chr5:clu_18658_+	PCDHGC3	6.55e-27	1.06e-23	chr5:141366751:141494807:clu_18658_+	0.0129652	0.0117119	-0.0012533	chr5	141366751	141494807	annotated
chr5:clu_18658_+	PCDHGC3	6.55e-27	1.06e-23	chr5:141376507:141494807:clu_18658_+	0.012842	0.0120239	-0.000818076	chr5	141376507	141494807	annotated
chr5:clu_18658_+	PCDHGC3	6.55e-27	1.06e-23	chr5:141385323:141494807:clu_18658_+	0.00849912	0.00704045	-0.00145867	chr5	141385323	141494807	annotated
chr5:clu_18658_+	PCDHGC3	6.55e-27	1.06e-23	chr5:141390281:141494807:clu_18658_+	0.00723177	0.00572436	-0.0015074	chr5	141390281	141494807	annotated
chr5:clu_18658_+	PCDHGC3	6.55e-27	1.06e-23	chr5:141400524:141494807:clu_18658_+	0.024574	0.0205377	-0.0040363	chr5	141400524	141494807	annotated
chr5:clu_18658_+	PCDHGC3	6.55e-27	1.06e-23	chr5:141405376:141494807:clu_18658_+	0.0275243	0.0265431	-0.000981246	chr5	141405376	141494807	annotated
chr5:clu_18658_+	PCDHGC3	6.55e-27	1.06e-23	chr5:141410620:141494807:clu_18658_+	0.02316	0.0251141	0.00195411	chr5	141410620	141494807	annotated
chr5:clu_18658_+	PCDHGC3	6.55e-27	1.06e-23	chr5:141415611:141494807:clu_18658_+	0.0164542	0.0185049	0.00205075	chr5	141415611	141494807	annotated
chr5:clu_18658_+	PCDHGC3	6.55e-27	1.06e-23	chr5:141420274:141494807:clu_18658_+	0.0385183	0.045004	0.00648568	chr5	141420274	141494807	annotated
chr5:clu_18658_+	PCDHGC3	6.55e-27	1.06e-23	chr5:141423660:141494807:clu_18658_+	0.0193221	0.0155947	-0.00372749	chr5	141423660	141494807	annotated
chr5:clu_18658_+	PCDHGC3	6.55e-27	1.06e-23	chr5:141433183:141494807:clu_18658_+	0.0376521	0.045949	0.00829693	chr5	141433183	141494807	annotated
chr5:clu_18658_+	PCDHGC3	6.55e-27	1.06e-23	chr5:141476146:141494807:clu_18658_+	0.161059	0.224906	0.0638468	chr5	141476146	141494807	annotated
chr5:clu_18658_+	PCDHGC3	6.55e-27	1.06e-23	chr5:141478546:141494807:clu_18658_+	0.357273	0.387082	0.0298098	chr5	141478546	141494807	annotated
chr5:clu_18658_+	PCDHGC3	6.55e-27	1.06e-23	chr5:141487615:141494807:clu_18658_+	0.0395871	0.02015	-0.0194371	chr5	141487615	141494807	annotated
chr5:clu_18658_+	PCDHGC3	6.55e-27	1.06e-23	chr5:141491700:141494807:clu_18658_+	0.0756742	0.0257181	-0.0499561	chr5	141491700	141494807	annotated
chr16:clu_4221_+	MT3	4.36e-26	6.65e-23	chr16:56589935:56590840:clu_4221_+	0.562337	0.420358	-0.141979	chr16	56589935	56590840	annotated
chr16:clu_4221_+	MT3	4.36e-26	6.65e-23	chr16:56589935:56609263:clu_4221_+	0.00556283	0.00434536	-0.00121747	chr16	56589935	56609263	novel annotated pair
chr16:clu_4221_+	MT3	4.36e-26	6.65e-23	chr16:56589935:56618589:clu_4221_+	0.00264239	0.00227861	-0.000363779	chr16	56589935	56618589	novel annotated pair
chr16:clu_4221_+	MT3	4.36e-26	6.65e-23	chr16:56589935:56633751:clu_4221_+	0.0116574	0.00907398	-0.00258342	chr16	56589935	56633751	novel annotated pair
chr16:clu_4221_+	MT3	4.36e-26	6.65e-23	chr16:56589935:56639859:clu_4221_+	0.00286028	0.00232456	-0.000535717	chr16	56589935	56639859	novel annotated pair
chr16:clu_4221_+	MT3	4.36e-26	6.65e-23	chr16:56589935:56659073:clu_4221_+	0.0122422	0.00945095	-0.00279123	chr16	56589935	56659073	novel annotated pair
chr16:clu_4221_+	MT3	4.36e-26	6.65e-23	chr16:56589935:56677652:clu_4221_+	0.00589766	0.00503134	-0.000866314	chr16	56589935	56677652	novel annotated pair
chr16:clu_4221_+	MT3	4.36e-26	6.65e-23	chr16:56589935:56683958:clu_4221_+	0.00722212	0.00551093	-0.00171119	chr16	56589935	56683958	novel annotated pair
chr16:clu_4221_+	MT3	4.36e-26	6.65e-23	chr16:56609057:56609263:clu_4221_+	0.105466	0.175292	0.0698269	chr16	56609057	56609263	annotated
chr16:clu_4221_+	MT3	4.36e-26	6.65e-23	chr16:56609057:56618589:clu_4221_+	0.000691375	0.00140168	0.000710302	chr16	56609057	56618589	novel annotated pair
chr16:clu_4221_+	MT3	4.36e-26	6.65e-23	chr16:56618244:56618589:clu_4221_+	0.00747751	0.00890807	0.00143056	chr16	56618244	56618589	annotated
chr16:clu_4221_+	MT3	4.36e-26	6.65e-23	chr16:56625879:56626466:clu_4221_+	0.0871116	0.120269	0.033157	chr16	56625879	56626466	annotated
chr16:clu_4221_+	MT3	4.36e-26	6.65e-23	chr16:56625879:56626880:clu_4221_+	0.00864709	0.00832754	-0.000319542	chr16	56625879	56626880	annotated
chr16:clu_4221_+	MT3	4.36e-26	6.65e-23	chr16:56625879:56636439:clu_4221_+	0.000614124	0.000558301	-5.58e-05	chr16	56625879	56636439	novel annotated pair
chr16:clu_4221_+	MT3	4.36e-26	6.65e-23	chr16:56626531:56626880:clu_4221_+	0.0618194	0.0907421	0.0289227	chr16	56626531	56626880	annotated
chr16:clu_4221_+	MT3	4.36e-26	6.65e-23	chr16:56626531:56633751:clu_4221_+	0.01065	0.0117196	0.00106959	chr16	56626531	56633751	novel annotated pair
chr16:clu_4221_+	MT3	4.36e-26	6.65e-23	chr16:56633405:56633751:clu_4221_+	0.0245511	0.0284828	0.00393175	chr16	56633405	56633751	annotated
chr16:clu_4221_+	MT3	4.36e-26	6.65e-23	chr16:56633405:56659073:clu_4221_+	0.00720667	0.00720138	-5.29e-06	chr16	56633405	56659073	novel annotated pair
chr16:clu_4221_+	MT3	4.36e-26	6.65e-23	chr16:56658740:56659073:clu_4221_+	0.0223262	0.0322624	0.0099362	chr16	56658740	56659073	annotated
chr16:clu_4221_+	MT3	4.36e-26	6.65e-23	chr16:56658740:56677652:clu_4221_+	0.00418047	0.00430147	0.000120997	chr16	56658740	56677652	novel annotated pair
chr16:clu_4221_+	MT3	4.36e-26	6.65e-23	chr16:56683230:56683958:clu_4221_+	0.0488374	0.0521603	0.00332294	chr16	56683230	56683958	annotated
chr10:clu_24305_+	PFKFB3	1.12e-25	1.6e-22	chr10:6224213:6224506:clu_24305_+	0.00542343	0.00744183	0.00201839	chr10	6224213	6224506	annotated
chr10:clu_24305_+	PFKFB3	1.12e-25	1.6e-22	chr10:6224213:6226192:clu_24305_+	0.388427	0.411994	0.0235667	chr10	6224213	6226192	annotated
chr10:clu_24305_+	PFKFB3	1.12e-25	1.6e-22	chr10:6224213:6232895:clu_24305_+	0.00960477	0.0127936	0.00318878	chr10	6224213	6232895	annotated
chr10:clu_24305_+	PFKFB3	1.12e-25	1.6e-22	chr10:6224623:6226192:clu_24305_+	0.00264965	0.00507199	0.00242234	chr10	6224623	6226192	annotated
chr10:clu_24305_+	PFKFB3	1.12e-25	1.6e-22	chr10:6226365:6228196:clu_24305_+	0.121423	0.0508258	-0.0705976	chr10	6226365	6228196	annotated
chr10:clu_24305_+	PFKFB3	1.12e-25	1.6e-22	chr10:6226365:6232895:clu_24305_+	0.266006	0.416563	0.150557	chr10	6226365	6232895	annotated
chr10:clu_24305_+	PFKFB3	1.12e-25	1.6e-22	chr10:6226365:6326546:clu_24305_+	0.00466104	0.00402217	-0.000638877	chr10	6226365	6326546	novel annotated pair
chr10:clu_24305_+	PFKFB3	1.12e-25	1.6e-22	chr10:6228218:6231263:clu_24305_+	0.0703071	0.0196991	-0.050608	chr10	6228218	6231263	annotated
chr10:clu_24305_+	PFKFB3	1.12e-25	1.6e-22	chr10:6228218:6232895:clu_24305_+	0.0401025	0.022009	-0.0180935	chr10	6228218	6232895	annotated
chr10:clu_24305_+	PFKFB3	1.12e-25	1.6e-22	chr10:6231314:6232895:clu_24305_+	0.0776051	0.0225593	-0.0550458	chr10	6231314	6232895	annotated
chr10:clu_24305_+	PFKFB3	1.12e-25	1.6e-22	chr10:6271267:6326546:clu_24305_+	0.0100207	0.0196595	0.00963877	chr10	6271267	6326546	annotated
chr10:clu_24305_+	PFKFB3	1.12e-25	1.6e-22	chr10:6312249:6326546:clu_24305_+	0.0037687	0.00736055	0.00359185	chr10	6312249	6326546	annotated
chr12:clu_8767_+	WNK1	1.74e-25	2.36e-22	chr12:897681:900476:clu_8767_+	0.435379	0.466123	0.0307439	chr12	897681	900476	annotated
chr12:clu_8767_+	WNK1	1.74e-25	2.36e-22	chr12:897681:907847:clu_8767_+	0.00942968	0.0109773	0.00154758	chr12	897681	907847	novel annotated pair
chr12:clu_8767_+	WNK1	1.74e-25	2.36e-22	chr12:900670:901561:clu_8767_+	0.0289073	0.0125697	-0.0163377	chr12	900670	901561	annotated
chr12:clu_8767_+	WNK1	1.74e-25	2.36e-22	chr12:900670:904453:clu_8767_+	0.0448149	0.0275988	-0.0172161	chr12	900670	904453	annotated
chr12:clu_8767_+	WNK1	1.74e-25	2.36e-22	chr12:900670:907847:clu_8767_+	0.361503	0.428655	0.0671517	chr12	900670	907847	annotated
chr12:clu_8767_+	WNK1	1.74e-25	2.36e-22	chr12:901632:904453:clu_8767_+	0.0201534	0.00618019	-0.0139732	chr12	901632	904453	annotated
chr12:clu_8767_+	WNK1	1.74e-25	2.36e-22	chr12:901632:907847:clu_8767_+	0.00768707	0.0052209	-0.00246617	chr12	901632	907847	novel annotated pair
chr12:clu_8767_+	WNK1	1.74e-25	2.36e-22	chr12:901653:904453:clu_8767_+	0.0112781	0.00321822	-0.00805985	chr12	901653	904453	cryptic_fiveprime
chr12:clu_8767_+	WNK1	1.74e-25	2.36e-22	chr12:904494:906317:clu_8767_+	0.0147088	0.00440245	-0.0103064	chr12	904494	906317	cryptic_threeprime
chr12:clu_8767_+	WNK1	1.74e-25	2.36e-22	chr12:904494:907847:clu_8767_+	0.0535651	0.030718	-0.0228472	chr12	904494	907847	annotated
chr12:clu_8767_+	WNK1	1.74e-25	2.36e-22	chr12:906343:907847:clu_8767_+	0.0125732	0.00433668	-0.00823655	chr12	906343	907847	cryptic_fiveprime
chr20:clu_5457_+	EPB41L1	1.86e-24	2.38e-21	chr20:36198041:36200873:clu_5457_+	0.0868865	0.0496081	-0.0372784	chr20	36198041	36200873	annotated
chr20:clu_5457_+	EPB41L1	1.86e-24	2.38e-21	chr20:36198041:36209488:clu_5457_+	0.201928	0.251377	0.0494495	chr20	36198041	36209488	annotated
chr20:clu_5457_+	EPB41L1	1.86e-24	2.38e-21	chr20:36198041:36212272:clu_5457_+	0.0770943	0.186173	0.109079	chr20	36198041	36212272	annotated
chr20:clu_5457_+	EPB41L1	1.86e-24	2.38e-21	chr20:36200977:36205849:clu_5457_+	0.033653	0.0164576	-0.0171955	chr20	36200977	36205849	annotated
chr20:clu_5457_+	EPB41L1	1.86e-24	2.38e-21	chr20:36200977:36209488:clu_5457_+	0.0696618	0.046713	-0.0229488	chr20	36200977	36209488	novel annotated pair
chr20:clu_5457_+	EPB41L1	1.86e-24	2.38e-21	chr20:36207780:36208301:clu_5457_+	0.0088477	0.00408073	-0.00476698	chr20	36207780	36208301	annotated
chr20:clu_5457_+	EPB41L1	1.86e-24	2.38e-21	chr20:36207780:36209488:clu_5457_+	0.0413511	0.0221511	-0.0192	chr20	36207780	36209488	annotated
chr20:clu_5457_+	EPB41L1	1.86e-24	2.38e-21	chr20:36208408:36209488:clu_5457_+	0.0127268	0.00653752	-0.00618933	chr20	36208408	36209488	annotated
chr20:clu_5457_+	EPB41L1	1.86e-24	2.38e-21	chr20:36209898:36212272:clu_5457_+	0.467851	0.416902	-0.0509491	chr20	36209898	36212272	annotated
chr4:clu_32709_+	SEPTIN11	7.63e-24	9.3e-21	chr4:77030970:77034497:clu_32709_+	0.08155	0.256173	0.174623	chr4	77030970	77034497	annotated
chr4:clu_32709_+	SEPTIN11	7.63e-24	9.3e-21	chr4:77030970:77036770:clu_32709_+	0.295214	0.207351	-0.0878633	chr4	77030970	77036770	annotated
chr4:clu_32709_+	SEPTIN11	7.63e-24	9.3e-21	chr4:77030970:77036773:clu_32709_+	0.116222	0.0884827	-0.0277392	chr4	77030970	77036773	annotated
chr4:clu_32709_+	SEPTIN11	7.63e-24	9.3e-21	chr4:77030970:77039073:clu_32709_+	0.0124373	0.0221894	0.00975211	chr4	77030970	77039073	annotated
chr4:clu_32709_+	SEPTIN11	7.63e-24	9.3e-21	chr4:77030970:77039743:clu_32709_+	0.0272636	0.062777	0.0355133	chr4	77030970	77039743	annotated
chr4:clu_32709_+	SEPTIN11	7.63e-24	9.3e-21	chr4:77030970:77055488:clu_32709_+	0.00108246	0.0125802	0.0114977	chr4	77030970	77055488	cryptic_threeprime
chr4:clu_32709_+	SEPTIN11	7.63e-24	9.3e-21	chr4:77036837:77039073:clu_32709_+	0.0625864	0.0363923	-0.0261941	chr4	77036837	77039073	annotated
chr4:clu_32709_+	SEPTIN11	7.63e-24	9.3e-21	chr4:77036837:77039743:clu_32709_+	0.403644	0.314055	-0.0895895	chr4	77036837	77039743	annotated
chr19:clu_21594_+	HNRNPM	9.06e-24	1.05e-20	chr19:8422016:8426609:clu_21594_+	0.221474	0.196837	-0.0246378	chr19	8422016	8426609	annotated
chr19:clu_21594_+	HNRNPM	9.06e-24	1.05e-20	chr19:8422016:8430658:clu_21594_+	0.00377067	0.00510167	0.001331	chr19	8422016	8430658	novel annotated pair
chr19:clu_21594_+	HNRNPM	9.06e-24	1.05e-20	chr19:8426804:8430658:clu_21594_+	0.252017	0.205681	-0.0463357	chr19	8426804	8430658	annotated
chr19:clu_21594_+	HNRNPM	9.06e-24	1.05e-20	chr19:8426804:8438388:clu_21594_+	0.0130777	0.0166712	0.00359346	chr19	8426804	8438388	annotated
chr19:clu_21594_+	HNRNPM	9.06e-24	1.05e-20	chr19:8426804:8455405:clu_21594_+	0.00133947	0.00295825	0.00161879	chr19	8426804	8455405	novel annotated pair
chr19:clu_21594_+	HNRNPM	9.06e-24	1.05e-20	chr19:8430867:8438388:clu_21594_+	0.241088	0.202541	-0.0385466	chr19	8430867	8438388	annotated
chr19:clu_21594_+	HNRNPM	9.06e-24	1.05e-20	chr19:8430867:8455405:clu_21594_+	0.00385025	0.00544143	0.00159118	chr19	8430867	8455405	novel annotated pair
chr19:clu_21594_+	HNRNPM	9.06e-24	1.05e-20	chr19:8445111:8455405:clu_21594_+	0.0678019	0.0959011	0.0280993	chr19	8445111	8455405	annotated
chr19:clu_21594_+	HNRNPM	9.06e-24	1.05e-20	chr19:8445111:8462529:clu_21594_+	0.00357621	0.00315918	-0.000417029	chr19	8445111	8462529	novel annotated pair
chr19:clu_21594_+	HNRNPM	9.06e-24	1.05e-20	chr19:8455574:8462529:clu_21594_+	0.088511	0.12078	0.0322693	chr19	8455574	8462529	annotated
chr19:clu_21594_+	HNRNPM	9.06e-24	1.05e-20	chr19:8455574:8463497:clu_21594_+	0.00557638	0.0115812	0.00600478	chr19	8455574	8463497	annotated
chr19:clu_21594_+	HNRNPM	9.06e-24	1.05e-20	chr19:8462581:8463497:clu_21594_+	0.0979171	0.133346	0.0354293	chr19	8462581	8463497	annotated
chr8:clu_17899_+	STMN2	1.4e-23	1.55e-20	chr8:79611214:79616822:clu_17899_+	0.000458805	0.219126	0.218667	chr8	79611214	79616822	cryptic_threeprime
chr8:clu_17899_+	STMN2	1.4e-23	1.55e-20	chr8:79611214:79636802:clu_17899_+	0.99096	0.736927	-0.254033	chr8	79611214	79636802	annotated
chr8:clu_17899_+	STMN2	1.4e-23	1.55e-20	chr8:79611433:79636802:clu_17899_+	0.00168336	0.0180376	0.0163542	chr8	79611433	79636802	cryptic_fiveprime
chr8:clu_17899_+	STMN2	1.4e-23	1.55e-20	chr8:79611791:79636802:clu_17899_+	0.00689804	0.0259099	0.0190119	chr8	79611791	79636802	annotated
chr2:clu_26234_+	SLC4A10	3.24e-23	3.43e-20	chr2:161976876:161977722:clu_26234_+	0.500467	0.46146	-0.0390066	chr2	161976876	161977722	annotated
chr2:clu_26234_+	SLC4A10	3.24e-23	3.43e-20	chr2:161976876:161977744:clu_26234_+	0.0248069	0.0217441	-0.00306273	chr2	161976876	161977744	cryptic_threeprime
chr2:clu_26234_+	SLC4A10	3.24e-23	3.43e-20	chr2:161976876:161983179:clu_26234_+	0.00154554	0.0828177	0.0812721	chr2	161976876	161983179	annotated
chr2:clu_26234_+	SLC4A10	3.24e-23	3.43e-20	chr2:161977760:161983179:clu_26234_+	0.473181	0.433978	-0.0392028	chr2	161977760	161983179	annotated
chr1:clu_23081_-	MEAF6	3.56e-23	3.61e-20	chr1:37493814:37501804:clu_23081_-	0.0266601	0.0635493	0.0368892	chr1	37493814	37501804	annotated
chr1:clu_23081_-	MEAF6	3.56e-23	3.61e-20	chr1:37495918:37496547:clu_23081_-	0.0926791	0.217118	0.124439	chr1	37495918	37496547	annotated
chr1:clu_23081_-	MEAF6	3.56e-23	3.61e-20	chr1:37495918:37496707:clu_23081_-	0.368565	0.177601	-0.190964	chr1	37495918	37496707	annotated
chr1:clu_23081_-	MEAF6	3.56e-23	3.61e-20	chr1:37495918:37501804:clu_23081_-	0.054635	0.133081	0.0784463	chr1	37495918	37501804	annotated
chr1:clu_23081_-	MEAF6	3.56e-23	3.61e-20	chr1:37496604:37496707:clu_23081_-	0.00429871	0.0124704	0.00817173	chr1	37496604	37496707	annotated
chr1:clu_23081_-	MEAF6	3.56e-23	3.61e-20	chr1:37496604:37501804:clu_23081_-	0.0879918	0.220317	0.132325	chr1	37496604	37501804	annotated
chr1:clu_23081_-	MEAF6	3.56e-23	3.61e-20	chr1:37496736:37501804:clu_23081_-	0.36517	0.175862	-0.189308	chr1	37496736	37501804	annotated
chr1:clu_11445_+	ADGRL2	5.94e-23	5.79e-20	chr1:81985355:81986901:clu_11445_+	0.31483	0.187682	-0.127149	chr1	81985355	81986901	annotated
chr1:clu_11445_+	ADGRL2	5.94e-23	5.79e-20	chr1:81985355:81987260:clu_11445_+	0.00784884	0.051543	0.0436942	chr1	81985355	81987260	annotated
chr1:clu_11445_+	ADGRL2	5.94e-23	5.79e-20	chr1:81985355:81987289:clu_11445_+	0.00885377	0.0473779	0.0385241	chr1	81985355	81987289	annotated
chr1:clu_11445_+	ADGRL2	5.94e-23	5.79e-20	chr1:81985355:81990391:clu_11445_+	0.0564295	0.281081	0.224651	chr1	81985355	81990391	annotated
chr1:clu_11445_+	ADGRL2	5.94e-23	5.79e-20	chr1:81987029:81987869:clu_11445_+	0.0950759	0.0354185	-0.0596574	chr1	81987029	81987869	annotated
chr1:clu_11445_+	ADGRL2	5.94e-23	5.79e-20	chr1:81987029:81989657:clu_11445_+	0.0620331	0.0518869	-0.0101463	chr1	81987029	81989657	annotated
chr1:clu_11445_+	ADGRL2	5.94e-23	5.79e-20	chr1:81987029:81990391:clu_11445_+	0.284461	0.175901	-0.10856	chr1	81987029	81990391	annotated
chr1:clu_11445_+	ADGRL2	5.94e-23	5.79e-20	chr1:81987341:81990391:clu_11445_+	0.0318526	0.0842909	0.0524383	chr1	81987341	81990391	annotated
chr1:clu_11445_+	ADGRL2	5.94e-23	5.79e-20	chr1:81987886:81990391:clu_11445_+	0.0110421	0.0117557	0.000713675	chr1	81987886	81990391	annotated
chr1:clu_11445_+	ADGRL2	5.94e-23	5.79e-20	chr1:81987920:81990391:clu_11445_+	0.0643446	0.0200416	-0.044303	chr1	81987920	81990391	cryptic_fiveprime
chr1:clu_11445_+	ADGRL2	5.94e-23	5.79e-20	chr1:81989709:81990391:clu_11445_+	0.063228	0.0530217	-0.0102063	chr1	81989709	81990391	annotated
chr18:clu_17352_-	EPB41L3	1.65e-22	1.55e-19	chr18:5397426:5398021:clu_17352_-	0.445867	0.288626	-0.157242	chr18	5397426	5398021	annotated
chr18:clu_17352_-	EPB41L3	1.65e-22	1.55e-19	chr18:5397426:5406765:clu_17352_-	0.0148681	0.0278486	0.0129805	chr18	5397426	5406765	novel annotated pair
chr18:clu_17352_-	EPB41L3	1.65e-22	1.55e-19	chr18:5397426:5406777:clu_17352_-	0.129354	0.372764	0.243409	chr18	5397426	5406777	annotated
chr18:clu_17352_-	EPB41L3	1.65e-22	1.55e-19	chr18:5398143:5400969:clu_17352_-	0.0361653	0.0446265	0.00846117	chr18	5398143	5400969	annotated
chr18:clu_17352_-	EPB41L3	1.65e-22	1.55e-19	chr18:5398143:5406765:clu_17352_-	0.0229478	0.021482	-0.00146581	chr18	5398143	5406765	novel annotated pair
chr18:clu_17352_-	EPB41L3	1.65e-22	1.55e-19	chr18:5398143:5406777:clu_17352_-	0.309608	0.185827	-0.123781	chr18	5398143	5406777	annotated
chr18:clu_17352_-	EPB41L3	1.65e-22	1.55e-19	chr18:5401043:5406777:clu_17352_-	0.0411889	0.058826	0.0176371	chr18	5401043	5406777	annotated
chr3:clu_15717_+	FAM131A	4.18e-22	3.77e-19	chr3:184336123:184337311:clu_15717_+	0.167076	0.222295	0.0552188	chr3	184336123	184337311	annotated
chr3:clu_15717_+	FAM131A	4.18e-22	3.77e-19	chr3:184336123:184341724:clu_15717_+	0.00503309	0.0331408	0.0281077	chr3	184336123	184341724	annotated
chr3:clu_15717_+	FAM131A	4.18e-22	3.77e-19	chr3:184337208:184337311:clu_15717_+	0.00105505	0.00275148	0.00169643	chr3	184337208	184337311	annotated
chr3:clu_15717_+	FAM131A	4.18e-22	3.77e-19	chr3:184337371:184338387:clu_15717_+	0.176692	0.175908	-0.000784129	chr3	184337371	184338387	annotated
chr3:clu_15717_+	FAM131A	4.18e-22	3.77e-19	chr3:184337371:184341724:clu_15717_+	0.0138211	0.0589078	0.0450867	chr3	184337371	184341724	annotated
chr3:clu_15717_+	FAM131A	4.18e-22	3.77e-19	chr3:184337718:184338387:clu_15717_+	0.16792	0.110745	-0.0571742	chr3	184337718	184338387	annotated
chr3:clu_15717_+	FAM131A	4.18e-22	3.77e-19	chr3:184338529:184341724:clu_15717_+	0.428757	0.344874	-0.0838837	chr3	184338529	184341724	annotated
chr3:clu_15717_+	FAM131A	4.18e-22	3.77e-19	chr3:184338980:184341724:clu_15717_+	0.0396457	0.0513781	0.0117324	chr3	184338980	184341724	annotated
chr18:clu_17543_-	SLC66A2	5.56e-22	4.84e-19	chr18:79787125:79933969:clu_17543_-	0.00304307	0.00464908	0.00160601	chr18	79787125	79933969	cryptic_threeprime
chr18:clu_17543_-	SLC66A2	5.56e-22	4.84e-19	chr18:79904183:79915387:clu_17543_-	0.00922289	0.0260815	0.0168586	chr18	79904183	79915387	annotated
chr18:clu_17543_-	SLC66A2	5.56e-22	4.84e-19	chr18:79904183:79919184:clu_17543_-	0.28827	0.282542	-0.00572859	chr18	79904183	79919184	annotated
chr18:clu_17543_-	SLC66A2	5.56e-22	4.84e-19	chr18:79904183:79930228:clu_17543_-	0.0199501	0.0116865	-0.0082636	chr18	79904183	79930228	novel annotated pair
chr18:clu_17543_-	SLC66A2	5.56e-22	4.84e-19	chr18:79904183:79933969:clu_17543_-	0.00960531	0.0120285	0.0024232	chr18	79904183	79933969	novel annotated pair
chr18:clu_17543_-	SLC66A2	5.56e-22	4.84e-19	chr18:79904183:79943329:clu_17543_-	0.0149699	0.0203228	0.00535289	chr18	79904183	79943329	annotated
chr18:clu_17543_-	SLC66A2	5.56e-22	4.84e-19	chr18:79916479:79919184:clu_17543_-	0.013826	0.0245964	0.0107703	chr18	79916479	79919184	cryptic_threeprime
chr18:clu_17543_-	SLC66A2	5.56e-22	4.84e-19	chr18:79919400:79930228:clu_17543_-	0.125636	0.0998301	-0.0258059	chr18	79919400	79930228	annotated
chr18:clu_17543_-	SLC66A2	5.56e-22	4.84e-19	chr18:79919400:79933969:clu_17543_-	0.0895232	0.12021	0.0306872	chr18	79919400	79933969	annotated
chr18:clu_17543_-	SLC66A2	5.56e-22	4.84e-19	chr18:79919400:79943329:clu_17543_-	0.0421197	0.0585029	0.0163832	chr18	79919400	79943329	annotated
chr18:clu_17543_-	SLC66A2	5.56e-22	4.84e-19	chr18:79930311:79933969:clu_17543_-	0.127111	0.0969767	-0.0301341	chr18	79930311	79933969	annotated
chr18:clu_17543_-	SLC66A2	5.56e-22	4.84e-19	chr18:79930311:79943329:clu_17543_-	0.00956411	0.00732092	-0.00224319	chr18	79930311	79943329	annotated
chr18:clu_17543_-	SLC66A2	5.56e-22	4.84e-19	chr18:79934022:79943329:clu_17543_-	0.247159	0.235253	-0.011906	chr18	79934022	79943329	annotated
chr10:clu_31075_-	CAMK2G	5.78e-22	4.86e-19	chr10:73821730:73824040:clu_31075_-	0.399702	0.388842	-0.0108599	chr10	73821730	73824040	annotated
chr10:clu_31075_-	CAMK2G	5.78e-22	4.86e-19	chr10:73821730:73828089:clu_31075_-	0.00511675	0.00257678	-0.00253998	chr10	73821730	73828089	annotated
chr10:clu_31075_-	CAMK2G	5.78e-22	4.86e-19	chr10:73821730:73837468:clu_31075_-	0.00103403	0.00585515	0.00482112	chr10	73821730	73837468	novel annotated pair
chr10:clu_31075_-	CAMK2G	5.78e-22	4.86e-19	chr10:73824084:73825279:clu_31075_-	0.165038	0.183844	0.0188065	chr10	73824084	73825279	annotated
chr10:clu_31075_-	CAMK2G	5.78e-22	4.86e-19	chr10:73824084:73825321:clu_31075_-	0.00869465	0.0133845	0.00468986	chr10	73824084	73825321	annotated
chr10:clu_31075_-	CAMK2G	5.78e-22	4.86e-19	chr10:73824084:73828089:clu_31075_-	0.0941862	0.0463583	-0.0478279	chr10	73824084	73828089	annotated
chr10:clu_31075_-	CAMK2G	5.78e-22	4.86e-19	chr10:73824084:73837468:clu_31075_-	0.0267944	0.0568274	0.030033	chr10	73824084	73837468	annotated
chr10:clu_31075_-	CAMK2G	5.78e-22	4.86e-19	chr10:73825347:73828089:clu_31075_-	0.0257536	0.0142466	-0.011507	chr10	73825347	73828089	annotated
chr10:clu_31075_-	CAMK2G	5.78e-22	4.86e-19	chr10:73825347:73837468:clu_31075_-	0.159879	0.227628	0.0677487	chr10	73825347	73837468	annotated
chr10:clu_31075_-	CAMK2G	5.78e-22	4.86e-19	chr10:73828121:73837468:clu_31075_-	0.113802	0.0604374	-0.0533645	chr10	73828121	73837468	annotated
chr13:clu_6978_+	SERP2	1.01e-21	8.19e-19	chr13:44374109:44379641:clu_6978_+	0.491428	0.464232	-0.0271961	chr13	44374109	44379641	annotated
chr13:clu_6978_+	SERP2	1.01e-21	8.19e-19	chr13:44374109:44379643:clu_6978_+	0.000879138	0.00270292	0.00182379	chr13	44374109	44379643	cryptic_threeprime
chr13:clu_6978_+	SERP2	1.01e-21	8.19e-19	chr13:44374109:44397272:clu_6978_+	0.00442578	0.00437601	-4.98e-05	chr13	44374109	44397272	novel annotated pair
chr13:clu_6978_+	SERP2	1.01e-21	8.19e-19	chr13:44379713:44390357:clu_6978_+	0.0268084	0.0744169	0.0476085	chr13	44379713	44390357	annotated
chr13:clu_6978_+	SERP2	1.01e-21	8.19e-19	chr13:44379713:44397272:clu_6978_+	0.445338	0.375391	-0.0699475	chr13	44379713	44397272	annotated
chr13:clu_6978_+	SERP2	1.01e-21	8.19e-19	chr13:44390578:44397272:clu_6978_+	0.0311205	0.0788816	0.0477611	chr13	44390578	44397272	annotated
chr11:clu_1739_-	MIR100HG	3.16e-21	2.48e-18	chr11:122028845:122032258:clu_1739_-	0.0296258	0.0188637	-0.0107621	chr11	122028845	122032258	annotated
chr11:clu_1739_-	MIR100HG	3.16e-21	2.48e-18	chr11:122028845:122033314:clu_1739_-	0.201309	0.11912	-0.0821892	chr11	122028845	122033314	annotated
chr11:clu_1739_-	MIR100HG	3.16e-21	2.48e-18	chr11:122028845:122038027:clu_1739_-	0.0146512	0.00942615	-0.00522504	chr11	122028845	122038027	annotated
chr11:clu_1739_-	MIR100HG	3.16e-21	2.48e-18	chr11:122028845:122064180:clu_1739_-	0.0332374	0.0165072	-0.0167301	chr11	122028845	122064180	annotated
chr11:clu_1739_-	MIR100HG	3.16e-21	2.48e-18	chr11:122028845:122100374:clu_1739_-	0.0280812	0.0237657	-0.00431551	chr11	122028845	122100374	annotated
chr11:clu_1739_-	MIR100HG	3.16e-21	2.48e-18	chr11:122028845:122101447:clu_1739_-	0.00562708	0.00356041	-0.00206667	chr11	122028845	122101447	annotated
chr11:clu_1739_-	MIR100HG	3.16e-21	2.48e-18	chr11:122032310:122033314:clu_1739_-	0.0193765	0.0162787	-0.00309784	chr11	122032310	122033314	annotated
chr11:clu_1739_-	MIR100HG	3.16e-21	2.48e-18	chr11:122033462:122034283:clu_1739_-	0.0109486	0.00981694	-0.00113169	chr11	122033462	122034283	annotated
chr11:clu_1739_-	MIR100HG	3.16e-21	2.48e-18	chr11:122033462:122038027:clu_1739_-	0.0565149	0.0407305	-0.0157844	chr11	122033462	122038027	annotated
chr11:clu_1739_-	MIR100HG	3.16e-21	2.48e-18	chr11:122033462:122064180:clu_1739_-	0.0269457	0.0200675	-0.00687817	chr11	122033462	122064180	annotated
chr11:clu_1739_-	MIR100HG	3.16e-21	2.48e-18	chr11:122033462:122100374:clu_1739_-	0.0877835	0.047709	-0.0400745	chr11	122033462	122100374	annotated
chr11:clu_1739_-	MIR100HG	3.16e-21	2.48e-18	chr11:122033462:122101447:clu_1739_-	0.00986303	0.00410568	-0.00575735	chr11	122033462	122101447	annotated
chr11:clu_1739_-	MIR100HG	3.16e-21	2.48e-18	chr11:122034411:122038027:clu_1739_-	0.00920059	0.00576672	-0.00343387	chr11	122034411	122038027	annotated
chr11:clu_1739_-	MIR100HG	3.16e-21	2.48e-18	chr11:122038243:122040217:clu_1739_-	0.010565	0.00551514	-0.00504989	chr11	122038243	122040217	annotated
chr11:clu_1739_-	MIR100HG	3.16e-21	2.48e-18	chr11:122038243:122064180:clu_1739_-	0.0453366	0.0230434	-0.0222932	chr11	122038243	122064180	annotated
chr11:clu_1739_-	MIR100HG	3.16e-21	2.48e-18	chr11:122038243:122100374:clu_1739_-	0.0238332	0.0187406	-0.00509253	chr11	122038243	122100374	annotated
chr11:clu_1739_-	MIR100HG	3.16e-21	2.48e-18	chr11:122038243:122101447:clu_1739_-	0.00771181	0.00466219	-0.00304962	chr11	122038243	122101447	annotated
chr11:clu_1739_-	MIR100HG	3.16e-21	2.48e-18	chr11:122040249:122064180:clu_1739_-	0.00927136	0.00440747	-0.00486389	chr11	122040249	122064180	annotated
chr11:clu_1739_-	MIR100HG	3.16e-21	2.48e-18	chr11:122066434:122100374:clu_1739_-	0.0430316	0.0339476	-0.00908402	chr11	122066434	122100374	annotated
chr11:clu_1739_-	MIR100HG	3.16e-21	2.48e-18	chr11:122066434:122101447:clu_1739_-	0.0123476	0.00577372	-0.00657393	chr11	122066434	122101447	annotated
chr11:clu_1739_-	MIR100HG	3.16e-21	2.48e-18	chr11:122091719:122100374:clu_1739_-	0.0357737	0.0685808	0.0328071	chr11	122091719	122100374	annotated
chr11:clu_1739_-	MIR100HG	3.16e-21	2.48e-18	chr11:122091719:122101447:clu_1739_-	0.0431325	0.0898744	0.0467419	chr11	122091719	122101447	annotated
chr11:clu_1739_-	MIR100HG	3.16e-21	2.48e-18	chr11:122091719:122105071:clu_1739_-	0.00827685	0.00788779	-0.00038906	chr11	122091719	122105071	annotated
chr11:clu_1739_-	MIR100HG	3.16e-21	2.48e-18	chr11:122091719:122155551:clu_1739_-	0.0309056	0.0586499	0.0277443	chr11	122091719	122155551	annotated
chr11:clu_1739_-	MIR100HG	3.16e-21	2.48e-18	chr11:122091719:122180336:clu_1739_-	0.00306568	0.00772711	0.00466143	chr11	122091719	122180336	annotated
chr11:clu_1739_-	MIR100HG	3.16e-21	2.48e-18	chr11:122091740:122100374:clu_1739_-	0.0453483	0.0809359	0.0355876	chr11	122091740	122100374	annotated
chr11:clu_1739_-	MIR100HG	3.16e-21	2.48e-18	chr11:122091740:122101447:clu_1739_-	0.0429458	0.0587371	0.0157913	chr11	122091740	122101447	annotated
chr11:clu_1739_-	MIR100HG	3.16e-21	2.48e-18	chr11:122091740:122105071:clu_1739_-	0.00376412	0.00708033	0.0033162	chr11	122091740	122105071	annotated
chr11:clu_1739_-	MIR100HG	3.16e-21	2.48e-18	chr11:122091740:122155551:clu_1739_-	0.0182555	0.0460853	0.0278298	chr11	122091740	122155551	annotated
chr11:clu_1739_-	MIR100HG	3.16e-21	2.48e-18	chr11:122100406:122101447:clu_1739_-	0.00809627	0.00640159	-0.00169468	chr11	122100406	122101447	annotated
chr11:clu_1739_-	MIR100HG	3.16e-21	2.48e-18	chr11:122155632:122156097:clu_1739_-	0.0178218	0.0307173	0.0128955	chr11	122155632	122156097	annotated
chr11:clu_1739_-	MIR100HG	3.16e-21	2.48e-18	chr11:122155632:122156929:clu_1739_-	0.00212365	0.00531858	0.00319494	chr11	122155632	122156929	annotated
chr11:clu_1739_-	MIR100HG	3.16e-21	2.48e-18	chr11:122155632:122180336:clu_1739_-	0.0410328	0.0856597	0.0446268	chr11	122155632	122180336	annotated
chr11:clu_1739_-	MIR100HG	3.16e-21	2.48e-18	chr11:122174763:122180336:clu_1739_-	0.0141953	0.0145357	0.000340391	chr11	122174763	122180336	annotated
chr7:clu_29502_-	SGCE	7.57e-21	5.76e-18	chr7:94585515:94587778:clu_29502_-	0.169534	0.0889054	-0.0806284	chr7	94585515	94587778	annotated
chr7:clu_29502_-	SGCE	7.57e-21	5.76e-18	chr7:94585515:94588689:clu_29502_-	0.237813	0.378128	0.140315	chr7	94585515	94588689	annotated
chr7:clu_29502_-	SGCE	7.57e-21	5.76e-18	chr7:94585515:94598775:clu_29502_-	0.0132815	0.0155387	0.00225718	chr7	94585515	94598775	annotated
chr7:clu_29502_-	SGCE	7.57e-21	5.76e-18	chr7:94587812:94588689:clu_29502_-	0.151805	0.0759273	-0.0758775	chr7	94587812	94588689	annotated
chr7:clu_29502_-	SGCE	7.57e-21	5.76e-18	chr7:94587849:94588689:clu_29502_-	0.00715801	0.00533479	-0.00182322	chr7	94587849	94588689	annotated
chr7:clu_29502_-	SGCE	7.57e-21	5.76e-18	chr7:94588732:94597930:clu_29502_-	0.00627278	0.00731444	0.00104166	chr7	94588732	94597930	annotated
chr7:clu_29502_-	SGCE	7.57e-21	5.76e-18	chr7:94588732:94598775:clu_29502_-	0.404919	0.421614	0.0166951	chr7	94588732	94598775	annotated
chr7:clu_29502_-	SGCE	7.57e-21	5.76e-18	chr7:94598004:94598775:clu_29502_-	0.00921657	0.00723714	-0.00197943	chr7	94598004	94598775	annotated
chr8:clu_17646_+	NPM2	7.87e-21	5.81e-18	chr8:22004030:22004995:clu_17646_+	0.181322	0.299129	0.117808	chr8	22004030	22004995	annotated
chr8:clu_17646_+	NPM2	7.87e-21	5.81e-18	chr8:22004030:22006434:clu_17646_+	0.00833279	0.0257281	0.0173953	chr8	22004030	22006434	cryptic_threeprime
chr8:clu_17646_+	NPM2	7.87e-21	5.81e-18	chr8:22004030:22025436:clu_17646_+	0.000719364	0.00504284	0.00432348	chr8	22004030	22025436	novel annotated pair
chr8:clu_17646_+	NPM2	7.87e-21	5.81e-18	chr8:22024257:22024724:clu_17646_+	0.00880597	0.00647404	-0.00233193	chr8	22024257	22024724	annotated
chr8:clu_17646_+	NPM2	7.87e-21	5.81e-18	chr8:22024257:22025216:clu_17646_+	0.00719921	0.00811328	0.000914071	chr8	22024257	22025216	annotated
chr8:clu_17646_+	NPM2	7.87e-21	5.81e-18	chr8:22024257:22025436:clu_17646_+	0.00760758	0.00818988	0.000582302	chr8	22024257	22025436	novel annotated pair
chr8:clu_17646_+	NPM2	7.87e-21	5.81e-18	chr8:22024623:22024724:clu_17646_+	0.228596	0.179607	-0.0489887	chr8	22024623	22024724	annotated
chr8:clu_17646_+	NPM2	7.87e-21	5.81e-18	chr8:22024623:22025436:clu_17646_+	0.00150232	0.00366307	0.00216075	chr8	22024623	22025436	novel annotated pair
chr8:clu_17646_+	NPM2	7.87e-21	5.81e-18	chr8:22024830:22025216:clu_17646_+	0.0294611	0.019397	-0.010064	chr8	22024830	22025216	annotated
chr8:clu_17646_+	NPM2	7.87e-21	5.81e-18	chr8:22024830:22025436:clu_17646_+	0.0155539	0.0152695	-0.000284441	chr8	22024830	22025436	annotated
chr8:clu_17646_+	NPM2	7.87e-21	5.81e-18	chr8:22024989:22025216:clu_17646_+	0.002633	0.00179319	-0.000839807	chr8	22024989	22025216	cryptic_fiveprime
chr8:clu_17646_+	NPM2	7.87e-21	5.81e-18	chr8:22025049:22025216:clu_17646_+	0.157373	0.130249	-0.0271234	chr8	22025049	22025216	annotated
chr8:clu_17646_+	NPM2	7.87e-21	5.81e-18	chr8:22025049:22025436:clu_17646_+	0.00145203	0.00402669	0.00257465	chr8	22025049	22025436	novel annotated pair
chr8:clu_17646_+	NPM2	7.87e-21	5.81e-18	chr8:22025077:22025216:clu_17646_+	0.00214087	0.00282197	0.000681093	chr8	22025077	22025216	cryptic_fiveprime
chr8:clu_17646_+	NPM2	7.87e-21	5.81e-18	chr8:22025306:22025436:clu_17646_+	0.347301	0.290494	-0.0568069	chr8	22025306	22025436	annotated
chr8:clu_7647_-	EEF1D	3.83e-20	2.75e-17	chr8:143586849:143588991:clu_7647_-	0.0223185	0.0196129	-0.00270554	chr8	143586849	143588991	novel annotated pair
chr8:clu_7647_-	EEF1D	3.83e-20	2.75e-17	chr8:143586849:143597348:clu_7647_-	0.084277	0.115716	0.0314388	chr8	143586849	143597348	annotated
chr8:clu_7647_-	EEF1D	3.83e-20	2.75e-17	chr8:143586852:143588991:clu_7647_-	0.182748	0.12325	-0.059497	chr8	143586852	143588991	annotated
chr8:clu_7647_-	EEF1D	3.83e-20	2.75e-17	chr8:143586852:143592647:clu_7647_-	0.0102923	0.0076472	-0.00264508	chr8	143586852	143592647	annotated
chr8:clu_7647_-	EEF1D	3.83e-20	2.75e-17	chr8:143586852:143596879:clu_7647_-	0.00936868	0.00833003	-0.00103866	chr8	143586852	143596879	annotated
chr8:clu_7647_-	EEF1D	3.83e-20	2.75e-17	chr8:143586852:143597348:clu_7647_-	0.454404	0.563884	0.10948	chr8	143586852	143597348	annotated
chr8:clu_7647_-	EEF1D	3.83e-20	2.75e-17	chr8:143590081:143590608:clu_7647_-	0.0188145	0.0260094	0.0071949	chr8	143590081	143590608	annotated
chr8:clu_7647_-	EEF1D	3.83e-20	2.75e-17	chr8:143590081:143590645:clu_7647_-	0.0110025	0.0133385	0.00233597	chr8	143590081	143590645	annotated
chr8:clu_7647_-	EEF1D	3.83e-20	2.75e-17	chr8:143590081:143592647:clu_7647_-	0.0954284	0.0489793	-0.0464492	chr8	143590081	143592647	annotated
chr8:clu_7647_-	EEF1D	3.83e-20	2.75e-17	chr8:143590738:143597348:clu_7647_-	0.0127206	0.0168787	0.00415817	chr8	143590738	143597348	annotated
chr8:clu_7647_-	EEF1D	3.83e-20	2.75e-17	chr8:143592660:143597348:clu_7647_-	0.090142	0.0444574	-0.0456846	chr8	143592660	143597348	annotated
chr8:clu_7647_-	EEF1D	3.83e-20	2.75e-17	chr8:143594071:143597348:clu_7647_-	0.00848398	0.0118962	0.00341218	chr8	143594071	143597348	annotated
chr21:clu_30566_-	SYNJ1	4.69e-20	3.27e-17	chr21:32641966:32642095:clu_30566_-	0.288469	0.207266	-0.0812027	chr21	32641966	32642095	annotated
chr21:clu_30566_-	SYNJ1	4.69e-20	3.27e-17	chr21:32641966:32644968:clu_30566_-	0.027572	0.0313462	0.00377413	chr21	32641966	32644968	novel annotated pair
chr21:clu_30566_-	SYNJ1	4.69e-20	3.27e-17	chr21:32641966:32645646:clu_30566_-	0.0296007	0.276675	0.247074	chr21	32641966	32645646	annotated
chr21:clu_30566_-	SYNJ1	4.69e-20	3.27e-17	chr21:32642133:32643410:clu_30566_-	0.0422703	0.0302795	-0.0119908	chr21	32642133	32643410	annotated
chr21:clu_30566_-	SYNJ1	4.69e-20	3.27e-17	chr21:32642133:32644968:clu_30566_-	0.242653	0.172509	-0.070144	chr21	32642133	32644968	annotated
chr21:clu_30566_-	SYNJ1	4.69e-20	3.27e-17	chr21:32642133:32645646:clu_30566_-	0.0160086	0.0207896	0.00478103	chr21	32642133	32645646	novel annotated pair
chr21:clu_30566_-	SYNJ1	4.69e-20	3.27e-17	chr21:32643457:32644968:clu_30566_-	0.0344589	0.0244023	-0.0100565	chr21	32643457	32644968	annotated
chr21:clu_30566_-	SYNJ1	4.69e-20	3.27e-17	chr21:32645006:32645646:clu_30566_-	0.318968	0.236733	-0.0822351	chr21	32645006	32645646	annotated
chr16:clu_19815_-	RNPS1	5.64e-20	3.82e-17	chr16:2264331:2264573:clu_19815_-	0.541923	0.52577	-0.0161533	chr16	2264331	2264573	annotated
chr16:clu_19815_-	RNPS1	5.64e-20	3.82e-17	chr16:2264331:2268055:clu_19815_-	0.0570085	0.110119	0.0531107	chr16	2264331	2268055	annotated
chr16:clu_19815_-	RNPS1	5.64e-20	3.82e-17	chr16:2264760:2266110:clu_19815_-	0.00609361	0.0184386	0.012345	chr16	2264760	2266110	annotated
chr16:clu_19815_-	RNPS1	5.64e-20	3.82e-17	chr16:2264760:2267051:clu_19815_-	0.00419983	0.00642653	0.0022267	chr16	2264760	2267051	cryptic_fiveprime
chr16:clu_19815_-	RNPS1	5.64e-20	3.82e-17	chr16:2264760:2267175:clu_19815_-	0.0873379	0.0458382	-0.0414998	chr16	2264760	2267175	annotated
chr16:clu_19815_-	RNPS1	5.64e-20	3.82e-17	chr16:2264760:2267189:clu_19815_-	0.0132883	0.0106558	-0.00263248	chr16	2264760	2267189	annotated
chr16:clu_19815_-	RNPS1	5.64e-20	3.82e-17	chr16:2264760:2267209:clu_19815_-	0.0122184	0.0181001	0.00588178	chr16	2264760	2267209	annotated
chr16:clu_19815_-	RNPS1	5.64e-20	3.82e-17	chr16:2264760:2267575:clu_19815_-	0.0194666	0.0319163	0.0124497	chr16	2264760	2267575	annotated
chr16:clu_19815_-	RNPS1	5.64e-20	3.82e-17	chr16:2264760:2267663:clu_19815_-	0.01916	0.0257395	0.00657955	chr16	2264760	2267663	annotated
chr16:clu_19815_-	RNPS1	5.64e-20	3.82e-17	chr16:2264760:2268055:clu_19815_-	0.197324	0.182252	-0.0150718	chr16	2264760	2268055	annotated
chr16:clu_19815_-	RNPS1	5.64e-20	3.82e-17	chr16:2267218:2267663:clu_19815_-	0.00382991	0.00286535	-0.000964555	chr16	2267218	2267663	novel annotated pair
chr16:clu_19815_-	RNPS1	5.64e-20	3.82e-17	chr16:2267218:2268055:clu_19815_-	0.0211268	0.0108439	-0.0102829	chr16	2267218	2268055	annotated
chr16:clu_19815_-	RNPS1	5.64e-20	3.82e-17	chr16:2267237:2268055:clu_19815_-	0.0170236	0.011035	-0.00598858	chr16	2267237	2268055	annotated
chrX:clu_59_-	SH3KBP1	7.28e-20	4.8e-17	chrX:19684028:19687617:clu_59_-	0.383695	0.225599	-0.158095	chrX	19684028	19687617	annotated
chrX:clu_59_-	SH3KBP1	7.28e-20	4.8e-17	chrX:19684028:19695612:clu_59_-	0.122238	0.492348	0.37011	chrX	19684028	19695612	annotated
chrX:clu_59_-	SH3KBP1	7.28e-20	4.8e-17	chrX:19687691:19694995:clu_59_-	0.0950624	0.061491	-0.0335715	chrX	19687691	19694995	annotated
chrX:clu_59_-	SH3KBP1	7.28e-20	4.8e-17	chrX:19687691:19695612:clu_59_-	0.276005	0.151867	-0.124138	chrX	19687691	19695612	annotated
chrX:clu_59_-	SH3KBP1	7.28e-20	4.8e-17	chrX:19695051:19695612:clu_59_-	0.123	0.0686944	-0.0543052	chrX	19695051	19695612	annotated
chr13:clu_6920_+	WASF3	8.47e-20	5.43e-17	chr13:26671989:26676549:clu_6920_+	0.193794	0.0958981	-0.0978956	chr13	26671989	26676549	annotated
chr13:clu_6920_+	WASF3	8.47e-20	5.43e-17	chr13:26671989:26680035:clu_6920_+	0.306992	0.388092	0.0810997	chr13	26671989	26680035	annotated
chr13:clu_6920_+	WASF3	8.47e-20	5.43e-17	chr13:26671989:26681054:clu_6920_+	0.00908853	0.00963784	0.000549309	chr13	26671989	26681054	novel annotated pair
chr13:clu_6920_+	WASF3	8.47e-20	5.43e-17	chr13:26676590:26680035:clu_6920_+	0.00372365	0.0055019	0.00177825	chr13	26676590	26680035	cryptic_fiveprime
chr13:clu_6920_+	WASF3	8.47e-20	5.43e-17	chr13:26676724:26680035:clu_6920_+	0.0138152	0.0197425	0.00592736	chr13	26676724	26680035	novel annotated pair
chr13:clu_6920_+	WASF3	8.47e-20	5.43e-17	chr13:26676724:26681054:clu_6920_+	0.210368	0.0882058	-0.122162	chr13	26676724	26681054	annotated
chr13:clu_6920_+	WASF3	8.47e-20	5.43e-17	chr13:26680201:26681054:clu_6920_+	0.259686	0.389189	0.129503	chr13	26680201	26681054	annotated
chr13:clu_6920_+	WASF3	8.47e-20	5.43e-17	chr13:26680542:26681054:clu_6920_+	0.00253223	0.00373277	0.00120054	chr13	26680542	26681054	cryptic_fiveprime
chrX:clu_395_-	PDZD4	9.55e-20	5.97e-17	chrX:153807369:153807851:clu_395_-	0.0788807	0.0628624	-0.0160183	chrX	153807369	153807851	annotated
chrX:clu_395_-	PDZD4	9.55e-20	5.97e-17	chrX:153807369:153807897:clu_395_-	0.431332	0.386845	-0.0444872	chrX	153807369	153807897	annotated
chrX:clu_395_-	PDZD4	9.55e-20	5.97e-17	chrX:153807369:153808342:clu_395_-	0.0205798	0.0575256	0.0369458	chrX	153807369	153808342	annotated
chrX:clu_395_-	PDZD4	9.55e-20	5.97e-17	chrX:153807369:153808360:clu_395_-	0.0876218	0.153928	0.0663061	chrX	153807369	153808360	annotated
chrX:clu_395_-	PDZD4	9.55e-20	5.97e-17	chrX:153808139:153808342:clu_395_-	0.340934	0.305026	-0.0359076	chrX	153808139	153808342	annotated
chrX:clu_395_-	PDZD4	9.55e-20	5.97e-17	chrX:153808139:153808360:clu_395_-	0.0406516	0.0338126	-0.00683897	chrX	153808139	153808360	novel annotated pair
chr2:clu_25883_+	WBP1	9.8e-20	5.97e-17	chr2:74458537:74459438:clu_25883_+	0.00444304	0.0029961	-0.00144694	chr2	74458537	74459438	novel annotated pair
chr2:clu_25883_+	WBP1	9.8e-20	5.97e-17	chr2:74458537:74459643:clu_25883_+	0.00939403	0.0120561	0.00266205	chr2	74458537	74459643	annotated
chr2:clu_25883_+	WBP1	9.8e-20	5.97e-17	chr2:74458671:74458832:clu_25883_+	0.0204749	0.0151565	-0.0053184	chr2	74458671	74458832	annotated
chr2:clu_25883_+	WBP1	9.8e-20	5.97e-17	chr2:74458671:74458997:clu_25883_+	0.0315621	0.024486	-0.0070761	chr2	74458671	74458997	annotated
chr2:clu_25883_+	WBP1	9.8e-20	5.97e-17	chr2:74458671:74459438:clu_25883_+	0.128956	0.095899	-0.0330569	chr2	74458671	74459438	annotated
chr2:clu_25883_+	WBP1	9.8e-20	5.97e-17	chr2:74458671:74459478:clu_25883_+	0.0336974	0.0288058	-0.00489154	chr2	74458671	74459478	annotated
chr2:clu_25883_+	WBP1	9.8e-20	5.97e-17	chr2:74458671:74459643:clu_25883_+	0.43191	0.575304	0.143394	chr2	74458671	74459643	annotated
chr2:clu_25883_+	WBP1	9.8e-20	5.97e-17	chr2:74459098:74459438:clu_25883_+	0.0110186	0.0075815	-0.00343707	chr2	74459098	74459438	novel annotated pair
chr2:clu_25883_+	WBP1	9.8e-20	5.97e-17	chr2:74459098:74459478:clu_25883_+	0.00951981	0.00632445	-0.00319536	chr2	74459098	74459478	annotated
chr2:clu_25883_+	WBP1	9.8e-20	5.97e-17	chr2:74459098:74459643:clu_25883_+	0.0273242	0.0186104	-0.00871381	chr2	74459098	74459643	annotated
chr2:clu_25883_+	WBP1	9.8e-20	5.97e-17	chr2:74459117:74459478:clu_25883_+	0.00410045	0.00436389	0.000263449	chr2	74459117	74459478	novel annotated pair
chr2:clu_25883_+	WBP1	9.8e-20	5.97e-17	chr2:74459117:74459643:clu_25883_+	0.00959291	0.00772522	-0.00186769	chr2	74459117	74459643	annotated
chr2:clu_25883_+	WBP1	9.8e-20	5.97e-17	chr2:74459552:74459643:clu_25883_+	0.0643315	0.0405173	-0.0238142	chr2	74459552	74459643	annotated
chr2:clu_25883_+	WBP1	9.8e-20	5.97e-17	chr2:74459562:74459643:clu_25883_+	0.213676	0.160174	-0.0535019	chr2	74459562	74459643	annotated
chr3:clu_3178_-	CLDND1	1.43e-19	8.48e-17	chr3:98521437:98521653:clu_3178_-	0.0305275	0.0252992	-0.0052283	chr3	98521437	98521653	annotated
chr3:clu_3178_-	CLDND1	1.43e-19	8.48e-17	chr3:98521437:98522849:clu_3178_-	0.0104011	0.0121034	0.00170227	chr3	98521437	98522849	annotated
chr3:clu_3178_-	CLDND1	1.43e-19	8.48e-17	chr3:98521442:98521653:clu_3178_-	0.363851	0.30729	-0.056561	chr3	98521442	98521653	annotated
chr3:clu_3178_-	CLDND1	1.43e-19	8.48e-17	chr3:98521442:98522542:clu_3178_-	0.010972	0.0183187	0.00734672	chr3	98521442	98522542	annotated
chr3:clu_3178_-	CLDND1	1.43e-19	8.48e-17	chr3:98521442:98522849:clu_3178_-	0.361222	0.477012	0.11579	chr3	98521442	98522849	annotated
chr3:clu_3178_-	CLDND1	1.43e-19	8.48e-17	chr3:98521696:98522542:clu_3178_-	0.0336553	0.0240567	-0.00959868	chr3	98521696	98522542	annotated
chr3:clu_3178_-	CLDND1	1.43e-19	8.48e-17	chr3:98521696:98522849:clu_3178_-	0.0574799	0.0407039	-0.016776	chr3	98521696	98522849	annotated
chr3:clu_3178_-	CLDND1	1.43e-19	8.48e-17	chr3:98521703:98522542:clu_3178_-	0.0171077	0.0120143	-0.00509336	chr3	98521703	98522542	annotated
chr3:clu_3178_-	CLDND1	1.43e-19	8.48e-17	chr3:98521703:98522849:clu_3178_-	0.0873602	0.0638621	-0.0234981	chr3	98521703	98522849	annotated
chr3:clu_3178_-	CLDND1	1.43e-19	8.48e-17	chr3:98521718:98522849:clu_3178_-	0.0274233	0.01934	-0.00808331	chr3	98521718	98522849	annotated
chr14:clu_13647_-	ACTN1	1.54e-19	8.92e-17	chr14:68877240:68878458:clu_13647_-	0.327449	0.200865	-0.126584	chr14	68877240	68878458	annotated
chr14:clu_13647_-	ACTN1	1.54e-19	8.92e-17	chr14:68877240:68878989:clu_13647_-	0.075483	0.227751	0.152268	chr14	68877240	68878989	annotated
chr14:clu_13647_-	ACTN1	1.54e-19	8.92e-17	chr14:68878520:68878989:clu_13647_-	0.00510325	0.00472124	-0.000382016	chr14	68878520	68878989	annotated
chr14:clu_13647_-	ACTN1	1.54e-19	8.92e-17	chr14:68878523:68878989:clu_13647_-	0.178046	0.10152	-0.0765255	chr14	68878523	68878989	annotated
chr14:clu_13647_-	ACTN1	1.54e-19	8.92e-17	chr14:68878523:68879962:clu_13647_-	0.0934059	0.0678024	-0.0256035	chr14	68878523	68879962	annotated
chr14:clu_13647_-	ACTN1	1.54e-19	8.92e-17	chr14:68879069:68879962:clu_13647_-	0.320513	0.39734	0.0768273	chr14	68879069	68879962	annotated
chr12:clu_21021_-	ATP2B1	1.94e-19	1.1e-16	chr12:89591295:89598590:clu_21021_-	0.372472	0.24579	-0.126682	chr12	89591295	89598590	annotated
chr12:clu_21021_-	ATP2B1	1.94e-19	1.1e-16	chr12:89591295:89598592:clu_21021_-	0.0972921	0.0760913	-0.0212009	chr12	89591295	89598592	annotated
chr12:clu_21021_-	ATP2B1	1.94e-19	1.1e-16	chr12:89591295:89598657:clu_21021_-	0.0341966	0.0637795	0.0295829	chr12	89591295	89598657	annotated
chr12:clu_21021_-	ATP2B1	1.94e-19	1.1e-16	chr12:89591295:89599117:clu_21021_-	0.0620705	0.298845	0.236775	chr12	89591295	89599117	annotated
chr12:clu_21021_-	ATP2B1	1.94e-19	1.1e-16	chr12:89598743:89599117:clu_21021_-	0.433969	0.315494	-0.118475	chr12	89598743	89599117	annotated
chr20:clu_5688_+	TPD52L2	3.22e-19	1.79e-16	chr20:63882820:63886016:clu_5688_+	0.225134	0.114341	-0.110793	chr20	63882820	63886016	annotated
chr20:clu_5688_+	TPD52L2	3.22e-19	1.79e-16	chr20:63882820:63887564:clu_5688_+	0.0569954	0.0567142	-0.000281237	chr20	63882820	63887564	annotated
chr20:clu_5688_+	TPD52L2	3.22e-19	1.79e-16	chr20:63882820:63889190:clu_5688_+	0.253981	0.577347	0.323366	chr20	63882820	63889190	annotated
chr20:clu_5688_+	TPD52L2	3.22e-19	1.79e-16	chr20:63886042:63887032:clu_5688_+	0.00756978	0.00909353	0.00152375	chr20	63886042	63887032	cryptic_threeprime
chr20:clu_5688_+	TPD52L2	3.22e-19	1.79e-16	chr20:63886042:63887561:clu_5688_+	0.0167961	0.00933967	-0.0074564	chr20	63886042	63887561	cryptic_threeprime
chr20:clu_5688_+	TPD52L2	3.22e-19	1.79e-16	chr20:63886042:63887564:clu_5688_+	0.201953	0.0952622	-0.106691	chr20	63886042	63887564	annotated
chr20:clu_5688_+	TPD52L2	3.22e-19	1.79e-16	chr20:63887605:63889190:clu_5688_+	0.237571	0.137902	-0.0996684	chr20	63887605	63889190	annotated
chr20:clu_5615_+	LSM14B	3.32e-19	1.8e-16	chr20:62124780:62126226:clu_5615_+	0.00571347	0.0123876	0.0066741	chr20	62124780	62126226	annotated
chr20:clu_5615_+	LSM14B	3.32e-19	1.8e-16	chr20:62124780:62126304:clu_5615_+	0.229503	0.253279	0.0237758	chr20	62124780	62126304	annotated
chr20:clu_5615_+	LSM14B	3.32e-19	1.8e-16	chr20:62124780:62126340:clu_5615_+	0.00122574	0.00313902	0.00191328	chr20	62124780	62126340	cryptic_threeprime
chr20:clu_5615_+	LSM14B	3.32e-19	1.8e-16	chr20:62124780:62127585:clu_5615_+	0.00419375	0.0042221	2.83e-05	chr20	62124780	62127585	novel annotated pair
chr20:clu_5615_+	LSM14B	3.32e-19	1.8e-16	chr20:62124780:62129785:clu_5615_+	0.00199725	0.00435531	0.00235806	chr20	62124780	62129785	novel annotated pair
chr20:clu_5615_+	LSM14B	3.32e-19	1.8e-16	chr20:62126439:62127585:clu_5615_+	0.155198	0.101424	-0.0537745	chr20	62126439	62127585	annotated
chr20:clu_5615_+	LSM14B	3.32e-19	1.8e-16	chr20:62126439:62129785:clu_5615_+	0.0570637	0.139999	0.0829357	chr20	62126439	62129785	annotated
chr20:clu_5615_+	LSM14B	3.32e-19	1.8e-16	chr20:62126439:62130219:clu_5615_+	0.00329422	0.0134271	0.0101329	chr20	62126439	62130219	novel annotated pair
chr20:clu_5615_+	LSM14B	3.32e-19	1.8e-16	chr20:62127701:62128925:clu_5615_+	0.00309191	0.00406143	0.000969527	chr20	62127701	62128925	cryptic_threeprime
chr20:clu_5615_+	LSM14B	3.32e-19	1.8e-16	chr20:62127701:62129785:clu_5615_+	0.198818	0.120543	-0.0782746	chr20	62127701	62129785	annotated
chr20:clu_5615_+	LSM14B	3.32e-19	1.8e-16	chr20:62127701:62130219:clu_5615_+	0.00440462	0.00581042	0.00140579	chr20	62127701	62130219	novel annotated pair
chr20:clu_5615_+	LSM14B	3.32e-19	1.8e-16	chr20:62129032:62129785:clu_5615_+	0.00429479	0.00518725	0.000892463	chr20	62129032	62129785	cryptic_fiveprime
chr20:clu_5615_+	LSM14B	3.32e-19	1.8e-16	chr20:62129952:62130219:clu_5615_+	0.331201	0.332165	0.000963262	chr20	62129952	62130219	annotated
chr19:clu_21701_+	NFIX	1.21e-18	6.33e-16	chr19:13075671:13078613:clu_21701_+	0.216421	0.231842	0.0154206	chr19	13075671	13078613	annotated
chr19:clu_21701_+	NFIX	1.21e-18	6.33e-16	chr19:13075671:13081680:clu_21701_+	0.0358122	0.0223235	-0.0134888	chr19	13075671	13081680	annotated
chr19:clu_21701_+	NFIX	1.21e-18	6.33e-16	chr19:13078735:13081680:clu_21701_+	0.278644	0.308898	0.0302537	chr19	13078735	13081680	annotated
chr19:clu_21701_+	NFIX	1.21e-18	6.33e-16	chr19:13078735:13090299:clu_21701_+	0.00969581	0.00672276	-0.00297305	chr19	13078735	13090299	annotated
chr19:clu_21701_+	NFIX	1.21e-18	6.33e-16	chr19:13081855:13087989:clu_21701_+	0.0500693	0.0318868	-0.0181825	chr19	13081855	13087989	annotated
chr19:clu_21701_+	NFIX	1.21e-18	6.33e-16	chr19:13081855:13090224:clu_21701_+	0.00323531	0.00368123	0.000445923	chr19	13081855	13090224	cryptic_threeprime
chr19:clu_21701_+	NFIX	1.21e-18	6.33e-16	chr19:13081855:13090299:clu_21701_+	0.331276	0.348501	0.0172251	chr19	13081855	13090299	annotated
chr19:clu_21701_+	NFIX	1.21e-18	6.33e-16	chr19:13088136:13090299:clu_21701_+	0.0748464	0.0461453	-0.0287011	chr19	13088136	13090299	annotated
chr9:clu_8557_-	SH3GLB2	1.22e-18	6.33e-16	chr9:129010209:129010670:clu_8557_-	0.314338	0.319589	0.0052505	chr9	129010209	129010670	annotated
chr9:clu_8557_-	SH3GLB2	1.22e-18	6.33e-16	chr9:129010209:129012236:clu_8557_-	0.00104605	0.00452744	0.00348139	chr9	129010209	129012236	novel annotated pair
chr9:clu_8557_-	SH3GLB2	1.22e-18	6.33e-16	chr9:129010693:129012236:clu_8557_-	0.224438	0.234578	0.01014	chr9	129010693	129012236	annotated
chr9:clu_8557_-	SH3GLB2	1.22e-18	6.33e-16	chr9:129010693:129013008:clu_8557_-	0.00587748	0.00809832	0.00222084	chr9	129010693	129013008	novel annotated pair
chr9:clu_8557_-	SH3GLB2	1.22e-18	6.33e-16	chr9:129010693:129014411:clu_8557_-	0.0945221	0.080113	-0.0144091	chr9	129010693	129014411	annotated
chr9:clu_8557_-	SH3GLB2	1.22e-18	6.33e-16	chr9:129012298:129013008:clu_8557_-	0.136177	0.104737	-0.0314405	chr9	129012298	129013008	annotated
chr9:clu_8557_-	SH3GLB2	1.22e-18	6.33e-16	chr9:129012298:129014411:clu_8557_-	0.0742986	0.132774	0.0584753	chr9	129012298	129014411	annotated
chr9:clu_8557_-	SH3GLB2	1.22e-18	6.33e-16	chr9:129013019:129014411:clu_8557_-	0.149303	0.115584	-0.0337185	chr9	129013019	129014411	annotated
chr5:clu_18468_+	TMEM161B-DT	1.32e-18	6.69e-16	chr5:88269027:88269468:clu_18468_+	0.0061822	0.0087853	0.00260311	chr5	88269027	88269468	annotated
chr5:clu_18468_+	TMEM161B-DT	1.32e-18	6.69e-16	chr5:88269027:88270526:clu_18468_+	0.163408	0.142416	-0.0209917	chr5	88269027	88270526	annotated
chr5:clu_18468_+	TMEM161B-DT	1.32e-18	6.69e-16	chr5:88269027:88282042:clu_18468_+	0.00306852	0.00194212	-0.0011264	chr5	88269027	88282042	novel annotated pair
chr5:clu_18468_+	TMEM161B-DT	1.32e-18	6.69e-16	chr5:88269119:88269468:clu_18468_+	0.00266034	0.0031049	0.00044456	chr5	88269119	88269468	annotated
chr5:clu_18468_+	TMEM161B-DT	1.32e-18	6.69e-16	chr5:88269119:88270526:clu_18468_+	0.0806417	0.0753141	-0.00532753	chr5	88269119	88270526	annotated
chr5:clu_18468_+	TMEM161B-DT	1.32e-18	6.69e-16	chr5:88269687:88270526:clu_18468_+	0.00715731	0.00522904	-0.00192827	chr5	88269687	88270526	annotated
chr5:clu_18468_+	TMEM161B-DT	1.32e-18	6.69e-16	chr5:88270585:88282042:clu_18468_+	0.123361	0.0987322	-0.0246285	chr5	88270585	88282042	annotated
chr5:clu_18468_+	TMEM161B-DT	1.32e-18	6.69e-16	chr5:88270585:88410073:clu_18468_+	0.0583921	0.0718443	0.0134522	chr5	88270585	88410073	annotated
chr5:clu_18468_+	TMEM161B-DT	1.32e-18	6.69e-16	chr5:88270585:88436273:clu_18468_+	0.051845	0.075787	0.0239421	chr5	88270585	88436273	annotated
chr5:clu_18468_+	TMEM161B-DT	1.32e-18	6.69e-16	chr5:88282106:88282603:clu_18468_+	0.00432397	0.00441433	9.04e-05	chr5	88282106	88282603	annotated
chr5:clu_18468_+	TMEM161B-DT	1.32e-18	6.69e-16	chr5:88282106:88282715:clu_18468_+	0.0734961	0.0608118	-0.0126842	chr5	88282106	88282715	annotated
chr5:clu_18468_+	TMEM161B-DT	1.32e-18	6.69e-16	chr5:88282106:88285744:clu_18468_+	0.00346321	0.00209375	-0.00136946	chr5	88282106	88285744	annotated
chr5:clu_18468_+	TMEM161B-DT	1.32e-18	6.69e-16	chr5:88282106:88287436:clu_18468_+	0.00309914	0.00397307	0.000873931	chr5	88282106	88287436	annotated
chr5:clu_18468_+	TMEM161B-DT	1.32e-18	6.69e-16	chr5:88282106:88410073:clu_18468_+	0.00249853	0.00160522	-0.000893312	chr5	88282106	88410073	novel annotated pair
chr5:clu_18468_+	TMEM161B-DT	1.32e-18	6.69e-16	chr5:88282106:88436273:clu_18468_+	0.00252678	0.00325201	0.000725233	chr5	88282106	88436273	annotated
chr5:clu_18468_+	TMEM161B-DT	1.32e-18	6.69e-16	chr5:88282866:88283010:clu_18468_+	0.00644586	0.00794071	0.00149485	chr5	88282866	88283010	annotated
chr5:clu_18468_+	TMEM161B-DT	1.32e-18	6.69e-16	chr5:88282866:88285741:clu_18468_+	0.0510551	0.0303799	-0.0206752	chr5	88282866	88285741	annotated
chr5:clu_18468_+	TMEM161B-DT	1.32e-18	6.69e-16	chr5:88282866:88285744:clu_18468_+	0.0511575	0.0380367	-0.0131208	chr5	88282866	88285744	annotated
chr5:clu_18468_+	TMEM161B-DT	1.32e-18	6.69e-16	chr5:88282866:88287436:clu_18468_+	0.00803915	0.0128823	0.00484318	chr5	88282866	88287436	annotated
chr5:clu_18468_+	TMEM161B-DT	1.32e-18	6.69e-16	chr5:88283086:88285741:clu_18468_+	0.00416205	0.00407006	-9.2e-05	chr5	88283086	88285741	annotated
chr5:clu_18468_+	TMEM161B-DT	1.32e-18	6.69e-16	chr5:88283086:88285744:clu_18468_+	0.0024691	0.00412044	0.00165134	chr5	88283086	88285744	annotated
chr5:clu_18468_+	TMEM161B-DT	1.32e-18	6.69e-16	chr5:88285851:88287436:clu_18468_+	0.0907738	0.061064	-0.0297098	chr5	88285851	88287436	annotated
chr5:clu_18468_+	TMEM161B-DT	1.32e-18	6.69e-16	chr5:88285851:88287439:clu_18468_+	0.00336886	0.00323983	-0.000129022	chr5	88285851	88287439	annotated
chr5:clu_18468_+	TMEM161B-DT	1.32e-18	6.69e-16	chr5:88287622:88291384:clu_18468_+	0.00576425	0.00386362	-0.00190063	chr5	88287622	88291384	annotated
chr5:clu_18468_+	TMEM161B-DT	1.32e-18	6.69e-16	chr5:88287622:88292568:clu_18468_+	0.0147787	0.0149099	0.000131242	chr5	88287622	88292568	annotated
chr5:clu_18468_+	TMEM161B-DT	1.32e-18	6.69e-16	chr5:88287622:88410073:clu_18468_+	0.00202661	0.00209723	7.06e-05	chr5	88287622	88410073	novel annotated pair
chr5:clu_18468_+	TMEM161B-DT	1.32e-18	6.69e-16	chr5:88292643:88325398:clu_18468_+	0.00113945	0.00140296	0.000263505	chr5	88292643	88325398	cryptic_threeprime
chr5:clu_18468_+	TMEM161B-DT	1.32e-18	6.69e-16	chr5:88292643:88410073:clu_18468_+	0.00221682	0.00136591	-0.000850905	chr5	88292643	88410073	annotated
chr5:clu_18468_+	TMEM161B-DT	1.32e-18	6.69e-16	chr5:88392342:88410073:clu_18468_+	0.0380285	0.0710338	0.0330053	chr5	88392342	88410073	annotated
chr5:clu_18468_+	TMEM161B-DT	1.32e-18	6.69e-16	chr5:88392342:88436273:clu_18468_+	0.00629929	0.00991477	0.00361548	chr5	88392342	88436273	annotated
chr5:clu_18468_+	TMEM161B-DT	1.32e-18	6.69e-16	chr5:88410194:88417187:clu_18468_+	0.00257199	0.00793553	0.00536354	chr5	88410194	88417187	annotated
chr5:clu_18468_+	TMEM161B-DT	1.32e-18	6.69e-16	chr5:88410194:88426641:clu_18468_+	0.00279006	0.00169626	-0.0010938	chr5	88410194	88426641	annotated
chr5:clu_18468_+	TMEM161B-DT	1.32e-18	6.69e-16	chr5:88410194:88436273:clu_18468_+	0.12079	0.164741	0.0439509	chr5	88410194	88436273	annotated
chrX:clu_12786_+	FHL1	2.43e-18	1.21e-15	chrX:136207961:136208455:clu_12786_+	0.467195	0.479072	0.0118768	chrX	136207961	136208455	annotated
chrX:clu_12786_+	FHL1	2.43e-18	1.21e-15	chrX:136207961:136209871:clu_12786_+	0.00669982	0.0111991	0.00449931	chrX	136207961	136209871	annotated
chrX:clu_12786_+	FHL1	2.43e-18	1.21e-15	chrX:136208641:136209243:clu_12786_+	0.10948	0.053381	-0.0560994	chrX	136208641	136209243	annotated
chrX:clu_12786_+	FHL1	2.43e-18	1.21e-15	chrX:136208641:136209340:clu_12786_+	0.00617534	0.00346511	-0.00271023	chrX	136208641	136209340	annotated
chrX:clu_12786_+	FHL1	2.43e-18	1.21e-15	chrX:136208641:136209871:clu_12786_+	0.295008	0.394482	0.0994742	chrX	136208641	136209871	annotated
chrX:clu_12786_+	FHL1	2.43e-18	1.21e-15	chrX:136209442:136209871:clu_12786_+	0.115441	0.0584008	-0.0570406	chrX	136209442	136209871	annotated
chr21:clu_7882_+	SH3BGR	2.51e-18	1.22e-15	chr21:39391836:39393166:clu_7882_+	0.41436	0.397003	-0.0173578	chr21	39391836	39393166	annotated
chr21:clu_7882_+	SH3BGR	2.51e-18	1.22e-15	chr21:39391836:39396866:clu_7882_+	0.007429	0.00505548	-0.00237353	chr21	39391836	39396866	novel annotated pair
chr21:clu_7882_+	SH3BGR	2.51e-18	1.22e-15	chr21:39391836:39462375:clu_7882_+	0.00874888	0.0102542	0.00150532	chr21	39391836	39462375	annotated
chr21:clu_7882_+	SH3BGR	2.51e-18	1.22e-15	chr21:39393280:39396866:clu_7882_+	0.448346	0.407945	-0.0404012	chr21	39393280	39396866	annotated
chr21:clu_7882_+	SH3BGR	2.51e-18	1.22e-15	chr21:39445892:39462375:clu_7882_+	0.0145383	0.0158616	0.00132325	chr21	39445892	39462375	annotated
chr21:clu_7882_+	SH3BGR	2.51e-18	1.22e-15	chr21:39445929:39462375:clu_7882_+	0.0288291	0.0268979	-0.00193125	chr21	39445929	39462375	annotated
chr21:clu_7882_+	SH3BGR	2.51e-18	1.22e-15	chr21:39446081:39462375:clu_7882_+	0.0261667	0.0299147	0.00374806	chr21	39446081	39462375	annotated
chr21:clu_7882_+	SH3BGR	2.51e-18	1.22e-15	chr21:39446098:39462375:clu_7882_+	0.00574496	0.00613246	0.000387499	chr21	39446098	39462375	annotated
chr21:clu_7882_+	SH3BGR	2.51e-18	1.22e-15	chr21:39452141:39462375:clu_7882_+	0.0352562	0.0895369	0.0542808	chr21	39452141	39462375	annotated
chr21:clu_7882_+	SH3BGR	2.51e-18	1.22e-15	chr21:39452141:39462380:clu_7882_+	0.000532902	0.00426204	0.00372914	chr21	39452141	39462380	novel annotated pair
chr21:clu_7882_+	SH3BGR	2.51e-18	1.22e-15	chr21:39452829:39462375:clu_7882_+	0.00771458	0.00498163	-0.00273296	chr21	39452829	39462375	cryptic_fiveprime
chr21:clu_7882_+	SH3BGR	2.51e-18	1.22e-15	chr21:39452829:39462380:clu_7882_+	0.00233325	0.00215598	-0.000177273	chr21	39452829	39462380	cryptic_fiveprime
chr16:clu_3667_+	RAB11FIP3	2.65e-18	1.27e-15	chr16:489000:491134:clu_3667_+	0.237188	0.177716	-0.0594717	chr16	489000	491134	annotated
chr16:clu_3667_+	RAB11FIP3	2.65e-18	1.27e-15	chr16:489000:496824:clu_3667_+	0.0759866	0.186521	0.110534	chr16	489000	496824	annotated
chr16:clu_3667_+	RAB11FIP3	2.65e-18	1.27e-15	chr16:489000:503004:clu_3667_+	0.010419	0.0178958	0.00747678	chr16	489000	503004	novel annotated pair
chr16:clu_3667_+	RAB11FIP3	2.65e-18	1.27e-15	chr16:491268:496824:clu_3667_+	0.286545	0.200094	-0.086451	chr16	491268	496824	annotated
chr16:clu_3667_+	RAB11FIP3	2.65e-18	1.27e-15	chr16:496859:497292:clu_3667_+	0.0301644	0.0376712	0.00750679	chr16	496859	497292	annotated
chr16:clu_3667_+	RAB11FIP3	2.65e-18	1.27e-15	chr16:496859:503004:clu_3667_+	0.359697	0.380102	0.0204048	chr16	496859	503004	annotated
chr17:clu_28646_+	FMNL1	3.33e-18	1.56e-15	chr17:45246330:45246505:clu_28646_+	0.479	0.382875	-0.0961256	chr17	45246330	45246505	annotated
chr17:clu_28646_+	FMNL1	3.33e-18	1.56e-15	chr17:45246330:45246867:clu_28646_+	0.0225896	0.138924	0.116334	chr17	45246330	45246867	annotated
chr17:clu_28646_+	FMNL1	3.33e-18	1.56e-15	chr17:45246604:45246784:clu_28646_+	0.00470841	0.00733799	0.00262958	chr17	45246604	45246784	cryptic_threeprime
chr17:clu_28646_+	FMNL1	3.33e-18	1.56e-15	chr17:45246604:45246867:clu_28646_+	0.493702	0.470864	-0.0228383	chr17	45246604	45246867	annotated
chr6:clu_18918_+	TMEM14B	3.7e-18	1.7e-15	chr6:10723241:10724556:clu_18918_+	0.00321239	0.00443868	0.00122629	chr6	10723241	10724556	annotated
chr6:clu_18918_+	TMEM14B	3.7e-18	1.7e-15	chr6:10723241:10724570:clu_18918_+	0.123257	0.137696	0.014439	chr6	10723241	10724570	annotated
chr6:clu_18918_+	TMEM14B	3.7e-18	1.7e-15	chr6:10723241:10724576:clu_18918_+	0.00127313	0.00168959	0.000416462	chr6	10723241	10724576	cryptic_threeprime
chr6:clu_18918_+	TMEM14B	3.7e-18	1.7e-15	chr6:10723241:10728640:clu_18918_+	0.00255308	0.00346571	0.000912631	chr6	10723241	10728640	novel annotated pair
chr6:clu_18918_+	TMEM14B	3.7e-18	1.7e-15	chr6:10725037:10725907:clu_18918_+	0.14364	0.155988	0.0123475	chr6	10725037	10725907	annotated
chr6:clu_18918_+	TMEM14B	3.7e-18	1.7e-15	chr6:10725037:10751133:clu_18918_+	0.000314148	0.000276382	-3.78e-05	chr6	10725037	10751133	novel annotated pair
chr6:clu_18918_+	TMEM14B	3.7e-18	1.7e-15	chr6:10726008:10728640:clu_18918_+	0.153935	0.168239	0.0143041	chr6	10726008	10728640	annotated
chr6:clu_18918_+	TMEM14B	3.7e-18	1.7e-15	chr6:10726008:10730615:clu_18918_+	0.00120378	0.00239423	0.00119045	chr6	10726008	10730615	novel annotated pair
chr6:clu_18918_+	TMEM14B	3.7e-18	1.7e-15	chr6:10728727:10730615:clu_18918_+	0.162062	0.179983	0.0179211	chr6	10728727	10730615	annotated
chr6:clu_18918_+	TMEM14B	3.7e-18	1.7e-15	chr6:10728727:10756467:clu_18918_+	0.00764163	0.00711389	-0.000527746	chr6	10728727	10756467	novel annotated pair
chr6:clu_18918_+	TMEM14B	3.7e-18	1.7e-15	chr6:10747881:10749202:clu_18918_+	0.109417	0.0872753	-0.0221415	chr6	10747881	10749202	annotated
chr6:clu_18918_+	TMEM14B	3.7e-18	1.7e-15	chr6:10747881:10755142:clu_18918_+	0.00181182	0.00239177	0.000579951	chr6	10747881	10755142	novel annotated pair
chr6:clu_18918_+	TMEM14B	3.7e-18	1.7e-15	chr6:10747881:10756467:clu_18918_+	0.00169917	0.00374193	0.00204276	chr6	10747881	10756467	novel annotated pair
chr6:clu_18918_+	TMEM14B	3.7e-18	1.7e-15	chr6:10747881:10770077:clu_18918_+	0.00599292	0.00928224	0.00328932	chr6	10747881	10770077	novel annotated pair
chr6:clu_18918_+	TMEM14B	3.7e-18	1.7e-15	chr6:10749698:10751133:clu_18918_+	0.075987	0.063165	-0.012822	chr6	10749698	10751133	annotated
chr6:clu_18918_+	TMEM14B	3.7e-18	1.7e-15	chr6:10749698:10755142:clu_18918_+	0.00829021	0.00755263	-0.00073758	chr6	10749698	10755142	annotated
chr6:clu_18918_+	TMEM14B	3.7e-18	1.7e-15	chr6:10749698:10770077:clu_18918_+	0.00581895	0.00680405	0.000985106	chr6	10749698	10770077	annotated
chr6:clu_18918_+	TMEM14B	3.7e-18	1.7e-15	chr6:10749698:10829007:clu_18918_+	0.00153758	0.00196205	0.000424471	chr6	10749698	10829007	novel annotated pair
chr6:clu_18918_+	TMEM14B	3.7e-18	1.7e-15	chr6:10751234:10755142:clu_18918_+	0.0739476	0.0583713	-0.0155763	chr6	10751234	10755142	annotated
chr6:clu_18918_+	TMEM14B	3.7e-18	1.7e-15	chr6:10751234:10756467:clu_18918_+	0.00178711	0.0023496	0.000562492	chr6	10751234	10756467	novel annotated pair
chr6:clu_18918_+	TMEM14B	3.7e-18	1.7e-15	chr6:10755232:10756467:clu_18918_+	0.0974336	0.0749012	-0.0225324	chr6	10755232	10756467	annotated
chr6:clu_18918_+	TMEM14B	3.7e-18	1.7e-15	chr6:10755232:10770077:clu_18918_+	0.00295877	0.00360709	0.00064832	chr6	10755232	10770077	annotated
chr6:clu_18918_+	TMEM14B	3.7e-18	1.7e-15	chr6:10770204:10829007:clu_18918_+	0.00986195	0.0112486	0.00138664	chr6	10770204	10829007	annotated
chr6:clu_18918_+	TMEM14B	3.7e-18	1.7e-15	chr6:10770204:10857445:clu_18918_+	0.00162254	0.00221305	0.000590514	chr6	10770204	10857445	cryptic_threeprime
chr6:clu_18918_+	TMEM14B	3.7e-18	1.7e-15	chr6:10827824:10829007:clu_18918_+	0.0027423	0.00385052	0.00110823	chr6	10827824	10829007	annotated
chr12:clu_21045_-	ANKS1B	4.7e-18	2.12e-15	chr12:98799005:98800997:clu_21045_-	0.280727	0.285173	0.00444619	chr12	98799005	98800997	annotated
chr12:clu_21045_-	ANKS1B	4.7e-18	2.12e-15	chr12:98799005:98832029:clu_21045_-	0.00346738	0.00655485	0.00308747	chr12	98799005	98832029	novel annotated pair
chr12:clu_21045_-	ANKS1B	4.7e-18	2.12e-15	chr12:98801125:98807844:clu_21045_-	0.077914	0.0318489	-0.0460651	chr12	98801125	98807844	annotated
chr12:clu_21045_-	ANKS1B	4.7e-18	2.12e-15	chr12:98801125:98829174:clu_21045_-	0.0765721	0.111032	0.0344598	chr12	98801125	98829174	annotated
chr12:clu_21045_-	ANKS1B	4.7e-18	2.12e-15	chr12:98801125:98832029:clu_21045_-	0.119868	0.142333	0.022465	chr12	98801125	98832029	annotated
chr12:clu_21045_-	ANKS1B	4.7e-18	2.12e-15	chr12:98801125:98894630:clu_21045_-	0.00316623	0.00664539	0.00347916	chr12	98801125	98894630	novel annotated pair
chr12:clu_21045_-	ANKS1B	4.7e-18	2.12e-15	chr12:98807915:98829174:clu_21045_-	0.0489912	0.0201505	-0.0288407	chr12	98807915	98829174	annotated
chr12:clu_21045_-	ANKS1B	4.7e-18	2.12e-15	chr12:98807918:98829174:clu_21045_-	0.0301007	0.0125199	-0.0175808	chr12	98807918	98829174	annotated
chr12:clu_21045_-	ANKS1B	4.7e-18	2.12e-15	chr12:98829251:98832029:clu_21045_-	0.0128454	0.0114158	-0.00142959	chr12	98829251	98832029	annotated
chr12:clu_21045_-	ANKS1B	4.7e-18	2.12e-15	chr12:98829353:98832029:clu_21045_-	0.149034	0.154349	0.00531485	chr12	98829353	98832029	annotated
chr12:clu_21045_-	ANKS1B	4.7e-18	2.12e-15	chr12:98832136:98894630:clu_21045_-	0.133692	0.177849	0.0441567	chr12	98832136	98894630	annotated
chr12:clu_21045_-	ANKS1B	4.7e-18	2.12e-15	chr12:98832136:98895133:clu_21045_-	0.00472857	0.00537921	0.000650642	chr12	98832136	98895133	annotated
chr12:clu_21045_-	ANKS1B	4.7e-18	2.12e-15	chr12:98832136:99053157:clu_21045_-	0.058893	0.0347495	-0.0241436	chr12	98832136	99053157	annotated
chr12:clu_20685_-	KIF21A	5.79e-18	2.57e-15	chr12:39311553:39315229:clu_20685_-	0.141575	0.0706171	-0.0709575	chr12	39311553	39315229	annotated
chr12:clu_20685_-	KIF21A	5.79e-18	2.57e-15	chr12:39311553:39315932:clu_20685_-	0.134052	0.193173	0.0591205	chr12	39311553	39315932	annotated
chr12:clu_20685_-	KIF21A	5.79e-18	2.57e-15	chr12:39311553:39318073:clu_20685_-	0.0328451	0.039499	0.00665395	chr12	39311553	39318073	annotated
chr12:clu_20685_-	KIF21A	5.79e-18	2.57e-15	chr12:39311553:39319906:clu_20685_-	0.0996969	0.257607	0.15791	chr12	39311553	39319906	annotated
chr12:clu_20685_-	KIF21A	5.79e-18	2.57e-15	chr12:39315240:39315932:clu_20685_-	0.0675954	0.0328917	-0.0347037	chr12	39315240	39315932	annotated
chr12:clu_20685_-	KIF21A	5.79e-18	2.57e-15	chr12:39315243:39315932:clu_20685_-	0.0707317	0.0364483	-0.0342834	chr12	39315243	39315932	annotated
chr12:clu_20685_-	KIF21A	5.79e-18	2.57e-15	chr12:39315970:39318073:clu_20685_-	0.202039	0.112039	-0.0900002	chr12	39315970	39318073	annotated
chr12:clu_20685_-	KIF21A	5.79e-18	2.57e-15	chr12:39315970:39319906:clu_20685_-	0.0687545	0.12363	0.0548759	chr12	39315970	39319906	annotated
chr12:clu_20685_-	KIF21A	5.79e-18	2.57e-15	chr12:39318201:39319906:clu_20685_-	0.182711	0.134094	-0.0486161	chr12	39318201	39319906	annotated
chr14:clu_13477_-	NEDD8	1.21e-17	5.27e-15	chr14:24218215:24218384:clu_13477_-	0.496523	0.488108	-0.00841494	chr14	24218215	24218384	annotated
chr14:clu_13477_-	NEDD8	1.21e-17	5.27e-15	chr14:24218215:24232250:clu_13477_-	0.00158537	0.00326208	0.00167672	chr14	24218215	24232250	novel annotated pair
chr14:clu_13477_-	NEDD8	1.21e-17	5.27e-15	chr14:24218431:24231652:clu_13477_-	0.0257994	0.0405489	0.0147495	chr14	24218431	24231652	annotated
chr14:clu_13477_-	NEDD8	1.21e-17	5.27e-15	chr14:24218431:24232250:clu_13477_-	0.459751	0.441658	-0.0180936	chr14	24218431	24232250	annotated
chr14:clu_13477_-	NEDD8	1.21e-17	5.27e-15	chr14:24231737:24232250:clu_13477_-	0.0141577	0.0202391	0.00608135	chr14	24231737	24232250	annotated
chr14:clu_13477_-	NEDD8	1.21e-17	5.27e-15	chr14:24231867:24232250:clu_13477_-	0.00218339	0.00618433	0.00400094	chr14	24231867	24232250	annotated
chr2:clu_26632_+	LRRFIP1	1.24e-17	5.32e-15	chr2:237756187:237757456:clu_26632_+	0.246855	0.152501	-0.0943534	chr2	237756187	237757456	annotated
chr2:clu_26632_+	LRRFIP1	1.24e-17	5.32e-15	chr2:237756187:237758729:clu_26632_+	0.0566392	0.0759004	0.0192613	chr2	237756187	237758729	novel annotated pair
chr2:clu_26632_+	LRRFIP1	1.24e-17	5.32e-15	chr2:237756187:237760064:clu_26632_+	0.157916	0.430936	0.273019	chr2	237756187	237760064	annotated
chr2:clu_26632_+	LRRFIP1	1.24e-17	5.32e-15	chr2:237757548:237758729:clu_26632_+	0.231713	0.144623	-0.0870897	chr2	237757548	237758729	annotated
chr2:clu_26632_+	LRRFIP1	1.24e-17	5.32e-15	chr2:237758821:237760064:clu_26632_+	0.306877	0.19604	-0.110838	chr2	237758821	237760064	annotated
chr16:clu_3688_+	MCRIP2	2.19e-17	9.18e-15	chr16:642043:642120:clu_3688_+	0.157132	0.152834	-0.00429817	chr16	642043	642120	annotated
chr16:clu_3688_+	MCRIP2	2.19e-17	9.18e-15	chr16:642043:646472:clu_3688_+	0.00543588	0.00619947	0.000763594	chr16	642043	646472	novel annotated pair
chr16:clu_3688_+	MCRIP2	2.19e-17	9.18e-15	chr16:642043:647417:clu_3688_+	0.00248531	0.00593733	0.00345202	chr16	642043	647417	novel annotated pair
chr16:clu_3688_+	MCRIP2	2.19e-17	9.18e-15	chr16:642043:647783:clu_3688_+	0.000583217	0.00138965	0.000806435	chr16	642043	647783	novel annotated pair
chr16:clu_3688_+	MCRIP2	2.19e-17	9.18e-15	chr16:642249:646472:clu_3688_+	0.0734589	0.0511273	-0.0223316	chr16	642249	646472	annotated
chr16:clu_3688_+	MCRIP2	2.19e-17	9.18e-15	chr16:642249:647417:clu_3688_+	0.0716553	0.105208	0.0335526	chr16	642249	647417	annotated
chr16:clu_3688_+	MCRIP2	2.19e-17	9.18e-15	chr16:642249:647783:clu_3688_+	0.00681189	0.011432	0.00462015	chr16	642249	647783	annotated
chr16:clu_3688_+	MCRIP2	2.19e-17	9.18e-15	chr16:642249:648120:clu_3688_+	0.000753704	0.00180296	0.00104925	chr16	642249	648120	novel annotated pair
chr16:clu_3688_+	MCRIP2	2.19e-17	9.18e-15	chr16:643144:646472:clu_3688_+	0.0065277	0.0044973	-0.0020304	chr16	643144	646472	annotated
chr16:clu_3688_+	MCRIP2	2.19e-17	9.18e-15	chr16:643144:647417:clu_3688_+	0.000904564	0.00211242	0.00120786	chr16	643144	647417	novel annotated pair
chr16:clu_3688_+	MCRIP2	2.19e-17	9.18e-15	chr16:646604:647417:clu_3688_+	0.00248073	0.00187425	-0.000606485	chr16	646604	647417	cryptic_fiveprime
chr16:clu_3688_+	MCRIP2	2.19e-17	9.18e-15	chr16:646608:647417:clu_3688_+	0.10209	0.0716378	-0.0304519	chr16	646608	647417	annotated
chr16:clu_3688_+	MCRIP2	2.19e-17	9.18e-15	chr16:647544:647783:clu_3688_+	0.289003	0.292862	0.00385971	chr16	647544	647783	annotated
chr16:clu_3688_+	MCRIP2	2.19e-17	9.18e-15	chr16:647544:648120:clu_3688_+	0.00408937	0.00497782	0.000888455	chr16	647544	648120	novel annotated pair
chr16:clu_3688_+	MCRIP2	2.19e-17	9.18e-15	chr16:647849:648120:clu_3688_+	0.00692777	0.00538609	-0.00154168	chr16	647849	648120	cryptic_fiveprime
chr16:clu_3688_+	MCRIP2	2.19e-17	9.18e-15	chr16:647884:648120:clu_3688_+	0.267971	0.278675	0.0107039	chr16	647884	648120	annotated
chr16:clu_3688_+	MCRIP2	2.19e-17	9.18e-15	chr16:647884:648141:clu_3688_+	0.00169027	0.00204653	0.000356256	chr16	647884	648141	cryptic_threeprime
chr9:clu_14339_+	DNM1	2.5e-17	1.03e-14	chr9:128250940:128251058:clu_14339_+	0.00247366	0.00221135	-0.000262312	chr9	128250940	128251058	cryptic_threeprime
chr9:clu_14339_+	DNM1	2.5e-17	1.03e-14	chr9:128250940:128253101:clu_14339_+	0.311957	0.262939	-0.049018	chr9	128250940	128253101	annotated
chr9:clu_14339_+	DNM1	2.5e-17	1.03e-14	chr9:128250940:128254006:clu_14339_+	0.00620434	0.0130028	0.00679844	chr9	128250940	128254006	annotated
chr9:clu_14339_+	DNM1	2.5e-17	1.03e-14	chr9:128250940:128254009:clu_14339_+	0.00333191	0.00831636	0.00498445	chr9	128250940	128254009	annotated
chr9:clu_14339_+	DNM1	2.5e-17	1.03e-14	chr9:128250940:128254654:clu_14339_+	0.226064	0.297083	0.0710183	chr9	128250940	128254654	annotated
chr9:clu_14339_+	DNM1	2.5e-17	1.03e-14	chr9:128250944:128254654:clu_14339_+	0.0545125	0.0686945	0.014182	chr9	128250944	128254654	cryptic_fiveprime
chr9:clu_14339_+	DNM1	2.5e-17	1.03e-14	chr9:128253137:128254006:clu_14339_+	0.0989168	0.100656	0.00173919	chr9	128253137	128254006	annotated
chr9:clu_14339_+	DNM1	2.5e-17	1.03e-14	chr9:128253137:128254009:clu_14339_+	0.0124813	0.0137464	0.00126515	chr9	128253137	128254009	annotated
chr9:clu_14339_+	DNM1	2.5e-17	1.03e-14	chr9:128253137:128254654:clu_14339_+	0.251924	0.203381	-0.048543	chr9	128253137	128254654	annotated
chr9:clu_14339_+	DNM1	2.5e-17	1.03e-14	chr9:128253141:128254654:clu_14339_+	0.0321335	0.0299693	-0.00216421	chr9	128253141	128254654	cryptic_fiveprime
chr8:clu_7439_-	TPD52	2.66e-17	1.08e-14	chr8:80042668:80044167:clu_7439_-	0.308739	0.226309	-0.0824295	chr8	80042668	80044167	annotated
chr8:clu_7439_-	TPD52	2.66e-17	1.08e-14	chr8:80042668:80051252:clu_7439_-	0.00413672	0.0197939	0.0156571	chr8	80042668	80051252	annotated
chr8:clu_7439_-	TPD52	2.66e-17	1.08e-14	chr8:80042668:80051527:clu_7439_-	0.1233	0.309235	0.185935	chr8	80042668	80051527	annotated
chr8:clu_7439_-	TPD52	2.66e-17	1.08e-14	chr8:80044208:80050445:clu_7439_-	0.265919	0.206169	-0.0597499	chr8	80044208	80050445	annotated
chr8:clu_7439_-	TPD52	2.66e-17	1.08e-14	chr8:80044208:80051527:clu_7439_-	0.0500903	0.0346718	-0.0154185	chr8	80044208	80051527	annotated
chr8:clu_7439_-	TPD52	2.66e-17	1.08e-14	chr8:80050471:80051527:clu_7439_-	0.247816	0.203822	-0.0439941	chr8	80050471	80051527	annotated
chr16:clu_19829_-	HCFC1R1	4.13e-17	1.65e-14	chr16:3022998:3023233:clu_19829_-	0.446795	0.460479	0.0136837	chr16	3022998	3023233	annotated
chr16:clu_19829_-	HCFC1R1	4.13e-17	1.65e-14	chr16:3022998:3023847:clu_19829_-	0.00563214	0.0105615	0.0049294	chr16	3022998	3023847	novel annotated pair
chr16:clu_19829_-	HCFC1R1	4.13e-17	1.65e-14	chr16:3023361:3023474:clu_19829_-	0.19692	0.181449	-0.0154713	chr16	3023361	3023474	annotated
chr16:clu_19829_-	HCFC1R1	4.13e-17	1.65e-14	chr16:3023361:3023684:clu_19829_-	0.00173701	0.0016656	-7.14e-05	chr16	3023361	3023684	cryptic_fiveprime
chr16:clu_19829_-	HCFC1R1	4.13e-17	1.65e-14	chr16:3023361:3023847:clu_19829_-	0.108202	0.11957	0.0113689	chr16	3023361	3023847	annotated
chr16:clu_19829_-	HCFC1R1	4.13e-17	1.65e-14	chr16:3023361:3024181:clu_19829_-	0.00611114	0.0112553	0.00514415	chr16	3023361	3024181	novel annotated pair
chr16:clu_19829_-	HCFC1R1	4.13e-17	1.65e-14	chr16:3023361:3028348:clu_19829_-	0.00199286	0.000858963	-0.0011339	chr16	3023361	3028348	novel annotated pair
chr16:clu_19829_-	HCFC1R1	4.13e-17	1.65e-14	chr16:3023361:3028700:clu_19829_-	0.0028017	0.00170034	-0.00110136	chr16	3023361	3028700	novel annotated pair
chr16:clu_19829_-	HCFC1R1	4.13e-17	1.65e-14	chr16:3023412:3023847:clu_19829_-	0.0200151	0.0251086	0.00509346	chr16	3023412	3023847	annotated
chr16:clu_19829_-	HCFC1R1	4.13e-17	1.65e-14	chr16:3023530:3023847:clu_19829_-	0.193686	0.175217	-0.0184691	chr16	3023530	3023847	annotated
chr16:clu_19829_-	HCFC1R1	4.13e-17	1.65e-14	chr16:3023530:3024181:clu_19829_-	0.00192688	0.00204505	0.00011816	chr16	3023530	3024181	annotated
chr16:clu_19829_-	HCFC1R1	4.13e-17	1.65e-14	chr16:3023968:3024181:clu_19829_-	0.00312748	0.00560444	0.00247696	chr16	3023968	3024181	annotated
chr16:clu_19829_-	HCFC1R1	4.13e-17	1.65e-14	chr16:3028273:3028348:clu_19829_-	0.00488856	0.00195937	-0.00292919	chr16	3028273	3028348	annotated
chr16:clu_19829_-	HCFC1R1	4.13e-17	1.65e-14	chr16:3028468:3028700:clu_19829_-	0.00616406	0.00252554	-0.00363853	chr16	3028468	3028700	annotated
chr14:clu_28007_+	MARK3	5.63e-17	2.21e-14	chr14:103492034:103498502:clu_28007_+	0.136135	0.215866	0.079731	chr14	103492034	103498502	annotated
chr14:clu_28007_+	MARK3	5.63e-17	2.21e-14	chr14:103492034:103500156:clu_28007_+	0.203003	0.103422	-0.0995817	chr14	103492034	103500156	annotated
chr14:clu_28007_+	MARK3	5.63e-17	2.21e-14	chr14:103492034:103502882:clu_28007_+	0.0591016	0.076088	0.0169864	chr14	103492034	103502882	annotated
chr14:clu_28007_+	MARK3	5.63e-17	2.21e-14	chr14:103498528:103500156:clu_28007_+	0.121894	0.184496	0.0626019	chr14	103498528	103500156	annotated
chr14:clu_28007_+	MARK3	5.63e-17	2.21e-14	chr14:103498528:103502882:clu_28007_+	0.0274233	0.0437379	0.0163146	chr14	103498528	103502882	annotated
chr14:clu_28007_+	MARK3	5.63e-17	2.21e-14	chr14:103500200:103502882:clu_28007_+	0.452443	0.376391	-0.0760521	chr14	103500200	103502882	annotated
chr1:clu_11556_+	SARS1	6.57e-17	2.54e-14	chr1:109236548:109236805:clu_11556_+	0.0796313	0.0344367	-0.0451946	chr1	109236548	109236805	annotated
chr1:clu_11556_+	SARS1	6.57e-17	2.54e-14	chr1:109236548:109237244:clu_11556_+	0.783798	0.913175	0.129377	chr1	109236548	109237244	annotated
chr1:clu_11556_+	SARS1	6.57e-17	2.54e-14	chr1:109236870:109237244:clu_11556_+	0.124245	0.0466467	-0.0775983	chr1	109236870	109237244	annotated
chr1:clu_11556_+	SARS1	6.57e-17	2.54e-14	chr1:109236879:109237244:clu_11556_+	0.0123261	0.00574177	-0.0065843	chr1	109236879	109237244	cryptic_fiveprime
chr2:clu_26468_+	PNKD	8.55e-17	3.26e-14	chr2:218271549:218272570:clu_26468_+	0.685103	0.83887	0.153767	chr2	218271549	218272570	annotated
chr2:clu_26468_+	PNKD	8.55e-17	3.26e-14	chr2:218271549:218317955:clu_26468_+	0.0097403	0.0110875	0.00134724	chr2	218271549	218317955	annotated
chr2:clu_26468_+	PNKD	8.55e-17	3.26e-14	chr2:218271549:218339783:clu_26468_+	0.0589053	0.0226117	-0.0362936	chr2	218271549	218339783	annotated
chr2:clu_26468_+	PNKD	8.55e-17	3.26e-14	chr2:218271549:218344808:clu_26468_+	0.00544695	0.00379929	-0.00164766	chr2	218271549	218344808	annotated
chr2:clu_26468_+	PNKD	8.55e-17	3.26e-14	chr2:218272686:218339783:clu_26468_+	0.00433687	0.00205005	-0.00228682	chr2	218272686	218339783	annotated
chr2:clu_26468_+	PNKD	8.55e-17	3.26e-14	chr2:218323431:218339783:clu_26468_+	0.0151011	0.0173618	0.00226069	chr2	218323431	218339783	annotated
chr2:clu_26468_+	PNKD	8.55e-17	3.26e-14	chr2:218344570:218344808:clu_26468_+	0.221366	0.10422	-0.117146	chr2	218344570	218344808	annotated
chr15:clu_25251_+	TPM1	1.01e-16	3.78e-14	chr15:63060939:63061198:clu_25251_+	0.0918466	0.183165	0.0913184	chr15	63060939	63061198	annotated
chr15:clu_25251_+	TPM1	1.01e-16	3.78e-14	chr15:63060939:63061713:clu_25251_+	0.340572	0.23893	-0.101643	chr15	63060939	63061713	annotated
chr15:clu_25251_+	TPM1	1.01e-16	3.78e-14	chr15:63061273:63061713:clu_25251_+	0.00789879	0.0181625	0.0102637	chr15	63061273	63061713	annotated
chr15:clu_25251_+	TPM1	1.01e-16	3.78e-14	chr15:63061273:63062215:clu_25251_+	0.119366	0.239977	0.120612	chr15	63061273	63062215	annotated
chr15:clu_25251_+	TPM1	1.01e-16	3.78e-14	chr15:63061788:63062215:clu_25251_+	0.440316	0.319765	-0.120551	chr15	63061788	63062215	annotated
chr10:clu_31318_-	SHTN1	1.14e-16	4.22e-14	chr10:116886566:116901765:clu_31318_-	0.155008	0.279706	0.124697	chr10	116886566	116901765	annotated
chr10:clu_31318_-	SHTN1	1.14e-16	4.22e-14	chr10:116886566:116911790:clu_31318_-	0.698165	0.455284	-0.242881	chr10	116886566	116911790	annotated
chr10:clu_31318_-	SHTN1	1.14e-16	4.22e-14	chr10:116906747:116911790:clu_31318_-	0.146827	0.265011	0.118184	chr10	116906747	116911790	annotated
chr19:clu_5843_-	MFSD12	1.7e-16	6.18e-14	chr19:3538710:3542776:clu_5843_-	0.0117558	0.0280309	0.0162751	chr19	3538710	3542776	cryptic_threeprime
chr19:clu_5843_-	MFSD12	1.7e-16	6.18e-14	chr19:3538710:3544809:clu_5843_-	0.0463876	0.0365315	-0.00985607	chr19	3538710	3544809	cryptic_threeprime
chr19:clu_5843_-	MFSD12	1.7e-16	6.18e-14	chr19:3538756:3542776:clu_5843_-	0.0789974	0.183874	0.104876	chr19	3538756	3542776	annotated
chr19:clu_5843_-	MFSD12	1.7e-16	6.18e-14	chr19:3538756:3544809:clu_5843_-	0.146443	0.112932	-0.0335116	chr19	3538756	3544809	annotated
chr19:clu_5843_-	MFSD12	1.7e-16	6.18e-14	chr19:3542977:3544809:clu_5843_-	0.0451321	0.128601	0.0834694	chr19	3542977	3544809	annotated
chr19:clu_5843_-	MFSD12	1.7e-16	6.18e-14	chr19:3544732:3544809:clu_5843_-	0.671284	0.510031	-0.161253	chr19	3544732	3544809	annotated
chr8:clu_17651_+	DMTN	1.97e-16	7.06e-14	chr8:22049224:22066705:clu_17651_+	0.135862	0.20617	0.0703087	chr8	22049224	22066705	annotated
chr8:clu_17651_+	DMTN	1.97e-16	7.06e-14	chr8:22049224:22066838:clu_17651_+	0.0362342	0.0845948	0.0483606	chr8	22049224	22066838	annotated
chr8:clu_17651_+	DMTN	1.97e-16	7.06e-14	chr8:22055007:22066705:clu_17651_+	0.420301	0.332968	-0.0873325	chr8	22055007	22066705	annotated
chr8:clu_17651_+	DMTN	1.97e-16	7.06e-14	chr8:22055007:22066838:clu_17651_+	0.189633	0.149599	-0.0400335	chr8	22055007	22066838	annotated
chr8:clu_17651_+	DMTN	1.97e-16	7.06e-14	chr8:22057136:22066705:clu_17651_+	0.109267	0.092923	-0.0163438	chr8	22057136	22066705	annotated
chr8:clu_17651_+	DMTN	1.97e-16	7.06e-14	chr8:22057136:22066838:clu_17651_+	0.0365315	0.0314092	-0.00512226	chr8	22057136	22066838	annotated
chr8:clu_17651_+	DMTN	1.97e-16	7.06e-14	chr8:22057965:22066705:clu_17651_+	0.0268952	0.030589	0.0036938	chr8	22057965	22066705	annotated
chr8:clu_17651_+	DMTN	1.97e-16	7.06e-14	chr8:22059496:22066705:clu_17651_+	0.0299257	0.0481309	0.0182052	chr8	22059496	22066705	annotated
chr8:clu_17651_+	DMTN	1.97e-16	7.06e-14	chr8:22059496:22066838:clu_17651_+	0.0153512	0.023615	0.00826375	chr8	22059496	22066838	annotated
chr7:clu_33364_+	CLIP2	2.12e-16	7.49e-14	chr7:74364315:74372932:clu_33364_+	0.454136	0.389083	-0.0650533	chr7	74364315	74372932	annotated
chr7:clu_33364_+	CLIP2	2.12e-16	7.49e-14	chr7:74364315:74375887:clu_33364_+	0.0563013	0.14902	0.0927191	chr7	74364315	74375887	annotated
chr7:clu_33364_+	CLIP2	2.12e-16	7.49e-14	chr7:74373036:74375887:clu_33364_+	0.489563	0.461897	-0.0276658	chr7	74373036	74375887	annotated
chr1:clu_23169_-	ERI3	2.81e-16	9.78e-14	chr1:44221640:44241915:clu_23169_-	0.00585969	0.0159358	0.0100761	chr1	44221640	44241915	annotated
chr1:clu_23169_-	ERI3	2.81e-16	9.78e-14	chr1:44221640:44247939:clu_23169_-	0.372145	0.356927	-0.0152182	chr1	44221640	44247939	annotated
chr1:clu_23169_-	ERI3	2.81e-16	9.78e-14	chr1:44221640:44284835:clu_23169_-	0.0140394	0.0146163	0.000576921	chr1	44221640	44284835	novel annotated pair
chr1:clu_23169_-	ERI3	2.81e-16	9.78e-14	chr1:44242080:44247939:clu_23169_-	0.00492238	0.0131493	0.00822687	chr1	44242080	44247939	annotated
chr1:clu_23169_-	ERI3	2.81e-16	9.78e-14	chr1:44248038:44284835:clu_23169_-	0.263438	0.260144	-0.00329349	chr1	44248038	44284835	annotated
chr1:clu_23169_-	ERI3	2.81e-16	9.78e-14	chr1:44248038:44308310:clu_23169_-	0.00325977	0.0024305	-0.000829271	chr1	44248038	44308310	novel annotated pair
chr1:clu_23169_-	ERI3	2.81e-16	9.78e-14	chr1:44284907:44308310:clu_23169_-	0.336336	0.336797	0.000461006	chr1	44284907	44308310	annotated
chr1:clu_23748_-	TPM3	2.85e-16	9.78e-14	chr1:154170711:154171413:clu_23748_-	0.402475	0.339356	-0.0631192	chr1	154170711	154171413	annotated
chr1:clu_23748_-	TPM3	2.85e-16	9.78e-14	chr1:154170711:154172029:clu_23748_-	0.0597564	0.124945	0.0651889	chr1	154170711	154172029	annotated
chr1:clu_23748_-	TPM3	2.85e-16	9.78e-14	chr1:154170711:154172908:clu_23748_-	0.0094789	0.0205408	0.0110619	chr1	154170711	154172908	novel annotated pair
chr1:clu_23748_-	TPM3	2.85e-16	9.78e-14	chr1:154171488:154172908:clu_23748_-	0.47167	0.384518	-0.0871521	chr1	154171488	154172908	annotated
chr1:clu_23748_-	TPM3	2.85e-16	9.78e-14	chr1:154172104:154172908:clu_23748_-	0.0566194	0.13064	0.0740204	chr1	154172104	154172908	annotated
chrX:clu_175_-	IQSEC2	5.21e-16	1.76e-13	chrX:53227865:53235783:clu_175_-	0.0148244	0.0105207	-0.00430366	chrX	53227865	53235783	annotated
chrX:clu_175_-	IQSEC2	5.21e-16	1.76e-13	chrX:53227865:53236322:clu_175_-	0.00902702	0.0104316	0.00140454	chrX	53227865	53236322	annotated
chrX:clu_175_-	IQSEC2	5.21e-16	1.76e-13	chrX:53231870:53235783:clu_175_-	0.029434	0.0183257	-0.0111083	chrX	53231870	53235783	annotated
chrX:clu_175_-	IQSEC2	5.21e-16	1.76e-13	chrX:53231870:53236322:clu_175_-	0.0134605	0.00858798	-0.00487248	chrX	53231870	53236322	annotated
chrX:clu_175_-	IQSEC2	5.21e-16	1.76e-13	chrX:53235184:53235783:clu_175_-	0.331698	0.308674	-0.0230234	chrX	53235184	53235783	annotated
chrX:clu_175_-	IQSEC2	5.21e-16	1.76e-13	chrX:53235184:53236322:clu_175_-	0.051083	0.20226	0.151177	chrX	53235184	53236322	annotated
chrX:clu_175_-	IQSEC2	5.21e-16	1.76e-13	chrX:53235832:53236322:clu_175_-	0.550474	0.4412	-0.109274	chrX	53235832	53236322	annotated
chr1:clu_10714_+	AGRN	5.39e-16	1.8e-13	chr1:1051815:1051993:clu_10714_+	0.227236	0.0899806	-0.137255	chr1	1051815	1051993	annotated
chr1:clu_10714_+	AGRN	5.39e-16	1.8e-13	chr1:1051815:1053461:clu_10714_+	0.0149275	0.0145228	-0.00040469	chr1	1051815	1053461	novel annotated pair
chr1:clu_10714_+	AGRN	5.39e-16	1.8e-13	chr1:1051815:1053753:clu_10714_+	0.421295	0.740221	0.318926	chr1	1051815	1053753	annotated
chr1:clu_10714_+	AGRN	5.39e-16	1.8e-13	chr1:1052016:1053461:clu_10714_+	0.0805256	0.0457728	-0.0347528	chr1	1052016	1053461	annotated
chr1:clu_10714_+	AGRN	5.39e-16	1.8e-13	chr1:1052016:1053753:clu_10714_+	0.14457	0.0582773	-0.0862929	chr1	1052016	1053753	novel annotated pair
chr1:clu_10714_+	AGRN	5.39e-16	1.8e-13	chr1:1053493:1053753:clu_10714_+	0.111446	0.0512254	-0.0602207	chr1	1053493	1053753	annotated
chr4:clu_32820_+	ANK2	6.63e-16	2.19e-13	chr4:113369805:113372533:clu_32820_+	0.0534222	0.0198039	-0.0336183	chr4	113369805	113372533	annotated
chr4:clu_32820_+	ANK2	6.63e-16	2.19e-13	chr4:113369805:113373090:clu_32820_+	0.229259	0.265454	0.0361947	chr4	113369805	113373090	annotated
chr4:clu_32820_+	ANK2	6.63e-16	2.19e-13	chr4:113369805:113381457:clu_32820_+	0.00386118	0.00455917	0.000697987	chr4	113369805	113381457	annotated
chr4:clu_32820_+	ANK2	6.63e-16	2.19e-13	chr4:113372625:113373090:clu_32820_+	0.0516754	0.0192937	-0.0323817	chr4	113372625	113373090	annotated
chr4:clu_32820_+	ANK2	6.63e-16	2.19e-13	chr4:113373173:113373285:clu_32820_+	0.292433	0.288336	-0.00409717	chr4	113373173	113373285	annotated
chr4:clu_32820_+	ANK2	6.63e-16	2.19e-13	chr4:113373173:113381457:clu_32820_+	0.0292797	0.0223271	-0.00695265	chr4	113373173	113381457	annotated
chr4:clu_32820_+	ANK2	6.63e-16	2.19e-13	chr4:113373449:113374764:clu_32820_+	0.0622154	0.0851362	0.0229208	chr4	113373449	113374764	annotated
chr4:clu_32820_+	ANK2	6.63e-16	2.19e-13	chr4:113373449:113381457:clu_32820_+	0.224975	0.214945	-0.0100309	chr4	113373449	113381457	annotated
chr4:clu_32820_+	ANK2	6.63e-16	2.19e-13	chr4:113374946:113381457:clu_32820_+	0.0528792	0.0801463	0.0272671	chr4	113374946	113381457	annotated
chr2:clu_10228_-	BIN1	7.31e-16	2.37e-13	chr2:127050912:127051154:clu_10228_-	0.350649	0.388502	0.0378532	chr2	127050912	127051154	annotated
chr2:clu_10228_-	BIN1	7.31e-16	2.37e-13	chr2:127050912:127059011:clu_10228_-	0.0251789	0.026026	0.00084705	chr2	127050912	127059011	annotated
chr2:clu_10228_-	BIN1	7.31e-16	2.37e-13	chr2:127051243:127052255:clu_10228_-	0.15044	0.104326	-0.0461147	chr2	127051243	127052255	annotated
chr2:clu_10228_-	BIN1	7.31e-16	2.37e-13	chr2:127051243:127057473:clu_10228_-	0.0324758	0.0627942	0.0303184	chr2	127051243	127057473	annotated
chr2:clu_10228_-	BIN1	7.31e-16	2.37e-13	chr2:127051243:127059011:clu_10228_-	0.145609	0.186656	0.0410466	chr2	127051243	127059011	annotated
chr2:clu_10228_-	BIN1	7.31e-16	2.37e-13	chr2:127052362:127053422:clu_10228_-	0.0707121	0.0377327	-0.0329794	chr2	127052362	127053422	annotated
chr2:clu_10228_-	BIN1	7.31e-16	2.37e-13	chr2:127052362:127057473:clu_10228_-	0.0139767	0.0147891	0.000812419	chr2	127052362	127057473	annotated
chr2:clu_10228_-	BIN1	7.31e-16	2.37e-13	chr2:127052362:127059011:clu_10228_-	0.0269881	0.0227303	-0.00425777	chr2	127052362	127059011	annotated
chr2:clu_10228_-	BIN1	7.31e-16	2.37e-13	chr2:127054012:127057473:clu_10228_-	0.0679774	0.0346825	-0.0332948	chr2	127054012	127057473	annotated
chr2:clu_10228_-	BIN1	7.31e-16	2.37e-13	chr2:127057601:127059011:clu_10228_-	0.115992	0.121761	0.00576902	chr2	127057601	127059011	annotated
chr14:clu_28058_+	MTA1	7.74e-16	2.48e-13	chr14:105466578:105466707:clu_28058_+	0.374261	0.399697	0.0254364	chr14	105466578	105466707	annotated
chr14:clu_28058_+	MTA1	7.74e-16	2.48e-13	chr14:105466578:105469467:clu_28058_+	0.00800013	0.0191999	0.0111998	chr14	105466578	105469467	annotated
chr14:clu_28058_+	MTA1	7.74e-16	2.48e-13	chr14:105466742:105468338:clu_28058_+	0.244927	0.170502	-0.0744252	chr14	105466742	105468338	annotated
chr14:clu_28058_+	MTA1	7.74e-16	2.48e-13	chr14:105466742:105469467:clu_28058_+	0.117689	0.220767	0.103078	chr14	105466742	105469467	annotated
chr14:clu_28058_+	MTA1	7.74e-16	2.48e-13	chr14:105468349:105469467:clu_28058_+	0.253716	0.181355	-0.0723614	chr14	105468349	105469467	annotated
chr14:clu_28058_+	MTA1	7.74e-16	2.48e-13	chr14:105469160:105469467:clu_28058_+	0.00140711	0.00847931	0.0070722	chr14	105469160	105469467	annotated
chr6:clu_19599_+	ENSG00000228408	9.39e-16	2.97e-13	chr6:149218776:149229932:clu_19599_+	0.0345371	0.0502525	0.0157154	chr6	149218776	149229932	annotated
chr6:clu_19599_+	ENSG00000228408	9.39e-16	2.97e-13	chr6:149218776:149243729:clu_19599_+	0.238259	0.437115	0.198856	chr6	149218776	149243729	annotated
chr6:clu_19599_+	ENSG00000228408	9.39e-16	2.97e-13	chr6:149218776:149245817:clu_19599_+	0.00833399	0.0106621	0.00232809	chr6	149218776	149245817	cryptic_threeprime
chr6:clu_19599_+	ENSG00000228408	9.39e-16	2.97e-13	chr6:149218776:149253064:clu_19599_+	0.0057974	0.00422374	-0.00157366	chr6	149218776	149253064	novel annotated pair
chr6:clu_19599_+	ENSG00000228408	9.39e-16	2.97e-13	chr6:149218776:149255245:clu_19599_+	0.00692546	0.00608594	-0.000839522	chr6	149218776	149255245	novel annotated pair
chr6:clu_19599_+	ENSG00000228408	9.39e-16	2.97e-13	chr6:149218776:149342685:clu_19599_+	0.00250353	0.00599686	0.00349333	chr6	149218776	149342685	novel annotated pair
chr6:clu_19599_+	ENSG00000228408	9.39e-16	2.97e-13	chr6:149218776:149369909:clu_19599_+	0.0012758	0.00357884	0.00230304	chr6	149218776	149369909	novel annotated pair
chr6:clu_19599_+	ENSG00000228408	9.39e-16	2.97e-13	chr6:149229995:149243729:clu_19599_+	0.00408769	0.00849469	0.004407	chr6	149229995	149243729	annotated
chr6:clu_19599_+	ENSG00000228408	9.39e-16	2.97e-13	chr6:149253128:149255245:clu_19599_+	0.00281966	0.00373448	0.000914821	chr6	149253128	149255245	annotated
chr6:clu_19599_+	ENSG00000228408	9.39e-16	2.97e-13	chr6:149318015:149342685:clu_19599_+	0.0609454	0.0600167	-0.00092864	chr6	149318015	149342685	novel annotated pair
chr6:clu_19599_+	ENSG00000228408	9.39e-16	2.97e-13	chr6:149318015:149369909:clu_19599_+	0.153229	0.0781807	-0.0750485	chr6	149318015	149369909	annotated
chr6:clu_19599_+	ENSG00000228408	9.39e-16	2.97e-13	chr6:149318015:149378018:clu_19599_+	0.00897707	0.00863657	-0.000340505	chr6	149318015	149378018	novel annotated pair
chr6:clu_19599_+	ENSG00000228408	9.39e-16	2.97e-13	chr6:149342833:149369909:clu_19599_+	0.115452	0.0950437	-0.0204083	chr6	149342833	149369909	annotated
chr6:clu_19599_+	ENSG00000228408	9.39e-16	2.97e-13	chr6:149370099:149378018:clu_19599_+	0.356856	0.227978	-0.128879	chr6	149370099	149378018	annotated
chr8:clu_7586_-	CYRIB	1.1e-15	3.43e-13	chr8:129903350:129904499:clu_7586_-	0.357401	0.30761	-0.0497904	chr8	129903350	129904499	annotated
chr8:clu_7586_-	CYRIB	1.1e-15	3.43e-13	chr8:129903350:129939608:clu_7586_-	0.0288409	0.0982662	0.0694253	chr8	129903350	129939608	annotated
chr8:clu_7586_-	CYRIB	1.1e-15	3.43e-13	chr8:129903350:129970943:clu_7586_-	0.0906769	0.121697	0.0310199	chr8	129903350	129970943	annotated
chr8:clu_7586_-	CYRIB	1.1e-15	3.43e-13	chr8:129904585:129912360:clu_7586_-	0.00480135	0.00432965	-0.000471699	chr8	129904585	129912360	annotated
chr8:clu_7586_-	CYRIB	1.1e-15	3.43e-13	chr8:129904585:129912470:clu_7586_-	0.00396662	0.00706667	0.00310005	chr8	129904585	129912470	annotated
chr8:clu_7586_-	CYRIB	1.1e-15	3.43e-13	chr8:129904585:129939608:clu_7586_-	0.0515548	0.0813135	0.0297587	chr8	129904585	129939608	annotated
chr8:clu_7586_-	CYRIB	1.1e-15	3.43e-13	chr8:129904585:129970943:clu_7586_-	0.179295	0.126683	-0.0526125	chr8	129904585	129970943	annotated
chr8:clu_7586_-	CYRIB	1.1e-15	3.43e-13	chr8:129904585:130016370:clu_7586_-	0.0079523	0.00560316	-0.00234914	chr8	129904585	130016370	novel annotated pair
chr8:clu_7586_-	CYRIB	1.1e-15	3.43e-13	chr8:129912515:129970943:clu_7586_-	0.00477457	0.00619695	0.00142238	chr8	129912515	129970943	annotated
chr8:clu_7586_-	CYRIB	1.1e-15	3.43e-13	chr8:129970995:130016370:clu_7586_-	0.222974	0.200549	-0.0224245	chr8	129970995	130016370	annotated
chr8:clu_7586_-	CYRIB	1.1e-15	3.43e-13	chr8:129970995:130016607:clu_7586_-	0.0440096	0.0367302	-0.00727945	chr8	129970995	130016607	annotated
chr8:clu_7586_-	CYRIB	1.1e-15	3.43e-13	chr8:129970995:130017123:clu_7586_-	0.00375307	0.00395441	0.000201343	chr8	129970995	130017123	novel annotated pair
chr17:clu_29019_+	BAIAP2	1.45e-15	4.46e-13	chr17:81108509:81108968:clu_29019_+	0.746853	0.546855	-0.199998	chr17	81108509	81108968	annotated
chr17:clu_29019_+	BAIAP2	1.45e-15	4.46e-13	chr17:81108509:81110023:clu_29019_+	0.015696	0.0287021	0.0130062	chr17	81108509	81110023	cryptic_threeprime
chr17:clu_29019_+	BAIAP2	1.45e-15	4.46e-13	chr17:81108509:81110914:clu_29019_+	0.0204241	0.0676085	0.0471845	chr17	81108509	81110914	annotated
chr17:clu_29019_+	BAIAP2	1.45e-15	4.46e-13	chr17:81108509:81115770:clu_29019_+	0.172732	0.247777	0.0750451	chr17	81108509	81115770	annotated
chr17:clu_29019_+	BAIAP2	1.45e-15	4.46e-13	chr17:81109084:81115770:clu_29019_+	0.00892517	0.00772569	-0.00119948	chr17	81109084	81115770	cryptic_fiveprime
chr17:clu_29019_+	BAIAP2	1.45e-15	4.46e-13	chr17:81110955:81115770:clu_29019_+	0.00161349	0.0124107	0.0107973	chr17	81110955	81115770	annotated
chr17:clu_29019_+	BAIAP2	1.45e-15	4.46e-13	chr17:81110959:81115770:clu_29019_+	0.0191515	0.0702005	0.051049	chr17	81110959	81115770	annotated
chr17:clu_29019_+	BAIAP2	1.45e-15	4.46e-13	chr17:81114891:81115770:clu_29019_+	0.0146049	0.0187204	0.0041155	chr17	81114891	81115770	cryptic_fiveprime
chr11:clu_32386_+	APLP2	1.67e-15	5.08e-13	chr11:130133728:130135563:clu_32386_+	0.403325	0.439377	0.036052	chr11	130133728	130135563	annotated
chr11:clu_32386_+	APLP2	1.67e-15	5.08e-13	chr11:130133728:130140398:clu_32386_+	0.00674717	0.0107635	0.00401635	chr11	130133728	130140398	novel annotated pair
chr11:clu_32386_+	APLP2	1.67e-15	5.08e-13	chr11:130135715:130137256:clu_32386_+	0.211291	0.121334	-0.0899571	chr11	130135715	130137256	annotated
chr11:clu_32386_+	APLP2	1.67e-15	5.08e-13	chr11:130135715:130140398:clu_32386_+	0.184301	0.316784	0.132483	chr11	130135715	130140398	annotated
chr11:clu_32386_+	APLP2	1.67e-15	5.08e-13	chr11:130137291:130140398:clu_32386_+	0.194337	0.111742	-0.0825947	chr11	130137291	130140398	annotated
chr12:clu_8953_+	DNM1L	1.69e-15	5.1e-13	chr12:32737161:32737865:clu_8953_+	0.311123	0.220245	-0.0908775	chr12	32737161	32737865	annotated
chr12:clu_8953_+	DNM1L	1.69e-15	5.1e-13	chr12:32737161:32738264:clu_8953_+	0.0431785	0.119243	0.076064	chr12	32737161	32738264	annotated
chr12:clu_8953_+	DNM1L	1.69e-15	5.1e-13	chr12:32737161:32740064:clu_8953_+	0.0587771	0.129485	0.0707076	chr12	32737161	32740064	annotated
chr12:clu_8953_+	DNM1L	1.69e-15	5.1e-13	chr12:32737942:32738264:clu_8953_+	0.179745	0.144655	-0.0350897	chr12	32737942	32738264	annotated
chr12:clu_8953_+	DNM1L	1.69e-15	5.1e-13	chr12:32737942:32740064:clu_8953_+	0.15971	0.0969612	-0.0627484	chr12	32737942	32740064	annotated
chr12:clu_8953_+	DNM1L	1.69e-15	5.1e-13	chr12:32738296:32740064:clu_8953_+	0.247467	0.289411	0.0419441	chr12	32738296	32740064	annotated
chr2:clu_26015_+	MAP4K4	1.81e-15	5.38e-13	chr2:101867309:101868029:clu_26015_+	0.493736	0.469167	-0.0245698	chr2	101867309	101868029	annotated
chr2:clu_26015_+	MAP4K4	1.81e-15	5.38e-13	chr2:101867309:101869622:clu_26015_+	0.0275615	0.0821457	0.0545842	chr2	101867309	101869622	annotated
chr2:clu_26015_+	MAP4K4	1.81e-15	5.38e-13	chr2:101867318:101869622:clu_26015_+	0.0146422	0.0155396	0.000897414	chr2	101867318	101869622	cryptic_fiveprime
chr2:clu_26015_+	MAP4K4	1.81e-15	5.38e-13	chr2:101868037:101869622:clu_26015_+	0.46406	0.433148	-0.0309118	chr2	101868037	101869622	annotated
chr12:clu_9039_+	LETMD1	2.12e-15	6.23e-13	chr12:51048371:51049034:clu_9039_+	0.00651871	0.0121395	0.00562083	chr12	51048371	51049034	annotated
chr12:clu_9039_+	LETMD1	2.12e-15	6.23e-13	chr12:51048478:51049013:clu_9039_+	0.00156988	0.00354764	0.00197776	chr12	51048478	51049013	annotated
chr12:clu_9039_+	LETMD1	2.12e-15	6.23e-13	chr12:51048478:51049034:clu_9039_+	0.0992425	0.149131	0.0498882	chr12	51048478	51049034	annotated
chr12:clu_9039_+	LETMD1	2.12e-15	6.23e-13	chr12:51048478:51055835:clu_9039_+	0.0064879	0.00363555	-0.00285235	chr12	51048478	51055835	annotated
chr12:clu_9039_+	LETMD1	2.12e-15	6.23e-13	chr12:51048478:51056144:clu_9039_+	0.00516423	0.00413841	-0.00102582	chr12	51048478	51056144	novel annotated pair
chr12:clu_9039_+	LETMD1	2.12e-15	6.23e-13	chr12:51048478:51056350:clu_9039_+	0.0221407	0.0251087	0.00296804	chr12	51048478	51056350	annotated
chr12:clu_9039_+	LETMD1	2.12e-15	6.23e-13	chr12:51049185:51052092:clu_9039_+	0.0887427	0.0885843	-0.000158444	chr12	51049185	51052092	annotated
chr12:clu_9039_+	LETMD1	2.12e-15	6.23e-13	chr12:51049185:51053778:clu_9039_+	0.0192891	0.0172574	-0.00203163	chr12	51049185	51053778	annotated
chr12:clu_9039_+	LETMD1	2.12e-15	6.23e-13	chr12:51049185:51053812:clu_9039_+	0.0162304	0.0175911	0.00136074	chr12	51049185	51053812	annotated
chr12:clu_9039_+	LETMD1	2.12e-15	6.23e-13	chr12:51049185:51055835:clu_9039_+	0.0182851	0.0307427	0.0124576	chr12	51049185	51055835	novel annotated pair
chr12:clu_9039_+	LETMD1	2.12e-15	6.23e-13	chr12:51049185:51055987:clu_9039_+	0.00279965	0.00356011	0.000760457	chr12	51049185	51055987	annotated
chr12:clu_9039_+	LETMD1	2.12e-15	6.23e-13	chr12:51049185:51056144:clu_9039_+	0.00326529	0.00451051	0.00124523	chr12	51049185	51056144	annotated
chr12:clu_9039_+	LETMD1	2.12e-15	6.23e-13	chr12:51049185:51056350:clu_9039_+	0.0441195	0.0785376	0.0344181	chr12	51049185	51056350	annotated
chr12:clu_9039_+	LETMD1	2.12e-15	6.23e-13	chr12:51052207:51053778:clu_9039_+	0.0752592	0.0637719	-0.0114873	chr12	51052207	51053778	annotated
chr12:clu_9039_+	LETMD1	2.12e-15	6.23e-13	chr12:51052207:51053812:clu_9039_+	0.00366619	0.0049191	0.00125291	chr12	51052207	51053812	novel annotated pair
chr12:clu_9039_+	LETMD1	2.12e-15	6.23e-13	chr12:51052207:51056350:clu_9039_+	0.00533817	0.0158192	0.010481	chr12	51052207	51056350	annotated
chr12:clu_9039_+	LETMD1	2.12e-15	6.23e-13	chr12:51053860:51055835:clu_9039_+	0.122455	0.103806	-0.0186491	chr12	51053860	51055835	annotated
chr12:clu_9039_+	LETMD1	2.12e-15	6.23e-13	chr12:51056021:51056144:clu_9039_+	0.202678	0.164989	-0.0376886	chr12	51056021	51056144	annotated
chr12:clu_9039_+	LETMD1	2.12e-15	6.23e-13	chr12:51056021:51056150:clu_9039_+	0.00722072	0.00410135	-0.00311937	chr12	51056021	51056150	novel annotated pair
chr12:clu_9039_+	LETMD1	2.12e-15	6.23e-13	chr12:51056245:51056350:clu_9039_+	0.249527	0.204109	-0.0454182	chr12	51056245	51056350	annotated
chr17:clu_28206_+	TNFSF12	2.21e-15	6.4e-13	chr17:7550974:7556778:clu_28206_+	0.0108978	0.0181604	0.00726268	chr17	7550974	7556778	cryptic_fiveprime
chr17:clu_28206_+	TNFSF12	2.21e-15	6.4e-13	chr17:7550978:7553587:clu_28206_+	0.0214761	0.058192	0.0367159	chr17	7550978	7553587	annotated
chr17:clu_28206_+	TNFSF12	2.21e-15	6.4e-13	chr17:7550978:7556778:clu_28206_+	0.949467	0.8676	-0.0818667	chr17	7550978	7556778	annotated
chr17:clu_28206_+	TNFSF12	2.21e-15	6.4e-13	chr17:7553825:7556778:clu_28206_+	0.0181595	0.0560476	0.0378881	chr17	7553825	7556778	annotated
chr12:clu_9129_+	MYL6	2.42e-15	6.87e-13	chr12:56155198:56155419:clu_9129_+	0.169818	0.128769	-0.0410485	chr12	56155198	56155419	annotated
chr12:clu_9129_+	MYL6	2.42e-15	6.87e-13	chr12:56155198:56159975:clu_9129_+	0.00182742	0.00131054	-0.000516886	chr12	56155198	56159975	novel annotated pair
chr12:clu_9129_+	MYL6	2.42e-15	6.87e-13	chr12:56158711:56158902:clu_9129_+	0.0543421	0.029994	-0.0243481	chr12	56158711	56158902	annotated
chr12:clu_9129_+	MYL6	2.42e-15	6.87e-13	chr12:56158711:56159587:clu_9129_+	0.336831	0.399078	0.0622466	chr12	56158711	56159587	annotated
chr12:clu_9129_+	MYL6	2.42e-15	6.87e-13	chr12:56158711:56159975:clu_9129_+	0.00868304	0.0100752	0.00139217	chr12	56158711	56159975	annotated
chr12:clu_9129_+	MYL6	2.42e-15	6.87e-13	chr12:56158920:56159587:clu_9129_+	0.0665203	0.0358072	-0.0307131	chr12	56158920	56159587	cryptic_fiveprime
chr12:clu_9129_+	MYL6	2.42e-15	6.87e-13	chr12:56159622:56159975:clu_9129_+	0.00954825	0.0111219	0.00157366	chr12	56159622	56159975	annotated
chr12:clu_9129_+	MYL6	2.42e-15	6.87e-13	chr12:56159730:56159975:clu_9129_+	0.35243	0.383844	0.0314142	chr12	56159730	56159975	annotated
chr19:clu_21412_+	CIRBP	2.4e-15	6.87e-13	chr19:1272051:1272427:clu_21412_+	0.862078	0.656915	-0.205164	chr19	1272051	1272427	annotated
chr19:clu_21412_+	CIRBP	2.4e-15	6.87e-13	chr19:1272051:1273489:clu_21412_+	0.00488607	0.00894146	0.00405539	chr19	1272051	1273489	cryptic_threeprime
chr19:clu_21412_+	CIRBP	2.4e-15	6.87e-13	chr19:1272051:1273494:clu_21412_+	0.00833657	0.0159746	0.00763803	chr19	1272051	1273494	annotated
chr19:clu_21412_+	CIRBP	2.4e-15	6.87e-13	chr19:1272051:1274307:clu_21412_+	0.0953925	0.273604	0.178212	chr19	1272051	1274307	annotated
chr19:clu_21412_+	CIRBP	2.4e-15	6.87e-13	chr19:1272051:1274314:clu_21412_+	0.00393698	0.0118904	0.00795345	chr19	1272051	1274314	cryptic_threeprime
chr19:clu_21412_+	CIRBP	2.4e-15	6.87e-13	chr19:1273715:1274307:clu_21412_+	0.0253696	0.0326743	0.00730469	chr19	1273715	1274307	annotated
chr22:clu_12979_+	AIFM3	2.61e-15	7.32e-13	chr22:20980119:20980992:clu_12979_+	0.0125908	0.0160364	0.00344556	chr22	20980119	20980992	cryptic_fiveprime
chr22:clu_12979_+	AIFM3	2.61e-15	7.32e-13	chr22:20980124:20980747:clu_12979_+	0.156733	0.0621866	-0.0945461	chr22	20980124	20980747	annotated
chr22:clu_12979_+	AIFM3	2.61e-15	7.32e-13	chr22:20980124:20980992:clu_12979_+	0.672779	0.859191	0.186412	chr22	20980124	20980992	annotated
chr22:clu_12979_+	AIFM3	2.61e-15	7.32e-13	chr22:20980767:20980992:clu_12979_+	0.157897	0.0625858	-0.0953117	chr22	20980767	20980992	annotated
chr2:clu_26132_+	ARHGEF4	3.13e-15	8.67e-13	chr2:130946635:131027945:clu_26132_+	0.0722024	0.181556	0.109354	chr2	130946635	131027945	annotated
chr2:clu_26132_+	ARHGEF4	3.13e-15	8.67e-13	chr2:130964249:131027945:clu_26132_+	0.0918949	0.0702045	-0.0216904	chr2	130964249	131027945	annotated
chr2:clu_26132_+	ARHGEF4	3.13e-15	8.67e-13	chr2:130964249:131038853:clu_26132_+	0.0140224	0.011727	-0.00229544	chr2	130964249	131038853	novel annotated pair
chr2:clu_26132_+	ARHGEF4	3.13e-15	8.67e-13	chr2:131011908:131027945:clu_26132_+	0.00912008	0.00784686	-0.00127322	chr2	131011908	131027945	annotated
chr2:clu_26132_+	ARHGEF4	3.13e-15	8.67e-13	chr2:131028084:131038853:clu_26132_+	0.246684	0.309546	0.0628618	chr2	131028084	131038853	annotated
chr2:clu_26132_+	ARHGEF4	3.13e-15	8.67e-13	chr2:131035288:131035704:clu_26132_+	0.0862466	0.0744463	-0.0118002	chr2	131035288	131035704	cryptic_threeprime
chr2:clu_26132_+	ARHGEF4	3.13e-15	8.67e-13	chr2:131035288:131038853:clu_26132_+	0.347267	0.249214	-0.0980532	chr2	131035288	131038853	annotated
chr2:clu_26132_+	ARHGEF4	3.13e-15	8.67e-13	chr2:131035836:131038853:clu_26132_+	0.132562	0.0954592	-0.0371033	chr2	131035836	131038853	cryptic_fiveprime
chr20:clu_5456_+	EPB41L1	3.27e-15	8.95e-13	chr20:36194360:36195329:clu_5456_+	0.471889	0.42254	-0.0493488	chr20	36194360	36195329	annotated
chr20:clu_5456_+	EPB41L1	3.27e-15	8.95e-13	chr20:36194360:36197859:clu_5456_+	0.0326812	0.127451	0.0947701	chr20	36194360	36197859	annotated
chr20:clu_5456_+	EPB41L1	3.27e-15	8.95e-13	chr20:36195364:36197651:clu_5456_+	0.00162884	0.00401057	0.00238173	chr20	36195364	36197651	cryptic_threeprime
chr20:clu_5456_+	EPB41L1	3.27e-15	8.95e-13	chr20:36195364:36197859:clu_5456_+	0.49044	0.441466	-0.0489734	chr20	36195364	36197859	annotated
chr20:clu_5456_+	EPB41L1	3.27e-15	8.95e-13	chr20:36197734:36197859:clu_5456_+	0.00336139	0.00453173	0.00117035	chr20	36197734	36197859	cryptic_fiveprime
chr15:clu_2228_-	NPTN	3.79e-15	1.03e-12	chr15:73563245:73569714:clu_2228_-	0.0201888	0.0303234	0.0101346	chr15	73563245	73569714	cryptic_fiveprime
chr15:clu_2228_-	NPTN	3.79e-15	1.03e-12	chr15:73563245:73570150:clu_2228_-	0.775409	0.400182	-0.375227	chr15	73563245	73570150	annotated
chr15:clu_2228_-	NPTN	3.79e-15	1.03e-12	chr15:73563257:73563379:clu_2228_-	0.0183591	0.0289147	0.0105556	chr15	73563257	73563379	cryptic_fiveprime
chr15:clu_2228_-	NPTN	3.79e-15	1.03e-12	chr15:73563257:73570150:clu_2228_-	0.165073	0.514773	0.349699	chr15	73563257	73570150	annotated
chr15:clu_2228_-	NPTN	3.79e-15	1.03e-12	chr15:73569806:73570150:clu_2228_-	0.0209699	0.0258071	0.00483728	chr15	73569806	73570150	cryptic_threeprime
chr18:clu_2540_+	DTNA	3.85e-15	1.03e-12	chr18:34820915:34825267:clu_2540_+	0.120135	0.0278026	-0.0923327	chr18	34820915	34825267	annotated
chr18:clu_2540_+	DTNA	3.85e-15	1.03e-12	chr18:34820915:34827593:clu_2540_+	0.740276	0.930494	0.190218	chr18	34820915	34827593	annotated
chr18:clu_2540_+	DTNA	3.85e-15	1.03e-12	chr18:34822566:34827593:clu_2540_+	0.0281775	0.016502	-0.0116755	chr18	34822566	34827593	annotated
chr18:clu_2540_+	DTNA	3.85e-15	1.03e-12	chr18:34825275:34827593:clu_2540_+	0.111411	0.0252016	-0.0862099	chr18	34825275	34827593	annotated
chr1:clu_11448_+	PRKACB	5.92e-15	1.57e-12	chr1:84078371:84179177:clu_11448_+	0.107367	0.215726	0.108359	chr1	84078371	84179177	annotated
chr1:clu_11448_+	PRKACB	5.92e-15	1.57e-12	chr1:84144548:84179177:clu_11448_+	0.0150477	0.0436689	0.0286211	chr1	84144548	84179177	annotated
chr1:clu_11448_+	PRKACB	5.92e-15	1.57e-12	chr1:84164422:84173329:clu_11448_+	0.0567251	0.0270781	-0.029647	chr1	84164422	84173329	annotated
chr1:clu_11448_+	PRKACB	5.92e-15	1.57e-12	chr1:84164422:84175033:clu_11448_+	0.0151519	0.0161583	0.00100645	chr1	84164422	84175033	annotated
chr1:clu_11448_+	PRKACB	5.92e-15	1.57e-12	chr1:84164422:84179177:clu_11448_+	0.0717614	0.135954	0.0641924	chr1	84164422	84179177	annotated
chr1:clu_11448_+	PRKACB	5.92e-15	1.57e-12	chr1:84165013:84173329:clu_11448_+	0.128778	0.0772824	-0.051496	chr1	84165013	84173329	annotated
chr1:clu_11448_+	PRKACB	5.92e-15	1.57e-12	chr1:84165013:84175033:clu_11448_+	0.0292556	0.0292129	-4.27e-05	chr1	84165013	84175033	annotated
chr1:clu_11448_+	PRKACB	5.92e-15	1.57e-12	chr1:84165013:84179177:clu_11448_+	0.0427207	0.0979848	0.0552641	chr1	84165013	84179177	annotated
chr1:clu_11448_+	PRKACB	5.92e-15	1.57e-12	chr1:84173352:84175033:clu_11448_+	0.169575	0.107008	-0.0625664	chr1	84173352	84175033	annotated
chr1:clu_11448_+	PRKACB	5.92e-15	1.57e-12	chr1:84175056:84175799:clu_11448_+	0.107808	0.0693101	-0.038498	chr1	84175056	84175799	annotated
chr1:clu_11448_+	PRKACB	5.92e-15	1.57e-12	chr1:84175056:84179177:clu_11448_+	0.137443	0.103753	-0.0336894	chr1	84175056	84179177	annotated
chr1:clu_11448_+	PRKACB	5.92e-15	1.57e-12	chr1:84175807:84179177:clu_11448_+	0.118367	0.0768635	-0.0415032	chr1	84175807	84179177	annotated
chr9:clu_14260_+	GSN	6.5e-15	1.7e-12	chr9:121268219:121281470:clu_14260_+	0.303632	0.298176	-0.00545597	chr9	121268219	121281470	annotated
chr9:clu_14260_+	GSN	6.5e-15	1.7e-12	chr9:121268219:121301963:clu_14260_+	0.0091272	0.0164628	0.00733557	chr9	121268219	121301963	annotated
chr9:clu_14260_+	GSN	6.5e-15	1.7e-12	chr9:121281562:121282439:clu_14260_+	0.0232672	0.0163761	-0.00689118	chr9	121281562	121282439	annotated
chr9:clu_14260_+	GSN	6.5e-15	1.7e-12	chr9:121281562:121283319:clu_14260_+	0.0232473	0.0325614	0.00931411	chr9	121281562	121283319	novel annotated pair
chr9:clu_14260_+	GSN	6.5e-15	1.7e-12	chr9:121281562:121300056:clu_14260_+	0.0773638	0.0477617	-0.0296021	chr9	121281562	121300056	annotated
chr9:clu_14260_+	GSN	6.5e-15	1.7e-12	chr9:121281562:121300065:clu_14260_+	0.0201215	0.0114755	-0.00864598	chr9	121281562	121300065	cryptic_threeprime
chr9:clu_14260_+	GSN	6.5e-15	1.7e-12	chr9:121281562:121301924:clu_14260_+	0.00714883	0.019338	0.0121892	chr9	121281562	121301924	novel annotated pair
chr9:clu_14260_+	GSN	6.5e-15	1.7e-12	chr9:121281562:121301963:clu_14260_+	0.220423	0.273454	0.0530303	chr9	121281562	121301963	annotated
chr9:clu_14260_+	GSN	6.5e-15	1.7e-12	chr9:121281562:121301971:clu_14260_+	0.0257168	0.0174588	-0.00825796	chr9	121281562	121301971	cryptic_threeprime
chr9:clu_14260_+	GSN	6.5e-15	1.7e-12	chr9:121282550:121301963:clu_14260_+	0.00821783	0.0121791	0.00396126	chr9	121282550	121301963	annotated
chr9:clu_14260_+	GSN	6.5e-15	1.7e-12	chr9:121283392:121301963:clu_14260_+	0.0244591	0.0327706	0.00831153	chr9	121283392	121301963	novel annotated pair
chr9:clu_14260_+	GSN	6.5e-15	1.7e-12	chr9:121300005:121301924:clu_14260_+	0.00621244	0.00954344	0.003331	chr9	121300005	121301924	novel annotated pair
chr9:clu_14260_+	GSN	6.5e-15	1.7e-12	chr9:121300005:121301963:clu_14260_+	0.0866732	0.123753	0.0370794	chr9	121300005	121301963	annotated
chr9:clu_14260_+	GSN	6.5e-15	1.7e-12	chr9:121300126:121301963:clu_14260_+	0.164389	0.08869	-0.0756992	chr9	121300126	121301963	annotated
chr9:clu_14490_+	EGFL7	6.69e-15	1.73e-12	chr9:136664785:136668241:clu_14490_+	0.117188	0.23465	0.117462	chr9	136664785	136668241	annotated
chr9:clu_14490_+	EGFL7	6.69e-15	1.73e-12	chr9:136664785:136668557:clu_14490_+	0.0355261	0.099838	0.064312	chr9	136664785	136668557	annotated
chr9:clu_14490_+	EGFL7	6.69e-15	1.73e-12	chr9:136665817:136668241:clu_14490_+	0.15099	0.0871477	-0.0638425	chr9	136665817	136668241	annotated
chr9:clu_14490_+	EGFL7	6.69e-15	1.73e-12	chr9:136665817:136668557:clu_14490_+	0.0152477	0.0145516	-0.000696035	chr9	136665817	136668557	annotated
chr9:clu_14490_+	EGFL7	6.69e-15	1.73e-12	chr9:136668362:136668557:clu_14490_+	0.681048	0.563812	-0.117235	chr9	136668362	136668557	annotated
chr16:clu_4098_+	ASPHD1	7.48e-15	1.92e-12	chr16:29901920:29904852:clu_4098_+	0.509313	0.49995	-0.00936332	chr16	29901920	29904852	annotated
chr16:clu_4098_+	ASPHD1	7.48e-15	1.92e-12	chr16:29901920:29919531:clu_4098_+	0.00186717	0.00646109	0.00459392	chr16	29901920	29919531	novel annotated pair
chr16:clu_4098_+	ASPHD1	7.48e-15	1.92e-12	chr16:29904589:29904852:clu_4098_+	0.00120657	0.00156505	0.000358476	chr16	29904589	29904852	cryptic_fiveprime
chr16:clu_4098_+	ASPHD1	7.48e-15	1.92e-12	chr16:29904965:29905788:clu_4098_+	0.462861	0.446854	-0.0160075	chr16	29904965	29905788	annotated
chr16:clu_4098_+	ASPHD1	7.48e-15	1.92e-12	chr16:29904965:29919531:clu_4098_+	0.00214755	0.00498383	0.00283628	chr16	29904965	29919531	novel annotated pair
chr16:clu_4098_+	ASPHD1	7.48e-15	1.92e-12	chr16:29905147:29905788:clu_4098_+	0.00107052	0.00145918	0.000388659	chr16	29905147	29905788	cryptic_fiveprime
chr16:clu_4098_+	ASPHD1	7.48e-15	1.92e-12	chr16:29905959:29906079:clu_4098_+	0.00750304	0.015416	0.007913	chr16	29905959	29906079	annotated
chr16:clu_4098_+	ASPHD1	7.48e-15	1.92e-12	chr16:29905959:29906169:clu_4098_+	0.00467852	0.00397319	-0.000705332	chr16	29905959	29906169	cryptic_threeprime
chr16:clu_4098_+	ASPHD1	7.48e-15	1.92e-12	chr16:29905959:29919531:clu_4098_+	0.00436686	0.00679703	0.00243017	chr16	29905959	29919531	annotated
chr16:clu_4098_+	ASPHD1	7.48e-15	1.92e-12	chr16:29906127:29919531:clu_4098_+	0.00498549	0.0125412	0.00755569	chr16	29906127	29919531	annotated
chr9:clu_8051_-	PSIP1	9.14e-15	2.3e-12	chr9:15469993:15472632:clu_8051_-	0.333401	0.51554	0.182139	chr9	15469993	15472632	annotated
chr9:clu_8051_-	PSIP1	9.14e-15	2.3e-12	chr9:15471176:15472632:clu_8051_-	0.0390333	0.0292847	-0.00974861	chr9	15471176	15472632	annotated
chr9:clu_8051_-	PSIP1	9.14e-15	2.3e-12	chr9:15471231:15472632:clu_8051_-	0.192251	0.204222	0.0119711	chr9	15471231	15472632	annotated
chr9:clu_8051_-	PSIP1	9.14e-15	2.3e-12	chr9:15471311:15472632:clu_8051_-	0.349937	0.198113	-0.151823	chr9	15471311	15472632	annotated
chr9:clu_8051_-	PSIP1	9.14e-15	2.3e-12	chr9:15472548:15472632:clu_8051_-	0.0853778	0.0528395	-0.0325382	chr9	15472548	15472632	cryptic_threeprime
chrX:clu_12535_+	RBM3	9.16e-15	2.3e-12	chrX:48575283:48575561:clu_12535_+	0.513581	0.440728	-0.0728529	chrX	48575283	48575561	annotated
chrX:clu_12535_+	RBM3	9.16e-15	2.3e-12	chrX:48575283:48576314:clu_12535_+	0.00737575	0.0114501	0.00407432	chrX	48575283	48576314	annotated
chrX:clu_12535_+	RBM3	9.16e-15	2.3e-12	chrX:48575667:48575815:clu_12535_+	0.0288289	0.115387	0.086558	chrX	48575667	48575815	annotated
chrX:clu_12535_+	RBM3	9.16e-15	2.3e-12	chrX:48575667:48576314:clu_12535_+	0.405272	0.2536	-0.151672	chrX	48575667	48576314	annotated
chrX:clu_12535_+	RBM3	9.16e-15	2.3e-12	chrX:48576083:48576314:clu_12535_+	0.0449424	0.178835	0.133892	chrX	48576083	48576314	annotated
chr7:clu_29297_-	CAMK2B	9.37e-15	2.33e-12	chr7:44231054:44232822:clu_29297_-	0.359387	0.303666	-0.055721	chr7	44231054	44232822	annotated
chr7:clu_29297_-	CAMK2B	9.37e-15	2.33e-12	chr7:44231054:44234390:clu_29297_-	0.0533211	0.129246	0.0759252	chr7	44231054	44234390	annotated
chr7:clu_29297_-	CAMK2B	9.37e-15	2.33e-12	chr7:44232866:44234390:clu_29297_-	0.330179	0.278362	-0.0518168	chr7	44232866	44234390	annotated
chr7:clu_29297_-	CAMK2B	9.37e-15	2.33e-12	chr7:44232866:44234639:clu_29297_-	0.0120859	0.0164113	0.00432541	chr7	44232866	44234639	annotated
chr7:clu_29297_-	CAMK2B	9.37e-15	2.33e-12	chr7:44234461:44234639:clu_29297_-	0.245027	0.272314	0.0272871	chr7	44234461	44234639	annotated
chr16:clu_4312_+	CARMIL2	9.67e-15	2.38e-12	chr16:67656645:67656801:clu_4312_+	0.179083	0.101103	-0.0779801	chr16	67656645	67656801	annotated
chr16:clu_4312_+	CARMIL2	9.67e-15	2.38e-12	chr16:67656645:67656834:clu_4312_+	0.0900509	0.0733054	-0.0167455	chr16	67656645	67656834	annotated
chr16:clu_4312_+	CARMIL2	9.67e-15	2.38e-12	chr16:67656645:67657221:clu_4312_+	0.00835779	0.00743152	-0.000926272	chr16	67656645	67657221	novel annotated pair
chr16:clu_4312_+	CARMIL2	9.67e-15	2.38e-12	chr16:67656645:67657239:clu_4312_+	0.47247	0.641432	0.168962	chr16	67656645	67657239	annotated
chr16:clu_4312_+	CARMIL2	9.67e-15	2.38e-12	chr16:67656881:67657239:clu_4312_+	0.250039	0.176729	-0.0733099	chr16	67656881	67657239	annotated
chr22:clu_13163_+	KCTD17	9.99e-15	2.44e-12	chr22:37059438:37060823:clu_13163_+	0.200895	0.237571	0.0366763	chr22	37059438	37060823	annotated
chr22:clu_13163_+	KCTD17	9.99e-15	2.44e-12	chr22:37059438:37061104:clu_13163_+	0.00472725	0.00448081	-0.000246441	chr22	37059438	37061104	novel annotated pair
chr22:clu_13163_+	KCTD17	9.99e-15	2.44e-12	chr22:37059438:37061539:clu_13163_+	0.0615607	0.0416071	-0.0199536	chr22	37059438	37061539	annotated
chr22:clu_13163_+	KCTD17	9.99e-15	2.44e-12	chr22:37059438:37062525:clu_13163_+	0.234312	0.229671	-0.00464172	chr22	37059438	37062525	annotated
chr22:clu_13163_+	KCTD17	9.99e-15	2.44e-12	chr22:37060891:37061539:clu_13163_+	0.00340186	0.00376682	0.000364958	chr22	37060891	37061539	cryptic_fiveprime
chr22:clu_13163_+	KCTD17	9.99e-15	2.44e-12	chr22:37060922:37061104:clu_13163_+	0.0750238	0.0594527	-0.0155711	chr22	37060922	37061104	annotated
chr22:clu_13163_+	KCTD17	9.99e-15	2.44e-12	chr22:37060922:37061539:clu_13163_+	0.0298523	0.0492022	0.0193499	chr22	37060922	37061539	annotated
chr22:clu_13163_+	KCTD17	9.99e-15	2.44e-12	chr22:37060922:37062525:clu_13163_+	0.00231722	0.0064025	0.00408528	chr22	37060922	37062525	novel annotated pair
chr22:clu_13163_+	KCTD17	9.99e-15	2.44e-12	chr22:37061175:37061539:clu_13163_+	0.0440116	0.0308933	-0.0131183	chr22	37061175	37061539	annotated
chr22:clu_13163_+	KCTD17	9.99e-15	2.44e-12	chr22:37061384:37061539:clu_13163_+	0.0556476	0.0496278	-0.00601978	chr22	37061384	37061539	cryptic_fiveprime
chr22:clu_13163_+	KCTD17	9.99e-15	2.44e-12	chr22:37061629:37062525:clu_13163_+	0.28825	0.287325	-0.000925426	chr22	37061629	37062525	annotated
chr19:clu_21411_+	CIRBP	1.23e-14	2.97e-12	chr19:1261641:1264253:clu_21411_+	0.00448398	0.0024148	-0.00206918	chr19	1261641	1264253	annotated
chr19:clu_21411_+	CIRBP	1.23e-14	2.97e-12	chr19:1261641:1270928:clu_21411_+	0.00287562	0.00154475	-0.00133087	chr19	1261641	1270928	novel annotated pair
chr19:clu_21411_+	CIRBP	1.23e-14	2.97e-12	chr19:1262143:1264253:clu_21411_+	0.00229641	0.00197894	-0.000317467	chr19	1262143	1264253	annotated
chr19:clu_21411_+	CIRBP	1.23e-14	2.97e-12	chr19:1264463:1270928:clu_21411_+	0.00240639	0.00103824	-0.00136815	chr19	1264463	1270928	annotated
chr19:clu_21411_+	CIRBP	1.23e-14	2.97e-12	chr19:1269410:1270867:clu_21411_+	0.0201599	0.0347572	0.0145973	chr19	1269410	1270867	annotated
chr19:clu_21411_+	CIRBP	1.23e-14	2.97e-12	chr19:1269410:1270928:clu_21411_+	0.26528	0.251627	-0.0136525	chr19	1269410	1270928	annotated
chr19:clu_21411_+	CIRBP	1.23e-14	2.97e-12	chr19:1269410:1271329:clu_21411_+	0.00143773	0.00237727	0.000939548	chr19	1269410	1271329	novel annotated pair
chr19:clu_21411_+	CIRBP	1.23e-14	2.97e-12	chr19:1271036:1271140:clu_21411_+	0.355178	0.357216	0.00203806	chr19	1271036	1271140	annotated
chr19:clu_21411_+	CIRBP	1.23e-14	2.97e-12	chr19:1271036:1271329:clu_21411_+	0.00180859	0.00269337	0.000884779	chr19	1271036	1271329	annotated
chr19:clu_21411_+	CIRBP	1.23e-14	2.97e-12	chr19:1271246:1271329:clu_21411_+	0.344074	0.344353	0.000278499	chr19	1271246	1271329	annotated
chr19:clu_22212_+	CLPTM1	1.3e-14	3.1e-12	chr19:44954701:44961963:clu_22212_+	0.014863	0.00748376	-0.00737922	chr19	44954701	44961963	annotated
chr19:clu_22212_+	CLPTM1	1.3e-14	3.1e-12	chr19:44955085:44961963:clu_22212_+	0.00806923	0.00416652	-0.0039027	chr19	44955085	44961963	annotated
chr19:clu_22212_+	CLPTM1	1.3e-14	3.1e-12	chr19:44955225:44961963:clu_22212_+	0.00187197	0.00102319	-0.000848784	chr19	44955225	44961963	cryptic_fiveprime
chr19:clu_22212_+	CLPTM1	1.3e-14	3.1e-12	chr19:44955467:44961963:clu_22212_+	0.522267	0.532156	0.00988883	chr19	44955467	44961963	annotated
chr19:clu_22212_+	CLPTM1	1.3e-14	3.1e-12	chr19:44955467:44973087:clu_22212_+	0.00686615	0.00485978	-0.00200638	chr19	44955467	44973087	novel annotated pair
chr19:clu_22212_+	CLPTM1	1.3e-14	3.1e-12	chr19:44955840:44961963:clu_22212_+	0.0027383	0.00141933	-0.00131897	chr19	44955840	44961963	annotated
chr19:clu_22212_+	CLPTM1	1.3e-14	3.1e-12	chr19:44962075:44962638:clu_22212_+	0.00207501	0.00177242	-0.00030259	chr19	44962075	44962638	cryptic_threeprime
chr19:clu_22212_+	CLPTM1	1.3e-14	3.1e-12	chr19:44962075:44963665:clu_22212_+	0.00471144	0.00300779	-0.00170365	chr19	44962075	44963665	cryptic_threeprime
chr19:clu_22212_+	CLPTM1	1.3e-14	3.1e-12	chr19:44962075:44973087:clu_22212_+	0.429895	0.440041	0.0101467	chr19	44962075	44973087	annotated
chr19:clu_22212_+	CLPTM1	1.3e-14	3.1e-12	chr19:44963761:44973087:clu_22212_+	0.00664312	0.00406986	-0.00257325	chr19	44963761	44973087	cryptic_fiveprime
chr2:clu_25869_+	DGUOK	1.31e-14	3.1e-12	chr2:73927052:73932598:clu_25869_+	0.00110522	0.00192485	0.000819628	chr2	73927052	73932598	annotated
chr2:clu_25869_+	DGUOK	1.31e-14	3.1e-12	chr2:73927052:73938910:clu_25869_+	0.0355735	0.041819	0.00624557	chr2	73927052	73938910	annotated
chr2:clu_25869_+	DGUOK	1.31e-14	3.1e-12	chr2:73927052:73946719:clu_25869_+	0.113209	0.118133	0.00492349	chr2	73927052	73946719	annotated
chr2:clu_25869_+	DGUOK	1.31e-14	3.1e-12	chr2:73927052:73950585:clu_25869_+	0.00315831	0.0024144	-0.000743909	chr2	73927052	73950585	novel annotated pair
chr2:clu_25869_+	DGUOK	1.31e-14	3.1e-12	chr2:73927052:73957125:clu_25869_+	0.00309405	0.00326619	0.000172131	chr2	73927052	73957125	novel annotated pair
chr2:clu_25869_+	DGUOK	1.31e-14	3.1e-12	chr2:73927052:73958146:clu_25869_+	0.0266253	0.0357509	0.00912558	chr2	73927052	73958146	novel annotated pair
chr2:clu_25869_+	DGUOK	1.31e-14	3.1e-12	chr2:73932683:73946719:clu_25869_+	0.00153713	0.00198469	0.000447561	chr2	73932683	73946719	annotated
chr2:clu_25869_+	DGUOK	1.31e-14	3.1e-12	chr2:73939022:73943172:clu_25869_+	0.000899886	0.000802021	-9.79e-05	chr2	73939022	73943172	cryptic_threeprime
chr2:clu_25869_+	DGUOK	1.31e-14	3.1e-12	chr2:73939022:73946719:clu_25869_+	0.0521131	0.0578664	0.00575332	chr2	73939022	73946719	annotated
chr2:clu_25869_+	DGUOK	1.31e-14	3.1e-12	chr2:73939022:73958146:clu_25869_+	0.00134191	0.00128932	-5.26e-05	chr2	73939022	73958146	novel annotated pair
chr2:clu_25869_+	DGUOK	1.31e-14	3.1e-12	chr2:73943275:73946719:clu_25869_+	0.00161024	0.00256711	0.000956866	chr2	73943275	73946719	cryptic_fiveprime
chr2:clu_25869_+	DGUOK	1.31e-14	3.1e-12	chr2:73946888:73950585:clu_25869_+	0.00468584	0.0040044	-0.000681438	chr2	73946888	73950585	cryptic_fiveprime
chr2:clu_25869_+	DGUOK	1.31e-14	3.1e-12	chr2:73946888:73958146:clu_25869_+	0.00521093	0.00808667	0.00287574	chr2	73946888	73958146	cryptic_fiveprime
chr2:clu_25869_+	DGUOK	1.31e-14	3.1e-12	chr2:73946906:73950585:clu_25869_+	0.182319	0.145055	-0.0372634	chr2	73946906	73950585	annotated
chr2:clu_25869_+	DGUOK	1.31e-14	3.1e-12	chr2:73946906:73957125:clu_25869_+	0.00109645	0.00202979	0.000933343	chr2	73946906	73957125	novel annotated pair
chr2:clu_25869_+	DGUOK	1.31e-14	3.1e-12	chr2:73946906:73958146:clu_25869_+	0.0408223	0.0760038	0.0351815	chr2	73946906	73958146	annotated
chr2:clu_25869_+	DGUOK	1.31e-14	3.1e-12	chr2:73950732:73957125:clu_25869_+	0.179713	0.172048	-0.00766478	chr2	73950732	73957125	annotated
chr2:clu_25869_+	DGUOK	1.31e-14	3.1e-12	chr2:73950732:73958146:clu_25869_+	0.0697141	0.0518177	-0.0178964	chr2	73950732	73958146	annotated
chr2:clu_25869_+	DGUOK	1.31e-14	3.1e-12	chr2:73957240:73958146:clu_25869_+	0.276171	0.273137	-0.00303428	chr2	73957240	73958146	annotated
chr1:clu_11722_+	PDE4DIP	1.41e-14	3.3e-12	chr1:149009791:149010443:clu_11722_+	0.506293	0.49164	-0.0146539	chr1	149009791	149010443	annotated
chr1:clu_11722_+	PDE4DIP	1.41e-14	3.3e-12	chr1:149009791:149012591:clu_11722_+	0.00655282	0.00569652	-0.000856296	chr1	149009791	149012591	annotated
chr1:clu_11722_+	PDE4DIP	1.41e-14	3.3e-12	chr1:149009791:149016299:clu_11722_+	0.0272864	0.0247609	-0.00252549	chr1	149009791	149016299	annotated
chr1:clu_11722_+	PDE4DIP	1.41e-14	3.3e-12	chr1:149010595:149012591:clu_11722_+	0.152846	0.0483747	-0.104472	chr1	149010595	149012591	annotated
chr1:clu_11722_+	PDE4DIP	1.41e-14	3.3e-12	chr1:149010595:149016299:clu_11722_+	0.209404	0.393015	0.183612	chr1	149010595	149016299	annotated
chr1:clu_11722_+	PDE4DIP	1.41e-14	3.3e-12	chr1:149012776:149016299:clu_11722_+	0.0976173	0.0365131	-0.0611042	chr1	149012776	149016299	annotated
chr19:clu_22228_+	MARK4	1.5e-14	3.48e-12	chr19:45297954:45298143:clu_22228_+	0.42869	0.323115	-0.105576	chr19	45297954	45298143	annotated
chr19:clu_22228_+	MARK4	1.5e-14	3.48e-12	chr19:45297954:45299811:clu_22228_+	0.0785746	0.293189	0.214615	chr19	45297954	45299811	annotated
chr19:clu_22228_+	MARK4	1.5e-14	3.48e-12	chr19:45298222:45299811:clu_22228_+	0.492735	0.383696	-0.109039	chr19	45298222	45299811	annotated
chr17:clu_28653_+	MAPT	1.63e-14	3.75e-12	chr17:45962470:45964397:clu_28653_+	0.00621348	0.0110215	0.00480803	chr17	45962470	45964397	cryptic_threeprime
chr17:clu_28653_+	MAPT	1.63e-14	3.75e-12	chr17:45962470:45971859:clu_28653_+	0.309362	0.225111	-0.0842514	chr17	45962470	45971859	annotated
chr17:clu_28653_+	MAPT	1.63e-14	3.75e-12	chr17:45962470:45978375:clu_28653_+	0.297535	0.477819	0.180284	chr17	45962470	45978375	annotated
chr17:clu_28653_+	MAPT	1.63e-14	3.75e-12	chr17:45971945:45974385:clu_28653_+	0.0291633	0.0166444	-0.0125189	chr17	45971945	45974385	annotated
chr17:clu_28653_+	MAPT	1.63e-14	3.75e-12	chr17:45971945:45978375:clu_28653_+	0.32753	0.253426	-0.0741047	chr17	45971945	45978375	annotated
chr17:clu_28653_+	MAPT	1.63e-14	3.75e-12	chr17:45974471:45978375:clu_28653_+	0.0301959	0.0159786	-0.0142173	chr17	45974471	45978375	annotated
chr5:clu_4898_-	SLC12A2-DT	2.13e-14	4.84e-12	chr5:127956921:127966163:clu_4898_-	0.165032	0.130946	-0.0340864	chr5	127956921	127966163	novel annotated pair
chr5:clu_4898_-	SLC12A2-DT	2.13e-14	4.84e-12	chr5:127956921:128061144:clu_4898_-	0.100277	0.109165	0.00888735	chr5	127956921	128061144	annotated
chr5:clu_4898_-	SLC12A2-DT	2.13e-14	4.84e-12	chr5:127956921:128081973:clu_4898_-	0.00354843	0.00398656	0.000438126	chr5	127956921	128081973	novel annotated pair
chr5:clu_4898_-	SLC12A2-DT	2.13e-14	4.84e-12	chr5:127956921:128082735:clu_4898_-	0.00635299	0.00624118	-0.000111804	chr5	127956921	128082735	novel annotated pair
chr5:clu_4898_-	SLC12A2-DT	2.13e-14	4.84e-12	chr5:127956921:128082970:clu_4898_-	0.012873	0.00691165	-0.0059614	chr5	127956921	128082970	novel annotated pair
chr5:clu_4898_-	SLC12A2-DT	2.13e-14	4.84e-12	chr5:127966928:128061144:clu_4898_-	0.197411	0.182436	-0.0149746	chr5	127966928	128061144	annotated
chr5:clu_4898_-	SLC12A2-DT	2.13e-14	4.84e-12	chr5:127966928:128081973:clu_4898_-	0.0119869	0.00482131	-0.00716556	chr5	127966928	128081973	novel annotated pair
chr5:clu_4898_-	SLC12A2-DT	2.13e-14	4.84e-12	chr5:127966928:128082735:clu_4898_-	0.0207966	0.00838952	-0.0124071	chr5	127966928	128082735	novel annotated pair
chr5:clu_4898_-	SLC12A2-DT	2.13e-14	4.84e-12	chr5:127966928:128082970:clu_4898_-	0.0313943	0.0141272	-0.0172671	chr5	127966928	128082970	annotated
chr5:clu_4898_-	SLC12A2-DT	2.13e-14	4.84e-12	chr5:128024298:128061144:clu_4898_-	0.0478302	0.0895639	0.0417337	chr5	128024298	128061144	annotated
chr5:clu_4898_-	SLC12A2-DT	2.13e-14	4.84e-12	chr5:128060644:128061144:clu_4898_-	0.00257934	0.00301733	0.000437987	chr5	128060644	128061144	annotated
chr5:clu_4898_-	SLC12A2-DT	2.13e-14	4.84e-12	chr5:128061244:128062370:clu_4898_-	0.0127525	0.00690013	-0.00585238	chr5	128061244	128062370	annotated
chr5:clu_4898_-	SLC12A2-DT	2.13e-14	4.84e-12	chr5:128061244:128062374:clu_4898_-	0.00784828	0.00316139	-0.00468689	chr5	128061244	128062374	annotated
chr5:clu_4898_-	SLC12A2-DT	2.13e-14	4.84e-12	chr5:128061244:128076947:clu_4898_-	0.017617	0.0262391	0.00862208	chr5	128061244	128076947	annotated
chr5:clu_4898_-	SLC12A2-DT	2.13e-14	4.84e-12	chr5:128061244:128081973:clu_4898_-	0.0828393	0.0796866	-0.00315278	chr5	128061244	128081973	annotated
chr5:clu_4898_-	SLC12A2-DT	2.13e-14	4.84e-12	chr5:128061244:128082735:clu_4898_-	0.110743	0.134351	0.023608	chr5	128061244	128082735	annotated
chr5:clu_4898_-	SLC12A2-DT	2.13e-14	4.84e-12	chr5:128061244:128082970:clu_4898_-	0.124006	0.132073	0.00806656	chr5	128061244	128082970	annotated
chr5:clu_4898_-	SLC12A2-DT	2.13e-14	4.84e-12	chr5:128061244:128083856:clu_4898_-	0.00277401	0.0031561	0.00038209	chr5	128061244	128083856	cryptic_fiveprime
chr5:clu_4898_-	SLC12A2-DT	2.13e-14	4.84e-12	chr5:128062500:128082735:clu_4898_-	0.00306986	0.00305487	-1.5e-05	chr5	128062500	128082735	annotated
chr5:clu_4898_-	SLC12A2-DT	2.13e-14	4.84e-12	chr5:128062500:128082970:clu_4898_-	0.0042508	0.00203295	-0.00221785	chr5	128062500	128082970	annotated
chr5:clu_4898_-	SLC12A2-DT	2.13e-14	4.84e-12	chr5:128077093:128081973:clu_4898_-	0.00544171	0.00993813	0.00449642	chr5	128077093	128081973	annotated
chr5:clu_4898_-	SLC12A2-DT	2.13e-14	4.84e-12	chr5:128077093:128082735:clu_4898_-	0.00402284	0.0115162	0.00749335	chr5	128077093	128082735	annotated
chr5:clu_4898_-	SLC12A2-DT	2.13e-14	4.84e-12	chr5:128077093:128082970:clu_4898_-	0.00250619	0.00406578	0.0015596	chr5	128077093	128082970	annotated
chr5:clu_4898_-	SLC12A2-DT	2.13e-14	4.84e-12	chr5:128082191:128082735:clu_4898_-	0.00498403	0.00603166	0.00104764	chr5	128082191	128082735	annotated
chr5:clu_4898_-	SLC12A2-DT	2.13e-14	4.84e-12	chr5:128082191:128082970:clu_4898_-	0.00521478	0.00577277	0.000557991	chr5	128082191	128082970	novel annotated pair
chr5:clu_4898_-	SLC12A2-DT	2.13e-14	4.84e-12	chr5:128082194:128082735:clu_4898_-	0.00465531	0.00689075	0.00223544	chr5	128082194	128082735	annotated
chr5:clu_4898_-	SLC12A2-DT	2.13e-14	4.84e-12	chr5:128082194:128082970:clu_4898_-	0.00719207	0.00552449	-0.00166758	chr5	128082194	128082970	novel annotated pair
chr21:clu_30542_-	APP	2.27e-14	5.12e-12	chr21:25982477:25997360:clu_30542_-	0.053523	0.0805131	0.0269901	chr21	25982477	25997360	annotated
chr21:clu_30542_-	APP	2.27e-14	5.12e-12	chr21:25982477:26000015:clu_30542_-	0.289639	0.304593	0.0149543	chr21	25982477	26000015	annotated
chr21:clu_30542_-	APP	2.27e-14	5.12e-12	chr21:25982477:26021840:clu_30542_-	0.281793	0.154537	-0.127256	chr21	25982477	26021840	annotated
chr21:clu_30542_-	APP	2.27e-14	5.12e-12	chr21:25997416:26000015:clu_30542_-	0.0540574	0.0792569	0.0251996	chr21	25997416	26000015	annotated
chr21:clu_30542_-	APP	2.27e-14	5.12e-12	chr21:26000182:26021840:clu_30542_-	0.320988	0.381099	0.0601116	chr21	26000182	26021840	annotated
chr10:clu_31150_-	SORBS1	2.32e-14	5.18e-12	chr10:95367699:95371326:clu_31150_-	0.0624476	0.0165178	-0.0459298	chr10	95367699	95371326	annotated
chr10:clu_31150_-	SORBS1	2.32e-14	5.18e-12	chr10:95367699:95371984:clu_31150_-	0.0247434	0.0256157	0.000872332	chr10	95367699	95371984	annotated
chr10:clu_31150_-	SORBS1	2.32e-14	5.18e-12	chr10:95367699:95375973:clu_31150_-	0.301537	0.357373	0.0558358	chr10	95367699	95375973	annotated
chr10:clu_31150_-	SORBS1	2.32e-14	5.18e-12	chr10:95367699:95381685:clu_31150_-	0.0728173	0.0798115	0.00699419	chr10	95367699	95381685	annotated
chr10:clu_31150_-	SORBS1	2.32e-14	5.18e-12	chr10:95371427:95371984:clu_31150_-	0.03436	0.00939413	-0.0249659	chr10	95371427	95371984	annotated
chr10:clu_31150_-	SORBS1	2.32e-14	5.18e-12	chr10:95371427:95375973:clu_31150_-	0.0375214	0.00938242	-0.028139	chr10	95371427	95375973	annotated
chr10:clu_31150_-	SORBS1	2.32e-14	5.18e-12	chr10:95371427:95381685:clu_31150_-	0.00470311	0.00292469	-0.00177842	chr10	95371427	95381685	novel annotated pair
chr10:clu_31150_-	SORBS1	2.32e-14	5.18e-12	chr10:95372049:95375973:clu_31150_-	0.0465717	0.0277878	-0.0187839	chr10	95372049	95375973	annotated
chr10:clu_31150_-	SORBS1	2.32e-14	5.18e-12	chr10:95376056:95381685:clu_31150_-	0.415298	0.471193	0.0558947	chr10	95376056	95381685	annotated
chr14:clu_27648_+	ATL1	2.34e-14	5.2e-12	chr14:50623248:50628031:clu_27648_+	0.202985	0.213303	0.0103186	chr14	50623248	50628031	annotated
chr14:clu_27648_+	ATL1	2.34e-14	5.2e-12	chr14:50623248:50629995:clu_27648_+	0.00778272	0.01286	0.00507728	chr14	50623248	50629995	novel annotated pair
chr14:clu_27648_+	ATL1	2.34e-14	5.2e-12	chr14:50628462:50629995:clu_27648_+	0.372224	0.327786	-0.0444385	chr14	50628462	50629995	annotated
chr14:clu_27648_+	ATL1	2.34e-14	5.2e-12	chr14:50628462:50632229:clu_27648_+	0.0234049	0.0899533	0.0665483	chr14	50628462	50632229	annotated
chr14:clu_27648_+	ATL1	2.34e-14	5.2e-12	chr14:50630009:50632229:clu_27648_+	0.393603	0.356098	-0.0375057	chr14	50630009	50632229	annotated
chr20:clu_5655_+	ARFGAP1	2.44e-14	5.35e-12	chr20:63282851:63283851:clu_5655_+	0.356963	0.197745	-0.159218	chr20	63282851	63283851	annotated
chr20:clu_5655_+	ARFGAP1	2.44e-14	5.35e-12	chr20:63282851:63284866:clu_5655_+	0.202118	0.514607	0.312489	chr20	63282851	63284866	annotated
chr20:clu_5655_+	ARFGAP1	2.44e-14	5.35e-12	chr20:63283880:63284866:clu_5655_+	0.430353	0.225972	-0.20438	chr20	63283880	63284866	annotated
chr20:clu_5655_+	ARFGAP1	2.44e-14	5.35e-12	chr20:63284512:63284866:clu_5655_+	0.0105672	0.0616762	0.051109	chr20	63284512	63284866	annotated
chr3:clu_3100_-	FAM107A	2.56e-14	5.57e-12	chr3:58569865:58570326:clu_3100_-	0.0141434	0.0134284	-0.000715032	chr3	58569865	58570326	annotated
chr3:clu_3100_-	FAM107A	2.56e-14	5.57e-12	chr3:58569865:58577309:clu_3100_-	0.926521	0.911719	-0.0148014	chr3	58569865	58577309	annotated
chr3:clu_3100_-	FAM107A	2.56e-14	5.57e-12	chr3:58569865:58589206:clu_3100_-	0.0203278	0.029909	0.00958114	chr3	58569865	58589206	annotated
chr3:clu_3100_-	FAM107A	2.56e-14	5.57e-12	chr3:58569865:58626971:clu_3100_-	0.00334718	0.00438969	0.0010425	chr3	58569865	58626971	novel annotated pair
chr3:clu_3100_-	FAM107A	2.56e-14	5.57e-12	chr3:58570423:58577309:clu_3100_-	0.0197949	0.0166003	-0.00319456	chr3	58570423	58577309	annotated
chr3:clu_3100_-	FAM107A	2.56e-14	5.57e-12	chr3:58589269:58626971:clu_3100_-	0.0158661	0.0239534	0.00808738	chr3	58589269	58626971	annotated
chr1:clu_11569_+	AMPD2	2.96e-14	6.35e-12	chr1:109620278:109620914:clu_11569_+	0.0136384	0.018823	0.0051846	chr1	109620278	109620914	annotated
chr1:clu_11569_+	AMPD2	2.96e-14	6.35e-12	chr1:109620278:109625303:clu_11569_+	0.0262753	0.0431706	0.0168954	chr1	109620278	109625303	annotated
chr1:clu_11569_+	AMPD2	2.96e-14	6.35e-12	chr1:109620278:109625662:clu_11569_+	0.0633594	0.053914	-0.00944535	chr1	109620278	109625662	annotated
chr1:clu_11569_+	AMPD2	2.96e-14	6.35e-12	chr1:109621266:109625303:clu_11569_+	0.0983275	0.161805	0.0634779	chr1	109621266	109625303	annotated
chr1:clu_11569_+	AMPD2	2.96e-14	6.35e-12	chr1:109621266:109625662:clu_11569_+	0.525197	0.289886	-0.235311	chr1	109621266	109625662	annotated
chr1:clu_11569_+	AMPD2	2.96e-14	6.35e-12	chr1:109624089:109625303:clu_11569_+	0.0452877	0.0616429	0.0163552	chr1	109624089	109625303	annotated
chr1:clu_11569_+	AMPD2	2.96e-14	6.35e-12	chr1:109625433:109625662:clu_11569_+	0.227915	0.370758	0.142843	chr1	109625433	109625662	annotated
chr6:clu_27329_-	PTPRK	2.97e-14	6.35e-12	chr6:127998904:128001196:clu_27329_-	0.0889809	0.0517996	-0.0371812	chr6	127998904	128001196	annotated
chr6:clu_27329_-	PTPRK	2.97e-14	6.35e-12	chr6:127998904:128005084:clu_27329_-	0.141263	0.480241	0.338978	chr6	127998904	128005084	annotated
chr6:clu_27329_-	PTPRK	2.97e-14	6.35e-12	chr6:128000330:128001196:clu_27329_-	0.334435	0.252333	-0.0821027	chr6	128000330	128001196	annotated
chr6:clu_27329_-	PTPRK	2.97e-14	6.35e-12	chr6:128003232:128005084:clu_27329_-	0.435321	0.215627	-0.219694	chr6	128003232	128005084	annotated
chr12:clu_20848_-	ZNF385A	3.01e-14	6.37e-12	chr12:54384564:54384859:clu_20848_-	0.116683	0.11068	-0.00600254	chr12	54384564	54384859	annotated
chr12:clu_20848_-	ZNF385A	3.01e-14	6.37e-12	chr12:54384564:54385235:clu_20848_-	0.0109498	0.0108196	-0.000130165	chr12	54384564	54385235	annotated
chr12:clu_20848_-	ZNF385A	3.01e-14	6.37e-12	chr12:54384564:54385673:clu_20848_-	0.58272	0.718123	0.135402	chr12	54384564	54385673	annotated
chr12:clu_20848_-	ZNF385A	3.01e-14	6.37e-12	chr12:54384564:54391235:clu_20848_-	0.184963	0.0688902	-0.116073	chr12	54384564	54391235	annotated
chr12:clu_20848_-	ZNF385A	3.01e-14	6.37e-12	chr12:54384957:54385673:clu_20848_-	0.0394123	0.031823	-0.00758924	chr12	54384957	54385673	cryptic_threeprime
chr12:clu_20848_-	ZNF385A	3.01e-14	6.37e-12	chr12:54385002:54385673:clu_20848_-	0.0392993	0.0353695	-0.00392983	chr12	54385002	54385673	annotated
chr12:clu_20848_-	ZNF385A	3.01e-14	6.37e-12	chr12:54385005:54385673:clu_20848_-	0.0259725	0.0242951	-0.00167735	chr12	54385005	54385673	cryptic_threeprime
chr12:clu_20870_-	SMARCC2	3.25e-14	6.84e-12	chr12:56172701:56172937:clu_20870_-	0.0422674	0.0440738	0.0018064	chr12	56172701	56172937	cryptic_threeprime
chr12:clu_20870_-	SMARCC2	3.25e-14	6.84e-12	chr12:56172701:56173696:clu_20870_-	0.016326	0.0384672	0.0221412	chr12	56172701	56173696	cryptic_threeprime
chr12:clu_20870_-	SMARCC2	3.25e-14	6.84e-12	chr12:56172704:56172937:clu_20870_-	0.411019	0.33161	-0.0794089	chr12	56172704	56172937	annotated
chr12:clu_20870_-	SMARCC2	3.25e-14	6.84e-12	chr12:56172704:56173696:clu_20870_-	0.128822	0.254309	0.125487	chr12	56172704	56173696	annotated
chr12:clu_20870_-	SMARCC2	3.25e-14	6.84e-12	chr12:56173029:56173696:clu_20870_-	0.401565	0.33154	-0.0700256	chr12	56173029	56173696	annotated
chr1:clu_23842_-	MEF2D	3.43e-14	7.13e-12	chr1:156475237:156476494:clu_23842_-	0.454767	0.289476	-0.165291	chr1	156475237	156476494	annotated
chr1:clu_23842_-	MEF2D	3.43e-14	7.13e-12	chr1:156475237:156477012:clu_23842_-	0.118704	0.452904	0.3342	chr1	156475237	156477012	annotated
chr1:clu_23842_-	MEF2D	3.43e-14	7.13e-12	chr1:156476514:156477012:clu_23842_-	0.426529	0.257621	-0.168908	chr1	156476514	156477012	annotated
chr1:clu_24037_-	PLEKHA6	3.45e-14	7.13e-12	chr1:204249261:204250546:clu_24037_-	0.005055	0.00746044	0.00240544	chr1	204249261	204250546	cryptic_threeprime
chr1:clu_24037_-	PLEKHA6	3.45e-14	7.13e-12	chr1:204249264:204250546:clu_24037_-	0.391004	0.38829	-0.00271359	chr1	204249264	204250546	annotated
chr1:clu_24037_-	PLEKHA6	3.45e-14	7.13e-12	chr1:204249264:204256802:clu_24037_-	0.00453641	0.0066908	0.00215439	chr1	204249264	204256802	novel annotated pair
chr1:clu_24037_-	PLEKHA6	3.45e-14	7.13e-12	chr1:204250614:204251531:clu_24037_-	0.167105	0.0798862	-0.0872192	chr1	204250614	204251531	annotated
chr1:clu_24037_-	PLEKHA6	3.45e-14	7.13e-12	chr1:204250614:204255626:clu_24037_-	0.00826623	0.0103168	0.00205052	chr1	204250614	204255626	novel annotated pair
chr1:clu_24037_-	PLEKHA6	3.45e-14	7.13e-12	chr1:204250614:204256802:clu_24037_-	0.052346	0.0779677	0.0256217	chr1	204250614	204256802	novel annotated pair
chr1:clu_24037_-	PLEKHA6	3.45e-14	7.13e-12	chr1:204250614:204257353:clu_24037_-	0.103883	0.210022	0.106139	chr1	204250614	204257353	annotated
chr1:clu_24037_-	PLEKHA6	3.45e-14	7.13e-12	chr1:204251611:204255626:clu_24037_-	0.0282192	0.0207654	-0.00745386	chr1	204251611	204255626	annotated
chr1:clu_24037_-	PLEKHA6	3.45e-14	7.13e-12	chr1:204251611:204256802:clu_24037_-	0.0676003	0.0321432	-0.0354571	chr1	204251611	204256802	novel annotated pair
chr1:clu_24037_-	PLEKHA6	3.45e-14	7.13e-12	chr1:204251611:204257353:clu_24037_-	0.0168732	0.00880873	-0.00806452	chr1	204251611	204257353	novel annotated pair
chr1:clu_24037_-	PLEKHA6	3.45e-14	7.13e-12	chr1:204255679:204256802:clu_24037_-	0.0333462	0.028308	-0.00503821	chr1	204255679	204256802	annotated
chr1:clu_24037_-	PLEKHA6	3.45e-14	7.13e-12	chr1:204256888:204257353:clu_24037_-	0.121765	0.129341	0.00757559	chr1	204256888	204257353	annotated
chr22:clu_13075_+	EWSR1	3.52e-14	7.21e-12	chr22:29273864:29274265:clu_13075_+	0.148281	0.0527526	-0.0955281	chr22	29273864	29274265	annotated
chr22:clu_13075_+	EWSR1	3.52e-14	7.21e-12	chr22:29273864:29274268:clu_13075_+	0.0288209	0.0134377	-0.0153832	chr22	29273864	29274268	annotated
chr22:clu_13075_+	EWSR1	3.52e-14	7.21e-12	chr22:29273864:29278030:clu_13075_+	0.649517	0.880259	0.230741	chr22	29273864	29278030	annotated
chr22:clu_13075_+	EWSR1	3.52e-14	7.21e-12	chr22:29274282:29278030:clu_13075_+	0.173381	0.0535511	-0.11983	chr22	29274282	29278030	annotated
chr12:clu_9385_+	ATP2A2	4.51e-14	9.09e-12	chr12:110346321:110347393:clu_9385_+	0.0295591	0.0452137	0.0156546	chr12	110346321	110347393	annotated
chr12:clu_9385_+	ATP2A2	4.51e-14	9.09e-12	chr12:110346321:110350292:clu_9385_+	0.0214516	0.16367	0.142219	chr12	110346321	110350292	annotated
chr12:clu_9385_+	ATP2A2	4.51e-14	9.09e-12	chr12:110347453:110350292:clu_9385_+	0.0055479	0.027264	0.0217161	chr12	110347453	110350292	annotated
chr12:clu_9385_+	ATP2A2	4.51e-14	9.09e-12	chr12:110347791:110350292:clu_9385_+	0.943441	0.763852	-0.179589	chr12	110347791	110350292	annotated
chr5:clu_18617_+	CTNNA1	4.48e-14	9.09e-12	chr5:138827718:138886212:clu_18617_+	0.658542	0.817089	0.158547	chr5	138827718	138886212	annotated
chr5:clu_18617_+	CTNNA1	4.48e-14	9.09e-12	chr5:138875597:138886212:clu_18617_+	0.0850979	0.0514698	-0.0336281	chr5	138875597	138886212	annotated
chr5:clu_18617_+	CTNNA1	4.48e-14	9.09e-12	chr5:138875738:138880214:clu_18617_+	0.0146173	0.00462328	-0.00999401	chr5	138875738	138880214	novel annotated pair
chr5:clu_18617_+	CTNNA1	4.48e-14	9.09e-12	chr5:138875738:138881042:clu_18617_+	0.0113294	0.00825791	-0.00307146	chr5	138875738	138881042	novel annotated pair
chr5:clu_18617_+	CTNNA1	4.48e-14	9.09e-12	chr5:138875738:138886212:clu_18617_+	0.132143	0.0791585	-0.0529842	chr5	138875738	138886212	annotated
chr5:clu_18617_+	CTNNA1	4.48e-14	9.09e-12	chr5:138880733:138881042:clu_18617_+	0.0321486	0.0118201	-0.0203285	chr5	138880733	138881042	annotated
chr5:clu_18617_+	CTNNA1	4.48e-14	9.09e-12	chr5:138880733:138881045:clu_18617_+	0.00813862	0.00235679	-0.00578182	chr5	138880733	138881045	annotated
chr5:clu_18617_+	CTNNA1	4.48e-14	9.09e-12	chr5:138881137:138886212:clu_18617_+	0.057984	0.0252249	-0.0327591	chr5	138881137	138886212	annotated
chr1:clu_23746_-	TPM3	5.59e-14	1.12e-11	chr1:154157721:154169305:clu_23746_-	0.0398857	0.0410486	0.00116291	chr1	154157721	154169305	annotated
chr1:clu_23746_-	TPM3	5.59e-14	1.12e-11	chr1:154157721:154170400:clu_23746_-	0.404971	0.574831	0.16986	chr1	154157721	154170400	annotated
chr1:clu_23746_-	TPM3	5.59e-14	1.12e-11	chr1:154159048:154169305:clu_23746_-	0.0680344	0.0333271	-0.0347073	chr1	154159048	154169305	novel annotated pair
chr1:clu_23746_-	TPM3	5.59e-14	1.12e-11	chr1:154159048:154170400:clu_23746_-	0.375787	0.262949	-0.112838	chr1	154159048	154170400	annotated
chr1:clu_23746_-	TPM3	5.59e-14	1.12e-11	chr1:154167940:154169305:clu_23746_-	0.0137922	0.0133166	-0.000475603	chr1	154167940	154169305	annotated
chr1:clu_23746_-	TPM3	5.59e-14	1.12e-11	chr1:154169383:154170400:clu_23746_-	0.0975299	0.0745282	-0.0230016	chr1	154169383	154170400	annotated
chr6:clu_26736_-	SSR1	5.77e-14	1.14e-11	chr6:7289931:7295088:clu_26736_-	0.125328	0.0487689	-0.0765592	chr6	7289931	7295088	annotated
chr6:clu_26736_-	SSR1	5.77e-14	1.14e-11	chr6:7289931:7295392:clu_26736_-	0.323936	0.417404	0.0934685	chr6	7289931	7295392	annotated
chr6:clu_26736_-	SSR1	5.77e-14	1.14e-11	chr6:7289931:7297923:clu_26736_-	0.00827008	0.0160388	0.00776874	chr6	7289931	7297923	novel annotated pair
chr6:clu_26736_-	SSR1	5.77e-14	1.14e-11	chr6:7295102:7295392:clu_26736_-	0.139774	0.0499991	-0.0897752	chr6	7295102	7295392	annotated
chr6:clu_26736_-	SSR1	5.77e-14	1.14e-11	chr6:7295485:7297923:clu_26736_-	0.402692	0.467789	0.0650971	chr6	7295485	7297923	annotated
chr8:clu_17774_+	TACC1	5.84e-14	1.15e-11	chr8:38728671:38736873:clu_17774_+	0.0104586	0.00669586	-0.00376271	chr8	38728671	38736873	cryptic_threeprime
chr8:clu_17774_+	TACC1	5.84e-14	1.15e-11	chr8:38728671:38742351:clu_17774_+	0.0390641	0.0693625	0.0302984	chr8	38728671	38742351	annotated
chr8:clu_17774_+	TACC1	5.84e-14	1.15e-11	chr8:38728671:38744895:clu_17774_+	0.0163818	0.0228075	0.0064257	chr8	38728671	38744895	annotated
chr8:clu_17774_+	TACC1	5.84e-14	1.15e-11	chr8:38728671:38787557:clu_17774_+	0.00201342	0.00475976	0.00274634	chr8	38728671	38787557	novel annotated pair
chr8:clu_17774_+	TACC1	5.84e-14	1.15e-11	chr8:38728671:38788704:clu_17774_+	0.0369982	0.0652457	0.0282475	chr8	38728671	38788704	annotated
chr8:clu_17774_+	TACC1	5.84e-14	1.15e-11	chr8:38728671:38819522:clu_17774_+	0.00352668	0.0059598	0.00243312	chr8	38728671	38819522	novel annotated pair
chr8:clu_17774_+	TACC1	5.84e-14	1.15e-11	chr8:38728671:38825308:clu_17774_+	0.00527778	0.0126615	0.00738375	chr8	38728671	38825308	novel annotated pair
chr8:clu_17774_+	TACC1	5.84e-14	1.15e-11	chr8:38742451:38744895:clu_17774_+	0.03643	0.060866	0.024436	chr8	38742451	38744895	annotated
chr8:clu_17774_+	TACC1	5.84e-14	1.15e-11	chr8:38757409:38785676:clu_17774_+	0.00273723	0.00620908	0.00347184	chr8	38757409	38785676	cryptic_threeprime
chr8:clu_17774_+	TACC1	5.84e-14	1.15e-11	chr8:38757409:38785913:clu_17774_+	0.0136644	0.0110022	-0.00266217	chr8	38757409	38785913	cryptic_threeprime
chr8:clu_17774_+	TACC1	5.84e-14	1.15e-11	chr8:38757409:38788704:clu_17774_+	0.0443303	0.0377824	-0.00654789	chr8	38757409	38788704	annotated
chr8:clu_17774_+	TACC1	5.84e-14	1.15e-11	chr8:38757409:38819522:clu_17774_+	0.013657	0.032115	0.018458	chr8	38757409	38819522	novel annotated pair
chr8:clu_17774_+	TACC1	5.84e-14	1.15e-11	chr8:38757409:38825308:clu_17774_+	0.0273552	0.0342806	0.00692539	chr8	38757409	38825308	annotated
chr8:clu_17774_+	TACC1	5.84e-14	1.15e-11	chr8:38785736:38788704:clu_17774_+	0.00791559	0.00900721	0.00109162	chr8	38785736	38788704	annotated
chr8:clu_17774_+	TACC1	5.84e-14	1.15e-11	chr8:38787743:38788704:clu_17774_+	0.0959269	0.0687797	-0.0271472	chr8	38787743	38788704	annotated
chr8:clu_17774_+	TACC1	5.84e-14	1.15e-11	chr8:38787743:38825308:clu_17774_+	0.0300707	0.0234216	-0.00664902	chr8	38787743	38825308	annotated
chr8:clu_17774_+	TACC1	5.84e-14	1.15e-11	chr8:38788819:38797483:clu_17774_+	0.0135762	0.00683835	-0.00673781	chr8	38788819	38797483	cryptic_threeprime
chr8:clu_17774_+	TACC1	5.84e-14	1.15e-11	chr8:38788819:38819522:clu_17774_+	0.235038	0.211174	-0.0238635	chr8	38788819	38819522	annotated
chr8:clu_17774_+	TACC1	5.84e-14	1.15e-11	chr8:38820635:38823990:clu_17774_+	0.0614314	0.0160336	-0.0453978	chr8	38820635	38823990	annotated
chr8:clu_17774_+	TACC1	5.84e-14	1.15e-11	chr8:38820635:38825308:clu_17774_+	0.249389	0.277107	0.0277184	chr8	38820635	38825308	annotated
chr8:clu_17774_+	TACC1	5.84e-14	1.15e-11	chr8:38824025:38825308:clu_17774_+	0.0547582	0.0178901	-0.0368681	chr8	38824025	38825308	annotated
chr11:clu_1808_-	B3GAT1	6.13e-14	1.19e-11	chr11:134384188:134387548:clu_1808_-	0.435688	0.391824	-0.0438647	chr11	134384188	134387548	annotated
chr11:clu_1808_-	B3GAT1	6.13e-14	1.19e-11	chr11:134384188:134387558:clu_1808_-	0.0142753	0.0119012	-0.00237417	chr11	134384188	134387558	cryptic_fiveprime
chr11:clu_1808_-	B3GAT1	6.13e-14	1.19e-11	chr11:134384188:134411807:clu_1808_-	0.00754929	0.00670913	-0.000840157	chr11	134384188	134411807	novel annotated pair
chr11:clu_1808_-	B3GAT1	6.13e-14	1.19e-11	chr11:134386619:134387548:clu_1808_-	0.00612458	0.00716932	0.00104474	chr11	134386619	134387548	cryptic_threeprime
chr11:clu_1808_-	B3GAT1	6.13e-14	1.19e-11	chr11:134387940:134388970:clu_1808_-	0.0126493	0.00692386	-0.00572548	chr11	134387940	134388970	cryptic_fiveprime
chr11:clu_1808_-	B3GAT1	6.13e-14	1.19e-11	chr11:134387940:134389761:clu_1808_-	0.002949	0.00399405	0.00104505	chr11	134387940	134389761	cryptic_fiveprime
chr11:clu_1808_-	B3GAT1	6.13e-14	1.19e-11	chr11:134387940:134393586:clu_1808_-	0.0829133	0.108901	0.025988	chr11	134387940	134393586	cryptic_fiveprime
chr11:clu_1808_-	B3GAT1	6.13e-14	1.19e-11	chr11:134387940:134409708:clu_1808_-	0.00715502	0.0143417	0.00718663	chr11	134387940	134409708	annotated
chr11:clu_1808_-	B3GAT1	6.13e-14	1.19e-11	chr11:134387940:134411807:clu_1808_-	0.344687	0.322832	-0.021855	chr11	134387940	134411807	annotated
chr11:clu_1808_-	B3GAT1	6.13e-14	1.19e-11	chr11:134389872:134393586:clu_1808_-	0.00282835	0.00391472	0.00108637	chr11	134389872	134393586	cryptic_unanchored
chr11:clu_1808_-	B3GAT1	6.13e-14	1.19e-11	chr11:134393814:134411807:clu_1808_-	0.063288	0.0861312	0.0228432	chr11	134393814	134411807	cryptic_threeprime
chr11:clu_1808_-	B3GAT1	6.13e-14	1.19e-11	chr11:134393817:134411807:clu_1808_-	0.0142828	0.0217325	0.00744971	chr11	134393817	134411807	cryptic_threeprime
chr11:clu_1808_-	B3GAT1	6.13e-14	1.19e-11	chr11:134410017:134411807:clu_1808_-	0.00560898	0.0136248	0.00801579	chr11	134410017	134411807	cryptic_threeprime
chr13:clu_7083_+	MBNL2	6.17e-14	1.19e-11	chr13:97357635:97365136:clu_7083_+	0.176672	0.0816235	-0.0950483	chr13	97357635	97365136	annotated
chr13:clu_7083_+	MBNL2	6.17e-14	1.19e-11	chr13:97357635:97366459:clu_7083_+	0.111924	0.145085	0.0331611	chr13	97357635	97366459	annotated
chr13:clu_7083_+	MBNL2	6.17e-14	1.19e-11	chr13:97357635:97391322:clu_7083_+	0.298747	0.501876	0.203129	chr13	97357635	97391322	annotated
chr13:clu_7083_+	MBNL2	6.17e-14	1.19e-11	chr13:97365171:97366459:clu_7083_+	0.09551	0.0385277	-0.0569823	chr13	97365171	97366459	annotated
chr13:clu_7083_+	MBNL2	6.17e-14	1.19e-11	chr13:97365171:97391322:clu_7083_+	0.0945801	0.0444872	-0.0500929	chr13	97365171	97391322	annotated
chr13:clu_7083_+	MBNL2	6.17e-14	1.19e-11	chr13:97366553:97391322:clu_7083_+	0.222568	0.188401	-0.034167	chr13	97366553	97391322	annotated
chr1:clu_22782_-	FBXO2	6.77e-14	1.3e-11	chr1:11650834:11653391:clu_22782_-	0.0407806	0.0197745	-0.021006	chr1	11650834	11653391	annotated
chr1:clu_22782_-	FBXO2	6.77e-14	1.3e-11	chr1:11650834:11654319:clu_22782_-	0.942652	0.971822	0.02917	chr1	11650834	11654319	annotated
chr1:clu_22782_-	FBXO2	6.77e-14	1.3e-11	chr1:11653427:11654319:clu_22782_-	0.0109078	0.00513593	-0.00577185	chr1	11653427	11654319	novel annotated pair
chr1:clu_22782_-	FBXO2	6.77e-14	1.3e-11	chr1:11653525:11654319:clu_22782_-	0.00565917	0.00326705	-0.00239212	chr1	11653525	11654319	cryptic_threeprime
chr10:clu_30831_-	ABI1	7.57e-14	1.44e-11	chr10:26751783:26755655:clu_30831_-	0.2277	0.186996	-0.0407035	chr10	26751783	26755655	annotated
chr10:clu_30831_-	ABI1	7.57e-14	1.44e-11	chr10:26751783:26759062:clu_30831_-	0.10903	0.104583	-0.00444642	chr10	26751783	26759062	annotated
chr10:clu_30831_-	ABI1	7.57e-14	1.44e-11	chr10:26751783:26763880:clu_30831_-	0.0265416	0.0246225	-0.00191906	chr10	26751783	26763880	novel annotated pair
chr10:clu_30831_-	ABI1	7.57e-14	1.44e-11	chr10:26751783:26765218:clu_30831_-	0.0154891	0.0111722	-0.00431686	chr10	26751783	26765218	annotated
chr10:clu_30831_-	ABI1	7.57e-14	1.44e-11	chr10:26755741:26759062:clu_30831_-	0.155311	0.187712	0.0324006	chr10	26755741	26759062	annotated
chr10:clu_30831_-	ABI1	7.57e-14	1.44e-11	chr10:26755741:26765218:clu_30831_-	0.0529634	0.012894	-0.0400695	chr10	26755741	26765218	annotated
chr10:clu_30831_-	ABI1	7.57e-14	1.44e-11	chr10:26759235:26763880:clu_30831_-	0.0472764	0.0553962	0.00811988	chr10	26759235	26763880	novel annotated pair
chr10:clu_30831_-	ABI1	7.57e-14	1.44e-11	chr10:26759235:26765218:clu_30831_-	0.0575946	0.0494066	-0.00818802	chr10	26759235	26765218	annotated
chr10:clu_30831_-	ABI1	7.57e-14	1.44e-11	chr10:26759238:26763880:clu_30831_-	0.062767	0.0984847	0.0357177	chr10	26759238	26763880	annotated
chr10:clu_30831_-	ABI1	7.57e-14	1.44e-11	chr10:26759238:26765218:clu_30831_-	0.111817	0.0969976	-0.0148191	chr10	26759238	26765218	annotated
chr10:clu_30831_-	ABI1	7.57e-14	1.44e-11	chr10:26763960:26765218:clu_30831_-	0.133511	0.171735	0.0382244	chr10	26763960	26765218	annotated
chr9:clu_8228_-	PRUNE2	7.64e-14	1.44e-11	chr9:76614600:76615097:clu_8228_-	0.00704292	0.0143964	0.00735346	chr9	76614600	76615097	annotated
chr9:clu_8228_-	PRUNE2	7.64e-14	1.44e-11	chr9:76614600:76619340:clu_8228_-	0.200891	0.106843	-0.0940475	chr9	76614600	76619340	annotated
chr9:clu_8228_-	PRUNE2	7.64e-14	1.44e-11	chr9:76614600:76625023:clu_8228_-	0.129856	0.193583	0.0637265	chr9	76614600	76625023	novel annotated pair
chr9:clu_8228_-	PRUNE2	7.64e-14	1.44e-11	chr9:76614600:76629192:clu_8228_-	0.0638786	0.217496	0.153617	chr9	76614600	76629192	annotated
chr9:clu_8228_-	PRUNE2	7.64e-14	1.44e-11	chr9:76619387:76624452:clu_8228_-	0.12635	0.060706	-0.065644	chr9	76619387	76624452	annotated
chr9:clu_8228_-	PRUNE2	7.64e-14	1.44e-11	chr9:76619387:76625023:clu_8228_-	0.0407639	0.0224046	-0.0183593	chr9	76619387	76625023	annotated
chr9:clu_8228_-	PRUNE2	7.64e-14	1.44e-11	chr9:76619387:76629192:clu_8228_-	0.0262639	0.0257487	-0.000515232	chr9	76619387	76629192	novel annotated pair
chr9:clu_8228_-	PRUNE2	7.64e-14	1.44e-11	chr9:76624490:76629192:clu_8228_-	0.143674	0.0689667	-0.0747075	chr9	76624490	76629192	annotated
chr9:clu_8228_-	PRUNE2	7.64e-14	1.44e-11	chr9:76625058:76629192:clu_8228_-	0.26128	0.289856	0.0285765	chr9	76625058	76629192	annotated
chr10:clu_30820_-	ARHGAP21	8.26e-14	1.55e-11	chr10:24621369:24622733:clu_30820_-	0.395889	0.328954	-0.0669347	chr10	24621369	24622733	annotated
chr10:clu_30820_-	ARHGAP21	8.26e-14	1.55e-11	chr10:24621369:24629996:clu_30820_-	0.122597	0.272934	0.150337	chr10	24621369	24629996	annotated
chr10:clu_30820_-	ARHGAP21	8.26e-14	1.55e-11	chr10:24622756:24629996:clu_30820_-	0.000356934	0.00685599	0.00649905	chr10	24622756	24629996	cryptic_threeprime
chr10:clu_30820_-	ARHGAP21	8.26e-14	1.55e-11	chr10:24622762:24629996:clu_30820_-	0.375333	0.312038	-0.063295	chr10	24622762	24629996	annotated
chr10:clu_30820_-	ARHGAP21	8.26e-14	1.55e-11	chr10:24622875:24629996:clu_30820_-	0.016819	0.015528	-0.00129103	chr10	24622875	24629996	cryptic_threeprime
chr10:clu_30820_-	ARHGAP21	8.26e-14	1.55e-11	chr10:24628011:24629996:clu_30820_-	0.0171169	0.0123306	-0.00478622	chr10	24628011	24629996	cryptic_threeprime
chr10:clu_30820_-	ARHGAP21	8.26e-14	1.55e-11	chr10:24629862:24629996:clu_30820_-	0.0718892	0.0513596	-0.0205296	chr10	24629862	24629996	annotated
chr5:clu_5130_-	KIAA1191	9.49e-14	1.77e-11	chr5:176348356:176350613:clu_5130_-	0.220359	0.197594	-0.0227649	chr5	176348356	176350613	annotated
chr5:clu_5130_-	KIAA1191	9.49e-14	1.77e-11	chr5:176348356:176359481:clu_5130_-	0.00814669	0.0113619	0.00321522	chr5	176348356	176359481	annotated
chr5:clu_5130_-	KIAA1191	9.49e-14	1.77e-11	chr5:176348356:176359811:clu_5130_-	0.00585105	0.0101037	0.00425267	chr5	176348356	176359811	annotated
chr5:clu_5130_-	KIAA1191	9.49e-14	1.77e-11	chr5:176348356:176361602:clu_5130_-	0.0112703	0.00969482	-0.00157546	chr5	176348356	176361602	novel annotated pair
chr5:clu_5130_-	KIAA1191	9.49e-14	1.77e-11	chr5:176350737:176352622:clu_5130_-	0.216248	0.197691	-0.018557	chr5	176350737	176352622	annotated
chr5:clu_5130_-	KIAA1191	9.49e-14	1.77e-11	chr5:176350737:176359481:clu_5130_-	0.0033989	0.00322605	-0.000172855	chr5	176350737	176359481	novel annotated pair
chr5:clu_5130_-	KIAA1191	9.49e-14	1.77e-11	chr5:176350737:176359811:clu_5130_-	0.00140903	0.00254724	0.00113821	chr5	176350737	176359811	novel annotated pair
chr5:clu_5130_-	KIAA1191	9.49e-14	1.77e-11	chr5:176350737:176361602:clu_5130_-	0.00397564	0.00363764	-0.000338004	chr5	176350737	176361602	novel annotated pair
chr5:clu_5130_-	KIAA1191	9.49e-14	1.77e-11	chr5:176352748:176355571:clu_5130_-	0.193413	0.178018	-0.0153958	chr5	176352748	176355571	annotated
chr5:clu_5130_-	KIAA1191	9.49e-14	1.77e-11	chr5:176352748:176359811:clu_5130_-	0.00367615	0.00416912	0.00049297	chr5	176352748	176359811	novel annotated pair
chr5:clu_5130_-	KIAA1191	9.49e-14	1.77e-11	chr5:176352748:176361602:clu_5130_-	0.00731572	0.00642545	-0.000890267	chr5	176352748	176361602	annotated
chr5:clu_5130_-	KIAA1191	9.49e-14	1.77e-11	chr5:176355749:176359462:clu_5130_-	0.00168364	0.0020924	0.000408759	chr5	176355749	176359462	annotated
chr5:clu_5130_-	KIAA1191	9.49e-14	1.77e-11	chr5:176355749:176359481:clu_5130_-	0.0868114	0.0911293	0.0043179	chr5	176355749	176359481	annotated
chr5:clu_5130_-	KIAA1191	9.49e-14	1.77e-11	chr5:176355749:176359811:clu_5130_-	0.0217221	0.0320503	0.0103282	chr5	176355749	176359811	annotated
chr5:clu_5130_-	KIAA1191	9.49e-14	1.77e-11	chr5:176355749:176361602:clu_5130_-	0.0249359	0.0126244	-0.0123115	chr5	176355749	176361602	annotated
chr5:clu_5130_-	KIAA1191	9.49e-14	1.77e-11	chr5:176359567:176359811:clu_5130_-	0.0641892	0.0840807	0.0198915	chr5	176359567	176359811	annotated
chr5:clu_5130_-	KIAA1191	9.49e-14	1.77e-11	chr5:176359567:176361602:clu_5130_-	0.0291497	0.0200007	-0.00914894	chr5	176359567	176361602	annotated
chr5:clu_5130_-	KIAA1191	9.49e-14	1.77e-11	chr5:176359918:176361602:clu_5130_-	0.0964445	0.133554	0.0371093	chr5	176359918	176361602	annotated
chr2:clu_25635_+	NRBP1	9.75e-14	1.8e-11	chr2:27434762:27435133:clu_25635_+	0.465086	0.484798	0.0197122	chr2	27434762	27435133	annotated
chr2:clu_25635_+	NRBP1	9.75e-14	1.8e-11	chr2:27434762:27436753:clu_25635_+	0.0023948	0.0154871	0.0130923	chr2	27434762	27436753	novel annotated pair
chr2:clu_25635_+	NRBP1	9.75e-14	1.8e-11	chr2:27435227:27435723:clu_25635_+	0.0772822	0.0318027	-0.0454795	chr2	27435227	27435723	annotated
chr2:clu_25635_+	NRBP1	9.75e-14	1.8e-11	chr2:27435227:27436753:clu_25635_+	0.380478	0.433259	0.0527807	chr2	27435227	27436753	annotated
chr2:clu_25635_+	NRBP1	9.75e-14	1.8e-11	chr2:27435746:27436753:clu_25635_+	0.074759	0.0346533	-0.0401057	chr2	27435746	27436753	annotated
chr16:clu_3735_+	NUBP2	1.43e-13	2.62e-11	chr16:1783036:1786537:clu_3735_+	0.316604	0.26987	-0.0467338	chr16	1783036	1786537	annotated
chr16:clu_3735_+	NUBP2	1.43e-13	2.62e-11	chr16:1783036:1787677:clu_3735_+	0.0042577	0.00340471	-0.000852991	chr16	1783036	1787677	novel annotated pair
chr16:clu_3735_+	NUBP2	1.43e-13	2.62e-11	chr16:1783506:1786537:clu_3735_+	0.00681884	0.00483548	-0.00198336	chr16	1783506	1786537	annotated
chr16:clu_3735_+	NUBP2	1.43e-13	2.62e-11	chr16:1784066:1786537:clu_3735_+	0.0130344	0.0128836	-0.000150821	chr16	1784066	1786537	annotated
chr16:clu_3735_+	NUBP2	1.43e-13	2.62e-11	chr16:1784369:1786537:clu_3735_+	0.00186593	0.00252846	0.000662538	chr16	1784369	1786537	cryptic_fiveprime
chr16:clu_3735_+	NUBP2	1.43e-13	2.62e-11	chr16:1786655:1786738:clu_3735_+	0.00663152	0.00589067	-0.00074085	chr16	1786655	1786738	annotated
chr16:clu_3735_+	NUBP2	1.43e-13	2.62e-11	chr16:1786655:1786757:clu_3735_+	0.183945	0.248286	0.0643412	chr16	1786655	1786757	annotated
chr16:clu_3735_+	NUBP2	1.43e-13	2.62e-11	chr16:1786655:1787677:clu_3735_+	0.284902	0.197042	-0.0878602	chr16	1786655	1787677	annotated
chr16:clu_3735_+	NUBP2	1.43e-13	2.62e-11	chr16:1786955:1787677:clu_3735_+	0.18194	0.255259	0.0733182	chr16	1786955	1787677	annotated
chr15:clu_25513_+	MEF2A	1.69e-13	3.07e-11	chr15:99690428:99694076:clu_25513_+	0.00842809	0.0402533	0.0318252	chr15	99690428	99694076	cryptic_threeprime
chr15:clu_25513_+	MEF2A	1.69e-13	3.07e-11	chr15:99690428:99703362:clu_25513_+	0.359215	0.168802	-0.190413	chr15	99690428	99703362	annotated
chr15:clu_25513_+	MEF2A	1.69e-13	3.07e-11	chr15:99690428:99706729:clu_25513_+	0.281079	0.636826	0.355746	chr15	99690428	99706729	annotated
chr15:clu_25513_+	MEF2A	1.69e-13	3.07e-11	chr15:99703385:99706729:clu_25513_+	0.351278	0.154119	-0.197159	chr15	99703385	99706729	annotated
chr11:clu_1163_-	PHF21A	1.78e-13	3.22e-11	chr11:45936569:45938157:clu_1163_-	0.37135	0.380309	0.00895902	chr11	45936569	45938157	annotated
chr11:clu_1163_-	PHF21A	1.78e-13	3.22e-11	chr11:45936569:45945840:clu_1163_-	0.00474717	0.00614328	0.00139612	chr11	45936569	45945840	annotated
chr11:clu_1163_-	PHF21A	1.78e-13	3.22e-11	chr11:45938312:45945840:clu_1163_-	0.267888	0.296596	0.0287083	chr11	45938312	45945840	annotated
chr11:clu_1163_-	PHF21A	1.78e-13	3.22e-11	chr11:45938312:45946076:clu_1163_-	0.0665629	0.0216945	-0.0448683	chr11	45938312	45946076	annotated
chr11:clu_1163_-	PHF21A	1.78e-13	3.22e-11	chr11:45938312:45948886:clu_1163_-	0.00403985	0.0143124	0.0102726	chr11	45938312	45948886	annotated
chr11:clu_1163_-	PHF21A	1.78e-13	3.22e-11	chr11:45946003:45948886:clu_1163_-	0.210025	0.258023	0.0479975	chr11	45946003	45948886	annotated
chr11:clu_1163_-	PHF21A	1.78e-13	3.22e-11	chr11:45946098:45948886:clu_1163_-	0.0753866	0.0229214	-0.0524652	chr11	45946098	45948886	annotated
chr11:clu_1592_-	PICALM	1.82e-13	3.23e-11	chr11:85959060:85960675:clu_1592_-	0.0313503	0.0197488	-0.0116015	chr11	85959060	85960675	annotated
chr11:clu_1592_-	PICALM	1.82e-13	3.23e-11	chr11:85959060:85974708:clu_1592_-	0.253547	0.269677	0.0161303	chr11	85959060	85974708	annotated
chr11:clu_1592_-	PICALM	1.82e-13	3.23e-11	chr11:85959060:85981129:clu_1592_-	0.00424523	0.00926159	0.00501637	chr11	85959060	85981129	annotated
chr11:clu_1592_-	PICALM	1.82e-13	3.23e-11	chr11:85960777:85974708:clu_1592_-	0.0486607	0.0240834	-0.0245773	chr11	85960777	85974708	annotated
chr11:clu_1592_-	PICALM	1.82e-13	3.23e-11	chr11:85974812:85976623:clu_1592_-	0.244205	0.239131	-0.00507363	chr11	85974812	85976623	annotated
chr11:clu_1592_-	PICALM	1.82e-13	3.23e-11	chr11:85974812:85981129:clu_1592_-	0.00723718	0.0159759	0.00873874	chr11	85974812	85981129	annotated
chr11:clu_1592_-	PICALM	1.82e-13	3.23e-11	chr11:85976682:85978070:clu_1592_-	0.187148	0.186418	-0.00072934	chr11	85976682	85978070	annotated
chr11:clu_1592_-	PICALM	1.82e-13	3.23e-11	chr11:85976682:85981129:clu_1592_-	0.0431478	0.0503398	0.00719195	chr11	85976682	85981129	annotated
chr11:clu_1592_-	PICALM	1.82e-13	3.23e-11	chr11:85978093:85981129:clu_1592_-	0.18046	0.185364	0.00490434	chr11	85978093	85981129	annotated
chr12:clu_21330_-	STX2	1.81e-13	3.23e-11	chr12:130798635:130799168:clu_21330_-	0.271805	0.0851809	-0.186624	chr12	130798635	130799168	annotated
chr12:clu_21330_-	STX2	1.81e-13	3.23e-11	chr12:130798635:130801153:clu_21330_-	0.487575	0.839381	0.351806	chr12	130798635	130801153	annotated
chr12:clu_21330_-	STX2	1.81e-13	3.23e-11	chr12:130799190:130801153:clu_21330_-	0.24062	0.0754376	-0.165182	chr12	130799190	130801153	annotated
chr12:clu_21116_-	VPS29	2.21e-13	3.91e-11	chr12:110492122:110492996:clu_21116_-	0.418748	0.396856	-0.0218925	chr12	110492122	110492996	annotated
chr12:clu_21116_-	VPS29	2.21e-13	3.91e-11	chr12:110492122:110496012:clu_21116_-	0.00207293	0.00403071	0.00195778	chr12	110492122	110496012	annotated
chr12:clu_21116_-	VPS29	2.21e-13	3.91e-11	chr12:110493231:110496012:clu_21116_-	0.27987	0.271849	-0.00802027	chr12	110493231	110496012	annotated
chr12:clu_21116_-	VPS29	2.21e-13	3.91e-11	chr12:110493231:110502049:clu_21116_-	0.00258991	0.00180389	-0.000786028	chr12	110493231	110502049	novel annotated pair
chr12:clu_21116_-	VPS29	2.21e-13	3.91e-11	chr12:110496203:110498820:clu_21116_-	0.00434357	0.0068682	0.00252463	chr12	110496203	110498820	annotated
chr12:clu_21116_-	VPS29	2.21e-13	3.91e-11	chr12:110496203:110499457:clu_21116_-	0.00308486	0.00549894	0.00241408	chr12	110496203	110499457	annotated
chr12:clu_21116_-	VPS29	2.21e-13	3.91e-11	chr12:110496203:110499535:clu_21116_-	0.032921	0.0647714	0.0318504	chr12	110496203	110499535	annotated
chr12:clu_21116_-	VPS29	2.21e-13	3.91e-11	chr12:110496203:110502049:clu_21116_-	0.219592	0.18109	-0.0385016	chr12	110496203	110502049	annotated
chr12:clu_21116_-	VPS29	2.21e-13	3.91e-11	chr12:110498859:110499535:clu_21116_-	0.00375857	0.00519949	0.00144092	chr12	110498859	110499535	annotated
chr12:clu_21116_-	VPS29	2.21e-13	3.91e-11	chr12:110499546:110502049:clu_21116_-	0.0330198	0.0620324	0.0290126	chr12	110499546	110502049	annotated
chr22:clu_13192_+	POLR2F	2.26e-13	3.97e-11	chr22:37967170:37967289:clu_13192_+	0.0248807	0.0227878	-0.00209289	chr22	37967170	37967289	cryptic_threeprime
chr22:clu_13192_+	POLR2F	2.26e-13	3.97e-11	chr22:37967170:37967297:clu_13192_+	0.0141729	0.0146121	0.000439215	chr22	37967170	37967297	cryptic_threeprime
chr22:clu_13192_+	POLR2F	2.26e-13	3.97e-11	chr22:37967170:37967625:clu_13192_+	0.726884	0.803796	0.0769121	chr22	37967170	37967625	annotated
chr22:clu_13192_+	POLR2F	2.26e-13	3.97e-11	chr22:37967170:37972230:clu_13192_+	0.00854814	0.00501631	-0.00353183	chr22	37967170	37972230	annotated
chr22:clu_13192_+	POLR2F	2.26e-13	3.97e-11	chr22:37967170:37986143:clu_13192_+	0.00488546	0.00293635	-0.00194911	chr22	37967170	37986143	cryptic_threeprime
chr22:clu_13192_+	POLR2F	2.26e-13	3.97e-11	chr22:37967170:37986154:clu_13192_+	0.00878231	0.00584597	-0.00293634	chr22	37967170	37986154	annotated
chr22:clu_13192_+	POLR2F	2.26e-13	3.97e-11	chr22:37967170:38041068:clu_13192_+	0.105492	0.0397833	-0.0657086	chr22	37967170	38041068	novel annotated pair
chr22:clu_13192_+	POLR2F	2.26e-13	3.97e-11	chr22:37972310:38041068:clu_13192_+	0.00576177	0.00260877	-0.003153	chr22	37972310	38041068	novel annotated pair
chr22:clu_13192_+	POLR2F	2.26e-13	3.97e-11	chr22:37986312:38025579:clu_13192_+	0.00359433	0.00227248	-0.00132185	chr22	37986312	38025579	novel annotated pair
chr22:clu_13192_+	POLR2F	2.26e-13	3.97e-11	chr22:37986312:38025869:clu_13192_+	0.0217138	0.0223382	0.000624381	chr22	37986312	38025869	annotated
chr22:clu_13192_+	POLR2F	2.26e-13	3.97e-11	chr22:37986312:38031204:clu_13192_+	0.00260513	0.00146759	-0.00113754	chr22	37986312	38031204	cryptic_threeprime
chr22:clu_13192_+	POLR2F	2.26e-13	3.97e-11	chr22:37986312:38041068:clu_13192_+	0.0406739	0.0380175	-0.00265638	chr22	37986312	38041068	annotated
chr22:clu_13192_+	POLR2F	2.26e-13	3.97e-11	chr22:38026147:38026274:clu_13192_+	0.025363	0.0327449	0.00738185	chr22	38026147	38026274	annotated
chr22:clu_13192_+	POLR2F	2.26e-13	3.97e-11	chr22:38026147:38026279:clu_13192_+	0.00205761	0.00272134	0.000663723	chr22	38026147	38026279	cryptic_threeprime
chr22:clu_13192_+	POLR2F	2.26e-13	3.97e-11	chr22:38026147:38041068:clu_13192_+	0.00458461	0.00305089	-0.00153372	chr22	38026147	38041068	novel annotated pair
chr12:clu_9315_+	CHPT1	2.35e-13	4.09e-11	chr12:101716812:101719490:clu_9315_+	0.049535	0.0281636	-0.0213715	chr12	101716812	101719490	annotated
chr12:clu_9315_+	CHPT1	2.35e-13	4.09e-11	chr12:101716812:101720123:clu_9315_+	0.321548	0.402657	0.0811087	chr12	101716812	101720123	annotated
chr12:clu_9315_+	CHPT1	2.35e-13	4.09e-11	chr12:101716812:101723168:clu_9315_+	0.150887	0.0663332	-0.0845542	chr12	101716812	101723168	novel annotated pair
chr12:clu_9315_+	CHPT1	2.35e-13	4.09e-11	chr12:101719516:101720123:clu_9315_+	0.0492312	0.0297671	-0.0194641	chr12	101719516	101720123	annotated
chr12:clu_9315_+	CHPT1	2.35e-13	4.09e-11	chr12:101720174:101723168:clu_9315_+	0.0125165	0.00809728	-0.00441927	chr12	101720174	101723168	cryptic_fiveprime
chr12:clu_9315_+	CHPT1	2.35e-13	4.09e-11	chr12:101720254:101723168:clu_9315_+	0.416282	0.464982	0.0487003	chr12	101720254	101723168	annotated
chr2:clu_9847_-	RTN4	2.69e-13	4.65e-11	chr2:54987698:55010087:clu_9847_-	0.40113	0.250101	-0.151029	chr2	54987698	55010087	annotated
chr2:clu_9847_-	RTN4	2.69e-13	4.65e-11	chr2:54987698:55025086:clu_9847_-	0.311615	0.289872	-0.0217423	chr2	54987698	55025086	annotated
chr2:clu_9847_-	RTN4	2.69e-13	4.65e-11	chr2:54987698:55028164:clu_9847_-	0.0173795	0.0391312	0.0217517	chr2	54987698	55028164	annotated
chr2:clu_9847_-	RTN4	2.69e-13	4.65e-11	chr2:54987698:55049745:clu_9847_-	0.081663	0.183813	0.10215	chr2	54987698	55049745	annotated
chr2:clu_9847_-	RTN4	2.69e-13	4.65e-11	chr2:55027485:55028164:clu_9847_-	0.10055	0.11909	0.0185403	chr2	55027485	55028164	annotated
chr2:clu_9847_-	RTN4	2.69e-13	4.65e-11	chr2:55028220:55049745:clu_9847_-	0.0876632	0.117992	0.0303293	chr2	55028220	55049745	annotated
chr15:clu_2207_-	PARP6	2.83e-13	4.86e-11	chr15:72250092:72250845:clu_2207_-	0.477304	0.431021	-0.0462825	chr15	72250092	72250845	annotated
chr15:clu_2207_-	PARP6	2.83e-13	4.86e-11	chr15:72250092:72251207:clu_2207_-	0.0297449	0.126227	0.0964817	chr15	72250092	72251207	annotated
chr15:clu_2207_-	PARP6	2.83e-13	4.86e-11	chr15:72250954:72251207:clu_2207_-	0.34955	0.305256	-0.0442942	chr15	72250954	72251207	annotated
chr15:clu_2207_-	PARP6	2.83e-13	4.86e-11	chr15:72250957:72251207:clu_2207_-	0.143401	0.137497	-0.00590492	chr15	72250957	72251207	annotated
chr7:clu_33255_+	UPP1	3.15e-13	5.37e-11	chr7:48094827:48099670:clu_33255_+	0.0604571	0.0867192	0.0262622	chr7	48094827	48099670	annotated
chr7:clu_33255_+	UPP1	3.15e-13	5.37e-11	chr7:48094827:48101824:clu_33255_+	0.0601578	0.0414128	-0.0187449	chr7	48094827	48101824	annotated
chr7:clu_33255_+	UPP1	3.15e-13	5.37e-11	chr7:48094827:48106873:clu_33255_+	0.471967	0.382449	-0.0895181	chr7	48094827	48106873	annotated
chr7:clu_33255_+	UPP1	3.15e-13	5.37e-11	chr7:48099787:48101824:clu_33255_+	0.100964	0.114164	0.0132002	chr7	48099787	48101824	annotated
chr7:clu_33255_+	UPP1	3.15e-13	5.37e-11	chr7:48101870:48103297:clu_33255_+	0.0160437	0.00753554	-0.00850815	chr7	48101870	48103297	annotated
chr7:clu_33255_+	UPP1	3.15e-13	5.37e-11	chr7:48101870:48103782:clu_33255_+	0.01446	0.00412144	-0.0103386	chr7	48101870	48103782	novel annotated pair
chr7:clu_33255_+	UPP1	3.15e-13	5.37e-11	chr7:48101870:48106873:clu_33255_+	0.0433303	0.0432331	-9.72e-05	chr7	48101870	48106873	annotated
chr7:clu_33255_+	UPP1	3.15e-13	5.37e-11	chr7:48101982:48103297:clu_33255_+	0.0811384	0.125918	0.04478	chr7	48101982	48103297	annotated
chr7:clu_33255_+	UPP1	3.15e-13	5.37e-11	chr7:48101982:48103782:clu_33255_+	0.0197031	0.00561466	-0.0140884	chr7	48101982	48103782	novel annotated pair
chr7:clu_33255_+	UPP1	3.15e-13	5.37e-11	chr7:48101982:48106873:clu_33255_+	0.0103397	0.0160685	0.0057288	chr7	48101982	48106873	novel annotated pair
chr7:clu_33255_+	UPP1	3.15e-13	5.37e-11	chr7:48101986:48106873:clu_33255_+	0.00975184	0.00276113	-0.00699071	chr7	48101986	48106873	cryptic_fiveprime
chr7:clu_33255_+	UPP1	3.15e-13	5.37e-11	chr7:48103411:48103782:clu_33255_+	0.0407954	0.0180558	-0.0227397	chr7	48103411	48103782	annotated
chr7:clu_33255_+	UPP1	3.15e-13	5.37e-11	chr7:48103411:48106873:clu_33255_+	0.0708919	0.151947	0.0810546	chr7	48103411	48106873	annotated
chr6:clu_26981_-	ILRUN	3.41e-13	5.77e-11	chr6:34606904:34646601:clu_26981_-	0.469582	0.499872	0.0302893	chr6	34606904	34646601	annotated
chr6:clu_26981_-	ILRUN	3.41e-13	5.77e-11	chr6:34606904:34654625:clu_26981_-	0.119555	0.0760245	-0.0435301	chr6	34606904	34654625	annotated
chr6:clu_26981_-	ILRUN	3.41e-13	5.77e-11	chr6:34646798:34649709:clu_26981_-	0.0102334	0.00512159	-0.00511176	chr6	34646798	34649709	cryptic_fiveprime
chr6:clu_26981_-	ILRUN	3.41e-13	5.77e-11	chr6:34646798:34654625:clu_26981_-	0.38638	0.413918	0.0275375	chr6	34646798	34654625	annotated
chr6:clu_26981_-	ILRUN	3.41e-13	5.77e-11	chr6:34649830:34654625:clu_26981_-	0.0142493	0.00506441	-0.0091849	chr6	34649830	34654625	cryptic_threeprime
chr7:clu_29663_-	NRCAM	3.67e-13	6.17e-11	chr7:108234688:108237752:clu_29663_-	0.200895	0.0983378	-0.102557	chr7	108234688	108237752	annotated
chr7:clu_29663_-	NRCAM	3.67e-13	6.17e-11	chr7:108234688:108239959:clu_29663_-	0.135394	0.3384	0.203006	chr7	108234688	108239959	annotated
chr7:clu_29663_-	NRCAM	3.67e-13	6.17e-11	chr7:108234688:108312665:clu_29663_-	0.0271095	0.0318215	0.00471201	chr7	108234688	108312665	novel annotated pair
chr7:clu_29663_-	NRCAM	3.67e-13	6.17e-11	chr7:108237769:108239959:clu_29663_-	0.219329	0.10229	-0.11704	chr7	108237769	108239959	annotated
chr7:clu_29663_-	NRCAM	3.67e-13	6.17e-11	chr7:108240170:108312665:clu_29663_-	0.404667	0.401731	-0.00293523	chr7	108240170	108312665	annotated
chr7:clu_29663_-	NRCAM	3.67e-13	6.17e-11	chr7:108241643:108312665:clu_29663_-	0.00560923	0.0101386	0.00452937	chr7	108241643	108312665	cryptic_threeprime
chr7:clu_29663_-	NRCAM	3.67e-13	6.17e-11	chr7:108269155:108312665:clu_29663_-	0.00397807	0.00730832	0.00333026	chr7	108269155	108312665	cryptic_threeprime
chr7:clu_29663_-	NRCAM	3.67e-13	6.17e-11	chr7:108298474:108312665:clu_29663_-	0.00301822	0.00997241	0.00695419	chr7	108298474	108312665	cryptic_threeprime
chr1:clu_10712_+	AGRN	3.74e-13	6.2e-11	chr1:1050837:1051032:clu_10712_+	0.414433	0.338912	-0.0755217	chr1	1050837	1051032	annotated
chr1:clu_10712_+	AGRN	3.74e-13	6.2e-11	chr1:1050837:1051253:clu_10712_+	0.117423	0.282198	0.164775	chr1	1050837	1051253	annotated
chr1:clu_10712_+	AGRN	3.74e-13	6.2e-11	chr1:1051043:1051253:clu_10712_+	0.44873	0.36312	-0.0856101	chr1	1051043	1051253	annotated
chr1:clu_10712_+	AGRN	3.74e-13	6.2e-11	chr1:1051094:1051253:clu_10712_+	0.0194134	0.0157702	-0.00364312	chr1	1051094	1051253	cryptic_fiveprime
chr14:clu_27532_+	THTPA	3.72e-13	6.2e-11	chr14:23514416:23554573:clu_27532_+	0.00661173	0.00345781	-0.00315392	chr14	23514416	23554573	cryptic_threeprime
chr14:clu_27532_+	THTPA	3.72e-13	6.2e-11	chr14:23514416:23558695:clu_27532_+	0.0912502	0.0648389	-0.0264113	chr14	23514416	23558695	annotated
chr14:clu_27532_+	THTPA	3.72e-13	6.2e-11	chr14:23515872:23558695:clu_27532_+	0.00932678	0.00353808	-0.0057887	chr14	23515872	23558695	cryptic_fiveprime
chr14:clu_27532_+	THTPA	3.72e-13	6.2e-11	chr14:23519054:23558695:clu_27532_+	0.00260936	0.00214102	-0.00046835	chr14	23519054	23558695	cryptic_fiveprime
chr14:clu_27532_+	THTPA	3.72e-13	6.2e-11	chr14:23554667:23558695:clu_27532_+	0.0081065	0.00267327	-0.00543323	chr14	23554667	23558695	cryptic_fiveprime
chr14:clu_27532_+	THTPA	3.72e-13	6.2e-11	chr14:23556343:23556743:clu_27532_+	0.0623251	0.112246	0.0499204	chr14	23556343	23556743	annotated
chr14:clu_27532_+	THTPA	3.72e-13	6.2e-11	chr14:23556343:23556753:clu_27532_+	0.00559533	0.0170291	0.0114337	chr14	23556343	23556753	annotated
chr14:clu_27532_+	THTPA	3.72e-13	6.2e-11	chr14:23556343:23558695:clu_27532_+	0.486776	0.391765	-0.0950111	chr14	23556343	23558695	annotated
chr14:clu_27532_+	THTPA	3.72e-13	6.2e-11	chr14:23557034:23558695:clu_27532_+	0.0114115	0.0222723	0.0108608	chr14	23557034	23558695	annotated
chr14:clu_27532_+	THTPA	3.72e-13	6.2e-11	chr14:23557039:23558695:clu_27532_+	0.0241422	0.042638	0.0184959	chr14	23557039	23558695	annotated
chr14:clu_27532_+	THTPA	3.72e-13	6.2e-11	chr14:23557228:23558695:clu_27532_+	0.00998787	0.00776014	-0.00222773	chr14	23557228	23558695	cryptic_fiveprime
chr14:clu_27532_+	THTPA	3.72e-13	6.2e-11	chr14:23557304:23558695:clu_27532_+	0.281857	0.329641	0.0477835	chr14	23557304	23558695	annotated
chr15:clu_2206_-	PARP6	3.93e-13	6.47e-11	chr15:72242699:72249245:clu_2206_-	0.439122	0.368203	-0.0709191	chr15	72242699	72249245	annotated
chr15:clu_2206_-	PARP6	3.93e-13	6.47e-11	chr15:72242699:72250020:clu_2206_-	0.0766278	0.265442	0.188814	chr15	72242699	72250020	annotated
chr15:clu_2206_-	PARP6	3.93e-13	6.47e-11	chr15:72249314:72250020:clu_2206_-	0.48425	0.366356	-0.117895	chr15	72249314	72250020	annotated
chr17:clu_28689_+	NFE2L1	4.16e-13	6.8e-11	chr17:48051628:48056386:clu_28689_+	0.814635	0.88337	0.0687347	chr17	48051628	48056386	annotated
chr17:clu_28689_+	NFE2L1	4.16e-13	6.8e-11	chr17:48051628:48056419:clu_28689_+	0.0910274	0.0821795	-0.00884795	chr17	48051628	48056419	annotated
chr17:clu_28689_+	NFE2L1	4.16e-13	6.8e-11	chr17:48054503:48056386:clu_28689_+	0.00583318	0.00408564	-0.00174754	chr17	48054503	48056386	annotated
chr17:clu_28689_+	NFE2L1	4.16e-13	6.8e-11	chr17:48054638:48056386:clu_28689_+	0.00793273	0.00330537	-0.00462736	chr17	48054638	48056386	annotated
chr17:clu_28689_+	NFE2L1	4.16e-13	6.8e-11	chr17:48054761:48056386:clu_28689_+	0.00796651	0.00386603	-0.00410048	chr17	48054761	48056386	annotated
chr17:clu_28689_+	NFE2L1	4.16e-13	6.8e-11	chr17:48055150:48056386:clu_28689_+	0.0652296	0.0206897	-0.0445399	chr17	48055150	48056386	annotated
chr17:clu_28689_+	NFE2L1	4.16e-13	6.8e-11	chr17:48055150:48056419:clu_28689_+	0.0073755	0.00250401	-0.00487149	chr17	48055150	48056419	annotated
chr1:clu_12301_+	GUK1	4.25e-13	6.84e-11	chr1:228140159:228145511:clu_12301_+	0.0173918	0.01674	-0.000651766	chr1	228140159	228145511	annotated
chr1:clu_12301_+	GUK1	4.25e-13	6.84e-11	chr1:228140363:228141124:clu_12301_+	0.32363	0.29264	-0.0309899	chr1	228140363	228141124	annotated
chr1:clu_12301_+	GUK1	4.25e-13	6.84e-11	chr1:228140363:228145511:clu_12301_+	0.303479	0.361266	0.0577865	chr1	228140363	228145511	annotated
chr1:clu_12301_+	GUK1	4.25e-13	6.84e-11	chr1:228141288:228141626:clu_12301_+	0.0295508	0.0255408	-0.00401001	chr1	228141288	228141626	annotated
chr1:clu_12301_+	GUK1	4.25e-13	6.84e-11	chr1:228141288:228145511:clu_12301_+	0.277093	0.264746	-0.012347	chr1	228141288	228145511	annotated
chr1:clu_12301_+	GUK1	4.25e-13	6.84e-11	chr1:228141829:228145511:clu_12301_+	0.0488561	0.0390682	-0.00978789	chr1	228141829	228145511	annotated
chr15:clu_2187_-	CALML4	4.27e-13	6.84e-11	chr15:68197628:68199541:clu_2187_-	0.103079	0.216888	0.113809	chr15	68197628	68199541	annotated
chr15:clu_2187_-	CALML4	4.27e-13	6.84e-11	chr15:68197628:68205121:clu_2187_-	0.0141494	0.0212567	0.0071073	chr15	68197628	68205121	annotated
chr15:clu_2187_-	CALML4	4.27e-13	6.84e-11	chr15:68197628:68205245:clu_2187_-	0.0313971	0.0360957	0.00469861	chr15	68197628	68205245	annotated
chr15:clu_2187_-	CALML4	4.27e-13	6.84e-11	chr15:68197628:68218536:clu_2187_-	0.0365015	0.0194809	-0.0170206	chr15	68197628	68218536	annotated
chr15:clu_2187_-	CALML4	4.27e-13	6.84e-11	chr15:68199681:68205121:clu_2187_-	0.0701847	0.166949	0.096764	chr15	68199681	68205121	annotated
chr15:clu_2187_-	CALML4	4.27e-13	6.84e-11	chr15:68199681:68205245:clu_2187_-	0.0329794	0.0650746	0.0320952	chr15	68199681	68205245	annotated
chr15:clu_2187_-	CALML4	4.27e-13	6.84e-11	chr15:68205151:68205245:clu_2187_-	0.113623	0.183515	0.0698923	chr15	68205151	68205245	annotated
chr15:clu_2187_-	CALML4	4.27e-13	6.84e-11	chr15:68214388:68218536:clu_2187_-	0.598087	0.290741	-0.307346	chr15	68214388	68218536	annotated
chr7:clu_29694_-	CADPS2	4.23e-13	6.84e-11	chr7:122474517:122480852:clu_29694_-	0.451529	0.237275	-0.214254	chr7	122474517	122480852	annotated
chr7:clu_29694_-	CADPS2	4.23e-13	6.84e-11	chr7:122474517:122490081:clu_29694_-	0.0979226	0.521055	0.423133	chr7	122474517	122490081	annotated
chr7:clu_29694_-	CADPS2	4.23e-13	6.84e-11	chr7:122480860:122490081:clu_29694_-	0.450549	0.24167	-0.208878	chr7	122480860	122490081	annotated
chr1:clu_24013_-	TNNT2	4.36e-13	6.95e-11	chr1:201368222:201369816:clu_24013_-	0.172712	0.109434	-0.0632773	chr1	201368222	201369816	novel annotated pair
chr1:clu_24013_-	TNNT2	4.36e-13	6.95e-11	chr1:201368227:201369816:clu_24013_-	0.348415	0.394574	0.0461596	chr1	201368227	201369816	annotated
chr1:clu_24013_-	TNNT2	4.36e-13	6.95e-11	chr1:201368227:201372027:clu_24013_-	0.00180348	0.0376211	0.0358176	chr1	201368227	201372027	annotated
chr1:clu_24013_-	TNNT2	4.36e-13	6.95e-11	chr1:201369842:201372027:clu_24013_-	0.0438591	0.062727	0.0188679	chr1	201369842	201372027	cryptic_threeprime
chr1:clu_24013_-	TNNT2	4.36e-13	6.95e-11	chr1:201369845:201372027:clu_24013_-	0.433211	0.395643	-0.0375679	chr1	201369845	201372027	annotated
chr6:clu_27286_-	FYN	4.43e-13	7.01e-11	chr6:111696456:111699252:clu_27286_-	0.000773641	0.0046047	0.00383106	chr6	111696456	111699252	cryptic_fiveprime
chr6:clu_27286_-	FYN	4.43e-13	7.01e-11	chr6:111696456:111699515:clu_27286_-	0.0315696	0.0831054	0.0515358	chr6	111696456	111699515	annotated
chr6:clu_27286_-	FYN	4.43e-13	7.01e-11	chr6:111696456:111700104:clu_27286_-	0.503522	0.426995	-0.0765274	chr6	111696456	111700104	annotated
chr6:clu_27286_-	FYN	4.43e-13	7.01e-11	chr6:111699670:111700104:clu_27286_-	0.00440327	0.0154947	0.0110914	chr6	111699670	111700104	novel annotated pair
chr6:clu_27286_-	FYN	4.43e-13	7.01e-11	chr6:111699670:111702885:clu_27286_-	0.0244936	0.0655082	0.0410146	chr6	111699670	111702885	annotated
chr6:clu_27286_-	FYN	4.43e-13	7.01e-11	chr6:111700268:111702885:clu_27286_-	0.435238	0.404292	-0.0309455	chr6	111700268	111702885	annotated
chr18:clu_17353_-	EPB41L3	4.57e-13	7.18e-11	chr18:5406968:5407701:clu_17353_-	0.18202	0.10914	-0.0728809	chr18	5406968	5407701	annotated
chr18:clu_17353_-	EPB41L3	4.57e-13	7.18e-11	chr18:5406968:5410566:clu_17353_-	0.127789	0.259437	0.131648	chr18	5406968	5410566	annotated
chr18:clu_17353_-	EPB41L3	4.57e-13	7.18e-11	chr18:5406968:5419711:clu_17353_-	0.00834495	0.0171031	0.00875816	chr18	5406968	5419711	annotated
chr18:clu_17353_-	EPB41L3	4.57e-13	7.18e-11	chr18:5407736:5410566:clu_17353_-	0.201169	0.104378	-0.0967913	chr18	5407736	5410566	annotated
chr18:clu_17353_-	EPB41L3	4.57e-13	7.18e-11	chr18:5410619:5415818:clu_17353_-	0.0612961	0.03609	-0.0252061	chr18	5410619	5415818	annotated
chr18:clu_17353_-	EPB41L3	4.57e-13	7.18e-11	chr18:5410619:5419711:clu_17353_-	0.371164	0.442748	0.0715846	chr18	5410619	5419711	annotated
chr18:clu_17353_-	EPB41L3	4.57e-13	7.18e-11	chr18:5416378:5419711:clu_17353_-	0.0482169	0.0311041	-0.0171128	chr18	5416378	5419711	annotated
chr13:clu_6927_+	GTF3A	4.63e-13	7.24e-11	chr13:27430621:27432731:clu_6927_+	0.472224	0.493337	0.021113	chr13	27430621	27432731	annotated
chr13:clu_6927_+	GTF3A	4.63e-13	7.24e-11	chr13:27430621:27434139:clu_6927_+	0.0689327	0.0273932	-0.0415395	chr13	27430621	27434139	annotated
chr13:clu_6927_+	GTF3A	4.63e-13	7.24e-11	chr13:27432804:27434139:clu_6927_+	0.458843	0.479269	0.0204265	chr13	27432804	27434139	annotated
chr11:clu_32045_+	PPFIA1	4.71e-13	7.27e-11	chr11:70362488:70365373:clu_32045_+	0.210624	0.112383	-0.0982405	chr11	70362488	70365373	annotated
chr11:clu_32045_+	PPFIA1	4.71e-13	7.27e-11	chr11:70362488:70372212:clu_32045_+	0.0310965	0.0394006	0.00830409	chr11	70362488	70372212	novel annotated pair
chr11:clu_32045_+	PPFIA1	4.71e-13	7.27e-11	chr11:70362488:70372215:clu_32045_+	0.415677	0.665014	0.249336	chr11	70362488	70372215	annotated
chr11:clu_32045_+	PPFIA1	4.71e-13	7.27e-11	chr11:70365435:70365941:clu_32045_+	0.192457	0.0902552	-0.102202	chr11	70365435	70365941	annotated
chr11:clu_32045_+	PPFIA1	4.71e-13	7.27e-11	chr11:70365435:70372215:clu_32045_+	0.00354473	0.0205566	0.0170119	chr11	70365435	70372215	novel annotated pair
chr11:clu_32045_+	PPFIA1	4.71e-13	7.27e-11	chr11:70365967:70372215:clu_32045_+	0.1466	0.0723907	-0.0742097	chr11	70365967	70372215	annotated
chr20:clu_5453_+	EPB41L1	4.7e-13	7.27e-11	chr20:36092813:36112426:clu_5453_+	0.0450557	0.0739889	0.0289332	chr20	36092813	36112426	annotated
chr20:clu_5453_+	EPB41L1	4.7e-13	7.27e-11	chr20:36092813:36173764:clu_5453_+	0.0219672	0.0283946	0.00642741	chr20	36092813	36173764	annotated
chr20:clu_5453_+	EPB41L1	4.7e-13	7.27e-11	chr20:36092813:36175551:clu_5453_+	0.00537311	0.0166676	0.0112945	chr20	36092813	36175551	annotated
chr20:clu_5453_+	EPB41L1	4.7e-13	7.27e-11	chr20:36112480:36173764:clu_5453_+	0.0222748	0.0198933	-0.00238153	chr20	36112480	36173764	annotated
chr20:clu_5453_+	EPB41L1	4.7e-13	7.27e-11	chr20:36112480:36175551:clu_5453_+	0.013428	0.0489254	0.0354974	chr20	36112480	36175551	annotated
chr20:clu_5453_+	EPB41L1	4.7e-13	7.27e-11	chr20:36154896:36173764:clu_5453_+	0.278739	0.203555	-0.0751837	chr20	36154896	36173764	annotated
chr20:clu_5453_+	EPB41L1	4.7e-13	7.27e-11	chr20:36154896:36175551:clu_5453_+	0.109635	0.217692	0.108056	chr20	36154896	36175551	annotated
chr20:clu_5453_+	EPB41L1	4.7e-13	7.27e-11	chr20:36173954:36175551:clu_5453_+	0.503527	0.390883	-0.112643	chr20	36173954	36175551	annotated
chr20:clu_5701_+	TCEA2	6.23e-13	9.55e-11	chr20:64062503:64066476:clu_5701_+	0.0030575	0.00452799	0.00147049	chr20	64062503	64066476	annotated
chr20:clu_5701_+	TCEA2	6.23e-13	9.55e-11	chr20:64063384:64063892:clu_5701_+	0.0586527	0.100683	0.0420304	chr20	64063384	64063892	annotated
chr20:clu_5701_+	TCEA2	6.23e-13	9.55e-11	chr20:64063384:64063918:clu_5701_+	0.0907323	0.126852	0.0361195	chr20	64063384	64063918	cryptic_threeprime
chr20:clu_5701_+	TCEA2	6.23e-13	9.55e-11	chr20:64063384:64066365:clu_5701_+	0.0015848	0.00258539	0.00100059	chr20	64063384	64066365	cryptic_threeprime
chr20:clu_5701_+	TCEA2	6.23e-13	9.55e-11	chr20:64063384:64066406:clu_5701_+	0.0115884	0.0147314	0.00314295	chr20	64063384	64066406	novel annotated pair
chr20:clu_5701_+	TCEA2	6.23e-13	9.55e-11	chr20:64063384:64066409:clu_5701_+	0.00425867	0.00275007	-0.0015086	chr20	64063384	64066409	cryptic_threeprime
chr20:clu_5701_+	TCEA2	6.23e-13	9.55e-11	chr20:64063384:64066476:clu_5701_+	0.790855	0.704359	-0.0864965	chr20	64063384	64066476	annotated
chr20:clu_5701_+	TCEA2	6.23e-13	9.55e-11	chr20:64063949:64066476:clu_5701_+	0.0339429	0.0352094	0.00126643	chr20	64063949	64066476	annotated
chr20:clu_5701_+	TCEA2	6.23e-13	9.55e-11	chr20:64064352:64066476:clu_5701_+	0.00532722	0.00830199	0.00297477	chr20	64064352	64066476	annotated
chr6:clu_26901_-	TNXB	6.83e-13	1.04e-10	chr6:32009138:32009277:clu_26901_-	0.0127098	0.00776977	-0.00494004	chr6	32009138	32009277	cryptic_threeprime
chr6:clu_26901_-	TNXB	6.83e-13	1.04e-10	chr6:32009199:32009277:clu_26901_-	0.461897	0.481992	0.0200954	chr6	32009199	32009277	annotated
chr6:clu_26901_-	TNXB	6.83e-13	1.04e-10	chr6:32009199:32042012:clu_26901_-	0.0320615	0.00385442	-0.028207	chr6	32009199	32042012	novel annotated pair
chr6:clu_26901_-	TNXB	6.83e-13	1.04e-10	chr6:32041873:32042012:clu_26901_-	0.0150455	0.00803973	-0.00700582	chr6	32041873	32042012	cryptic_threeprime
chr6:clu_26901_-	TNXB	6.83e-13	1.04e-10	chr6:32041934:32042012:clu_26901_-	0.478286	0.498344	0.0200575	chr6	32041934	32042012	annotated
chr2:clu_26437_+	MAP2	6.88e-13	1.04e-10	chr2:209680827:209690603:clu_26437_+	0.0113935	0.0101473	-0.00124621	chr2	209680827	209690603	annotated
chr2:clu_26437_+	MAP2	6.88e-13	1.04e-10	chr2:209680827:209692625:clu_26437_+	0.109721	0.125221	0.0155006	chr2	209680827	209692625	annotated
chr2:clu_26437_+	MAP2	6.88e-13	1.04e-10	chr2:209680827:209692637:clu_26437_+	0.0752723	0.0667728	-0.00849954	chr2	209680827	209692637	annotated
chr2:clu_26437_+	MAP2	6.88e-13	1.04e-10	chr2:209680827:209696542:clu_26437_+	0.00689216	0.00866423	0.00177207	chr2	209680827	209696542	annotated
chr2:clu_26437_+	MAP2	6.88e-13	1.04e-10	chr2:209680827:209700277:clu_26437_+	0.039315	0.119369	0.0800536	chr2	209680827	209700277	annotated
chr2:clu_26437_+	MAP2	6.88e-13	1.04e-10	chr2:209680827:209700280:clu_26437_+	0.00255673	0.010054	0.00749728	chr2	209680827	209700280	cryptic_threeprime
chr2:clu_26437_+	MAP2	6.88e-13	1.04e-10	chr2:209690848:209692625:clu_26437_+	0.0105944	0.00998291	-0.00061152	chr2	209690848	209692625	annotated
chr2:clu_26437_+	MAP2	6.88e-13	1.04e-10	chr2:209696350:209696542:clu_26437_+	0.34966	0.305232	-0.0444282	chr2	209696350	209696542	annotated
chr2:clu_26437_+	MAP2	6.88e-13	1.04e-10	chr2:209697051:209700277:clu_26437_+	0.37321	0.322174	-0.0510363	chr2	209697051	209700277	annotated
chr2:clu_26437_+	MAP2	6.88e-13	1.04e-10	chr2:209697051:209700280:clu_26437_+	0.0213854	0.0223836	0.000998231	chr2	209697051	209700280	cryptic_threeprime
chr22:clu_720_-	TMEM184B	7.31e-13	1.1e-10	chr22:38214617:38224785:clu_720_-	0.0299711	0.0354237	0.00545263	chr22	38214617	38224785	cryptic_threeprime
chr22:clu_720_-	TMEM184B	7.31e-13	1.1e-10	chr22:38216714:38224785:clu_720_-	0.0376934	0.0344445	-0.00324888	chr22	38216714	38224785	cryptic_threeprime
chr22:clu_720_-	TMEM184B	7.31e-13	1.1e-10	chr22:38221710:38222642:clu_720_-	0.292955	0.172654	-0.120301	chr22	38221710	38222642	annotated
chr22:clu_720_-	TMEM184B	7.31e-13	1.1e-10	chr22:38221710:38224785:clu_720_-	0.345491	0.567026	0.221535	chr22	38221710	38224785	annotated
chr22:clu_720_-	TMEM184B	7.31e-13	1.1e-10	chr22:38221746:38222642:clu_720_-	0.0105632	0.0139524	0.00338912	chr22	38221746	38222642	annotated
chr22:clu_720_-	TMEM184B	7.31e-13	1.1e-10	chr22:38221746:38224785:clu_720_-	0.0125995	0.0229139	0.0103145	chr22	38221746	38224785	novel annotated pair
chr22:clu_720_-	TMEM184B	7.31e-13	1.1e-10	chr22:38222662:38224785:clu_720_-	0.270726	0.153585	-0.117141	chr22	38222662	38224785	annotated
chr10:clu_24309_+	ATP5F1C	7.58e-13	1.13e-10	chr10:7802854:7806974:clu_24309_+	0.471643	0.458142	-0.0135008	chr10	7802854	7806974	annotated
chr10:clu_24309_+	ATP5F1C	7.58e-13	1.13e-10	chr10:7802854:7807659:clu_24309_+	0.0169156	0.0490503	0.0321347	chr10	7802854	7807659	annotated
chr10:clu_24309_+	ATP5F1C	7.58e-13	1.13e-10	chr10:7807010:7807659:clu_24309_+	0.511442	0.492808	-0.0186339	chr10	7807010	7807659	annotated
chr3:clu_15595_+	MED12L	7.57e-13	1.13e-10	chr3:151394867:151402928:clu_15595_+	0.298998	0.0669755	-0.232023	chr3	151394867	151402928	cryptic_threeprime
chr3:clu_15595_+	MED12L	7.57e-13	1.13e-10	chr3:151394867:151409243:clu_15595_+	0.111177	0.309048	0.197872	chr3	151394867	151409243	annotated
chr3:clu_15595_+	MED12L	7.57e-13	1.13e-10	chr3:151394867:151411278:clu_15595_+	0.0124801	0.0799905	0.0675105	chr3	151394867	151411278	novel annotated pair
chr3:clu_15595_+	MED12L	7.57e-13	1.13e-10	chr3:151402978:151409243:clu_15595_+	0.235283	0.0592462	-0.176037	chr3	151402978	151409243	cryptic_fiveprime
chr3:clu_15595_+	MED12L	7.57e-13	1.13e-10	chr3:151409332:151411278:clu_15595_+	0.342061	0.484739	0.142678	chr3	151409332	151411278	annotated
chr7:clu_29661_-	NRCAM	7.94e-13	1.17e-10	chr7:108189746:108191254:clu_29661_-	0.375319	0.167613	-0.207706	chr7	108189746	108191254	annotated
chr7:clu_29661_-	NRCAM	7.94e-13	1.17e-10	chr7:108189746:108191729:clu_29661_-	0.282989	0.673556	0.390568	chr7	108189746	108191729	annotated
chr7:clu_29661_-	NRCAM	7.94e-13	1.17e-10	chr7:108191283:108191729:clu_29661_-	0.341692	0.158831	-0.182861	chr7	108191283	108191729	annotated
chr17:clu_28174_+	RPAIN	8.78e-13	1.29e-10	chr17:5422829:5425971:clu_28174_+	0.134334	0.132994	-0.00133983	chr17	5422829	5425971	annotated
chr17:clu_28174_+	RPAIN	8.78e-13	1.29e-10	chr17:5422829:5426137:clu_28174_+	0.00129439	0.00317325	0.00187886	chr17	5422829	5426137	cryptic_threeprime
chr17:clu_28174_+	RPAIN	8.78e-13	1.29e-10	chr17:5422829:5426236:clu_28174_+	0.0353935	0.04833	0.0129365	chr17	5422829	5426236	annotated
chr17:clu_28174_+	RPAIN	8.78e-13	1.29e-10	chr17:5422829:5428071:clu_28174_+	0.00557177	0.014224	0.0086522	chr17	5422829	5428071	annotated
chr17:clu_28174_+	RPAIN	8.78e-13	1.29e-10	chr17:5422829:5432542:clu_28174_+	0.499209	0.397371	-0.101838	chr17	5422829	5432542	annotated
chr17:clu_28174_+	RPAIN	8.78e-13	1.29e-10	chr17:5426082:5426236:clu_28174_+	0.0652413	0.0782043	0.0129629	chr17	5426082	5426236	annotated
chr17:clu_28174_+	RPAIN	8.78e-13	1.29e-10	chr17:5426082:5428071:clu_28174_+	0.00574715	0.00657134	0.000824189	chr17	5426082	5428071	annotated
chr17:clu_28174_+	RPAIN	8.78e-13	1.29e-10	chr17:5426082:5432542:clu_28174_+	0.0492843	0.0393414	-0.00994297	chr17	5426082	5432542	annotated
chr17:clu_28174_+	RPAIN	8.78e-13	1.29e-10	chr17:5426299:5428071:clu_28174_+	0.0635487	0.0988577	0.0353089	chr17	5426299	5428071	annotated
chr17:clu_28174_+	RPAIN	8.78e-13	1.29e-10	chr17:5426299:5432542:clu_28174_+	0.0452768	0.0424793	-0.00279755	chr17	5426299	5432542	annotated
chr17:clu_28174_+	RPAIN	8.78e-13	1.29e-10	chr17:5428211:5432542:clu_28174_+	0.0950989	0.138454	0.043355	chr17	5428211	5432542	annotated
chr11:clu_1560_-	PRCP	9.4e-13	1.37e-10	chr11:82839425:82843184:clu_1560_-	0.0236484	0.066266	0.0426176	chr11	82839425	82843184	annotated
chr11:clu_1560_-	PRCP	9.4e-13	1.37e-10	chr11:82839425:82845616:clu_1560_-	0.0300997	0.0680619	0.0379621	chr11	82839425	82845616	annotated
chr11:clu_1560_-	PRCP	9.4e-13	1.37e-10	chr11:82839425:82845753:clu_1560_-	0.00603248	0.016528	0.0104955	chr11	82839425	82845753	annotated
chr11:clu_1560_-	PRCP	9.4e-13	1.37e-10	chr11:82839425:82845985:clu_1560_-	0.00801341	0.0141854	0.00617195	chr11	82839425	82845985	novel annotated pair
chr11:clu_1560_-	PRCP	9.4e-13	1.37e-10	chr11:82839425:82846070:clu_1560_-	0.00309466	0.0170206	0.013926	chr11	82839425	82846070	cryptic_fiveprime
chr11:clu_1560_-	PRCP	9.4e-13	1.37e-10	chr11:82839425:82849049:clu_1560_-	0.90753	0.77695	-0.13058	chr11	82839425	82849049	annotated
chr11:clu_1560_-	PRCP	9.4e-13	1.37e-10	chr11:82843304:82845616:clu_1560_-	0.0164657	0.0242712	0.00780558	chr11	82843304	82845616	annotated
chr11:clu_1560_-	PRCP	9.4e-13	1.37e-10	chr11:82843304:82845753:clu_1560_-	0.00239505	0.00980061	0.00740557	chr11	82843304	82845753	annotated
chr11:clu_1560_-	PRCP	9.4e-13	1.37e-10	chr11:82843304:82845985:clu_1560_-	0.00272098	0.00691667	0.0041957	chr11	82843304	82845985	annotated
chr3:clu_3586_-	TNK2	9.42e-13	1.37e-10	chr3:195867016:195867169:clu_3586_-	0.451503	0.494529	0.0430257	chr3	195867016	195867169	annotated
chr3:clu_3586_-	TNK2	9.42e-13	1.37e-10	chr3:195867016:195867361:clu_3586_-	0.208314	0.132214	-0.0761005	chr3	195867016	195867361	annotated
chr3:clu_3586_-	TNK2	9.42e-13	1.37e-10	chr3:195867258:195867361:clu_3586_-	0.0303994	0.0288723	-0.00152703	chr3	195867258	195867361	annotated
chr3:clu_3586_-	TNK2	9.42e-13	1.37e-10	chr3:195867264:195867361:clu_3586_-	0.309783	0.344385	0.0346018	chr3	195867264	195867361	annotated
chr7:clu_29456_-	MAGI2	1.07e-12	1.54e-10	chr7:78019976:78026068:clu_29456_-	0.0635615	0.0296863	-0.0338752	chr7	78019976	78026068	annotated
chr7:clu_29456_-	MAGI2	1.07e-12	1.54e-10	chr7:78019976:78065574:clu_29456_-	0.239434	0.124457	-0.114977	chr7	78019976	78065574	annotated
chr7:clu_29456_-	MAGI2	1.07e-12	1.54e-10	chr7:78019976:78078947:clu_29456_-	0.381698	0.687864	0.306165	chr7	78019976	78078947	annotated
chr7:clu_29456_-	MAGI2	1.07e-12	1.54e-10	chr7:78026104:78065574:clu_29456_-	0.030802	0.0154909	-0.0153112	chr7	78026104	78065574	annotated
chr7:clu_29456_-	MAGI2	1.07e-12	1.54e-10	chr7:78065662:78078947:clu_29456_-	0.284504	0.142502	-0.142002	chr7	78065662	78078947	annotated
chr12:clu_21296_-	NCOR2	1.14e-12	1.63e-10	chr12:124326370:124327409:clu_21296_-	0.269751	0.197193	-0.0725572	chr12	124326370	124327409	annotated
chr12:clu_21296_-	NCOR2	1.14e-12	1.63e-10	chr12:124326370:124327547:clu_21296_-	0.0738849	0.125931	0.052046	chr12	124326370	124327547	annotated
chr12:clu_21296_-	NCOR2	1.14e-12	1.63e-10	chr12:124326370:124330845:clu_21296_-	0.0104121	0.0161314	0.00571929	chr12	124326370	124330845	annotated
chr12:clu_21296_-	NCOR2	1.14e-12	1.63e-10	chr12:124327633:124330845:clu_21296_-	0.303172	0.303316	0.000143902	chr12	124327633	124330845	annotated
chr12:clu_21296_-	NCOR2	1.14e-12	1.63e-10	chr12:124327633:124332319:clu_21296_-	0.000287693	0.00184844	0.00156075	chr12	124327633	124332319	novel annotated pair
chr12:clu_21296_-	NCOR2	1.14e-12	1.63e-10	chr12:124330898:124332319:clu_21296_-	0.342492	0.35558	0.0130873	chr12	124330898	124332319	annotated
chr18:clu_17538_-	MBP	1.14e-12	1.63e-10	chr18:76984894:76985204:clu_17538_-	0.0235495	0.0205409	-0.00300863	chr18	76984894	76985204	annotated
chr18:clu_17538_-	MBP	1.14e-12	1.63e-10	chr18:76984894:76988495:clu_17538_-	0.396964	0.342229	-0.0547346	chr18	76984894	76988495	annotated
chr18:clu_17538_-	MBP	1.14e-12	1.63e-10	chr18:76984894:76988877:clu_17538_-	0.164957	0.258263	0.0933057	chr18	76984894	76988877	annotated
chr18:clu_17538_-	MBP	1.14e-12	1.63e-10	chr18:76985210:76988877:clu_17538_-	0.0124712	0.0175521	0.00508095	chr18	76985210	76988877	novel annotated pair
chr18:clu_17538_-	MBP	1.14e-12	1.63e-10	chr18:76988527:76988877:clu_17538_-	0.402058	0.361415	-0.0406434	chr18	76988527	76988877	annotated
chr14:clu_28010_+	KLC1	1.31e-12	1.84e-10	chr14:103677523:103679309:clu_28010_+	0.0202328	0.0472633	0.0270305	chr14	103677523	103679309	annotated
chr14:clu_28010_+	KLC1	1.31e-12	1.84e-10	chr14:103677523:103679384:clu_28010_+	0.856639	0.839087	-0.0175529	chr14	103677523	103679384	annotated
chr14:clu_28010_+	KLC1	1.31e-12	1.84e-10	chr14:103677523:103679408:clu_28010_+	0.123128	0.11365	-0.0094776	chr14	103677523	103679408	cryptic_threeprime
chr6:clu_27335_-	EPB41L2	1.3e-12	1.84e-10	chr6:130840598:130858131:clu_27335_-	0.199618	0.192761	-0.00685696	chr6	130840598	130858131	annotated
chr6:clu_27335_-	EPB41L2	1.3e-12	1.84e-10	chr6:130840598:130863638:clu_27335_-	0.00172302	0.00301263	0.0012896	chr6	130840598	130863638	novel annotated pair
chr6:clu_27335_-	EPB41L2	1.3e-12	1.84e-10	chr6:130840598:130885096:clu_27335_-	0.00357659	0.00376295	0.000186368	chr6	130840598	130885096	novel annotated pair
chr6:clu_27335_-	EPB41L2	1.3e-12	1.84e-10	chr6:130858243:130863638:clu_27335_-	0.210803	0.197591	-0.0132111	chr6	130858243	130863638	annotated
chr6:clu_27335_-	EPB41L2	1.3e-12	1.84e-10	chr6:130863718:130865536:clu_27335_-	0.181483	0.188484	0.00700076	chr6	130863718	130865536	annotated
chr6:clu_27335_-	EPB41L2	1.3e-12	1.84e-10	chr6:130863718:130867459:clu_27335_-	0.00468679	0.00208265	-0.00260414	chr6	130863718	130867459	annotated
chr6:clu_27335_-	EPB41L2	1.3e-12	1.84e-10	chr6:130863718:130885096:clu_27335_-	0.0253419	0.0275482	0.00220633	chr6	130863718	130885096	annotated
chr6:clu_27335_-	EPB41L2	1.3e-12	1.84e-10	chr6:130865634:130867459:clu_27335_-	0.112818	0.125197	0.0123796	chr6	130865634	130867459	annotated
chr6:clu_27335_-	EPB41L2	1.3e-12	1.84e-10	chr6:130865634:130878104:clu_27335_-	0.00332362	0.00144757	-0.00187605	chr6	130865634	130878104	novel annotated pair
chr6:clu_27335_-	EPB41L2	1.3e-12	1.84e-10	chr6:130865634:130885096:clu_27335_-	0.0482965	0.0491059	0.000809322	chr6	130865634	130885096	annotated
chr6:clu_27335_-	EPB41L2	1.3e-12	1.84e-10	chr6:130867581:130869346:clu_27335_-	0.00599559	0.0027518	-0.00324378	chr6	130867581	130869346	cryptic_fiveprime
chr6:clu_27335_-	EPB41L2	1.3e-12	1.84e-10	chr6:130867581:130869563:clu_27335_-	0.0285595	0.0367712	0.00821171	chr6	130867581	130869563	annotated
chr6:clu_27335_-	EPB41L2	1.3e-12	1.84e-10	chr6:130867581:130869812:clu_27335_-	0.0404677	0.0398381	-0.000629642	chr6	130867581	130869812	annotated
chr6:clu_27335_-	EPB41L2	1.3e-12	1.84e-10	chr6:130867581:130870328:clu_27335_-	0.00758886	0.00422189	-0.00336697	chr6	130867581	130870328	annotated
chr6:clu_27335_-	EPB41L2	1.3e-12	1.84e-10	chr6:130867581:130885096:clu_27335_-	0.015085	0.017047	0.00196193	chr6	130867581	130885096	annotated
chr6:clu_27335_-	EPB41L2	1.3e-12	1.84e-10	chr6:130870126:130870328:clu_27335_-	0.0132995	0.0123424	-0.000957079	chr6	130870126	130870328	annotated
chr6:clu_27335_-	EPB41L2	1.3e-12	1.84e-10	chr6:130870126:130878104:clu_27335_-	0.00719154	0.00819122	0.000999682	chr6	130870126	130878104	annotated
chr6:clu_27335_-	EPB41L2	1.3e-12	1.84e-10	chr6:130870126:130885096:clu_27335_-	0.0476785	0.0539519	0.00627339	chr6	130870126	130885096	annotated
chr6:clu_27335_-	EPB41L2	1.3e-12	1.84e-10	chr6:130870381:130872371:clu_27335_-	0.013779	0.00603311	-0.00774584	chr6	130870381	130872371	annotated
chr6:clu_27335_-	EPB41L2	1.3e-12	1.84e-10	chr6:130870381:130878104:clu_27335_-	0.00460474	0.0027715	-0.00183325	chr6	130870381	130878104	annotated
chr6:clu_27335_-	EPB41L2	1.3e-12	1.84e-10	chr6:130870381:130885096:clu_27335_-	0.00275456	0.00695319	0.00419863	chr6	130870381	130885096	novel annotated pair
chr6:clu_27335_-	EPB41L2	1.3e-12	1.84e-10	chr6:130872538:130878104:clu_27335_-	0.00503567	0.00219534	-0.00284033	chr6	130872538	130878104	annotated
chr6:clu_27335_-	EPB41L2	1.3e-12	1.84e-10	chr6:130872538:130885096:clu_27335_-	0.00409291	0.00367826	-0.00041465	chr6	130872538	130885096	novel annotated pair
chr6:clu_27335_-	EPB41L2	1.3e-12	1.84e-10	chr6:130876775:130878104:clu_27335_-	0.000575602	0.00249983	0.00192423	chr6	130876775	130878104	annotated
chr6:clu_27335_-	EPB41L2	1.3e-12	1.84e-10	chr6:130880206:130885096:clu_27335_-	0.00300237	0.00584531	0.00284294	chr6	130880206	130885096	annotated
chr6:clu_27335_-	EPB41L2	1.3e-12	1.84e-10	chr6:130883167:130885096:clu_27335_-	0.00861912	0.00391444	-0.00470468	chr6	130883167	130885096	annotated
chrX:clu_12616_+	DLG3	1.4e-12	1.96e-10	chrX:70493475:70497180:clu_12616_+	0.106612	0.239284	0.132672	chrX	70493475	70497180	annotated
chrX:clu_12616_+	DLG3	1.4e-12	1.96e-10	chrX:70493475:70498520:clu_12616_+	0.0395573	0.165438	0.12588	chrX	70493475	70498520	novel annotated pair
chrX:clu_12616_+	DLG3	1.4e-12	1.96e-10	chrX:70495453:70497180:clu_12616_+	0.185465	0.0880409	-0.0974239	chrX	70495453	70497180	annotated
chrX:clu_12616_+	DLG3	1.4e-12	1.96e-10	chrX:70495453:70498520:clu_12616_+	0.378343	0.180833	-0.197509	chrX	70495453	70498520	annotated
chrX:clu_12616_+	DLG3	1.4e-12	1.96e-10	chrX:70497221:70498520:clu_12616_+	0.290024	0.326405	0.036381	chrX	70497221	70498520	annotated
chr14:clu_13831_-	CKB	1.45e-12	2.02e-10	chr14:103520311:103520469:clu_13831_-	0.487295	0.492869	0.00557356	chr14	103520311	103520469	annotated
chr14:clu_13831_-	CKB	1.45e-12	2.02e-10	chr14:103520311:103521263:clu_13831_-	0.00238145	0.00368817	0.00130672	chr14	103520311	103521263	annotated
chr14:clu_13831_-	CKB	1.45e-12	2.02e-10	chr14:103520592:103521263:clu_13831_-	0.510324	0.503443	-0.00688028	chr14	103520592	103521263	annotated
chr5:clu_18549_+	SNX2	1.56e-12	2.16e-10	chr5:122826193:122826638:clu_18549_+	0.0952435	0.0220003	-0.0732431	chr5	122826193	122826638	cryptic_threeprime
chr5:clu_18549_+	SNX2	1.56e-12	2.16e-10	chr5:122826193:122827379:clu_18549_+	0.292547	0.375591	0.0830442	chr5	122826193	122827379	annotated
chr5:clu_18549_+	SNX2	1.56e-12	2.16e-10	chr5:122826193:122827575:clu_18549_+	0.0125312	0.0208426	0.00831141	chr5	122826193	122827575	annotated
chr5:clu_18549_+	SNX2	1.56e-12	2.16e-10	chr5:122826649:122827379:clu_18549_+	0.106325	0.02419	-0.0821354	chr5	122826649	122827379	cryptic_fiveprime
chr5:clu_18549_+	SNX2	1.56e-12	2.16e-10	chr5:122827459:122827575:clu_18549_+	0.493353	0.557376	0.0640229	chr5	122827459	122827575	annotated
chr2:clu_10687_-	STK25	1.66e-12	2.29e-10	chr2:241500796:241501478:clu_10687_-	0.381308	0.387362	0.0060535	chr2	241500796	241501478	annotated
chr2:clu_10687_-	STK25	1.66e-12	2.29e-10	chr2:241500796:241501528:clu_10687_-	0.0376618	0.0313461	-0.00631571	chr2	241500796	241501528	annotated
chr2:clu_10687_-	STK25	1.66e-12	2.29e-10	chr2:241500796:241508006:clu_10687_-	0.00127344	0.00677063	0.00549719	chr2	241500796	241508006	annotated
chr2:clu_10687_-	STK25	1.66e-12	2.29e-10	chr2:241500796:241508443:clu_10687_-	0.000675257	0.00357662	0.00290136	chr2	241500796	241508443	novel annotated pair
chr2:clu_10687_-	STK25	1.66e-12	2.29e-10	chr2:241501708:241508006:clu_10687_-	0.350619	0.348482	-0.00213655	chr2	241501708	241508006	annotated
chr2:clu_10687_-	STK25	1.66e-12	2.29e-10	chr2:241501708:241508443:clu_10687_-	0.0234762	0.0406676	0.0171915	chr2	241501708	241508443	annotated
chr2:clu_10687_-	STK25	1.66e-12	2.29e-10	chr2:241501708:241509223:clu_10687_-	0.00508698	0.00369631	-0.00139067	chr2	241501708	241509223	annotated
chr2:clu_10687_-	STK25	1.66e-12	2.29e-10	chr2:241508135:241508443:clu_10687_-	0.189937	0.167923	-0.022014	chr2	241508135	241508443	annotated
chr2:clu_10687_-	STK25	1.66e-12	2.29e-10	chr2:241508135:241508505:clu_10687_-	0.00996238	0.0101758	0.000213376	chr2	241508135	241508505	annotated
chr1:clu_24010_-	TNNT2	1.72e-12	2.36e-10	chr1:201362022:201362386:clu_24010_-	0.567516	0.555653	-0.0118627	chr1	201362022	201362386	annotated
chr1:clu_24010_-	TNNT2	1.72e-12	2.36e-10	chr1:201362022:201363296:clu_24010_-	0.000690045	0.0251585	0.0244685	chr1	201362022	201363296	annotated
chr1:clu_24010_-	TNNT2	1.72e-12	2.36e-10	chr1:201362394:201363296:clu_24010_-	0.431794	0.419188	-0.0126058	chr1	201362394	201363296	annotated
chr21:clu_7885_+	PCP4	1.95e-12	2.65e-10	chr21:39793613:39801262:clu_7885_+	0.00259262	0.0149477	0.0123551	chr21	39793613	39801262	annotated
chr21:clu_7885_+	PCP4	1.95e-12	2.65e-10	chr21:39793613:39867314:clu_7885_+	0.004748	0.014421	0.00967299	chr21	39793613	39867314	cryptic_threeprime
chr21:clu_7885_+	PCP4	1.95e-12	2.65e-10	chr21:39793613:39898476:clu_7885_+	0.0020122	0.0136119	0.0115997	chr21	39793613	39898476	novel annotated pair
chr21:clu_7885_+	PCP4	1.95e-12	2.65e-10	chr21:39867510:39883453:clu_7885_+	0.0090962	0.0123828	0.00328664	chr21	39867510	39883453	annotated
chr21:clu_7885_+	PCP4	1.95e-12	2.65e-10	chr21:39867510:39898476:clu_7885_+	0.96661	0.924683	-0.041927	chr21	39867510	39898476	annotated
chr21:clu_7885_+	PCP4	1.95e-12	2.65e-10	chr21:39867674:39898476:clu_7885_+	0.00187228	0.00348371	0.00161144	chr21	39867674	39898476	cryptic_fiveprime
chr21:clu_7885_+	PCP4	1.95e-12	2.65e-10	chr21:39883553:39898476:clu_7885_+	0.0019515	0.0029615	0.00101	chr21	39883553	39898476	cryptic_fiveprime
chr21:clu_7885_+	PCP4	1.95e-12	2.65e-10	chr21:39883632:39898476:clu_7885_+	0.0111168	0.013508	0.00239116	chr21	39883632	39898476	annotated
chr17:clu_15930_-	CAMTA2	2.17e-12	2.94e-10	chr17:4969337:4969500:clu_15930_-	0.50029	0.419079	-0.0812103	chr17	4969337	4969500	annotated
chr17:clu_15930_-	CAMTA2	2.17e-12	2.94e-10	chr17:4969337:4969630:clu_15930_-	0.0662665	0.227093	0.160827	chr17	4969337	4969630	annotated
chr17:clu_15930_-	CAMTA2	2.17e-12	2.94e-10	chr17:4969520:4969630:clu_15930_-	0.433444	0.353828	-0.0796162	chr17	4969520	4969630	annotated
chr5:clu_5037_-	PPP2R2B	2.21e-12	2.97e-10	chr5:146701142:146856499:clu_5037_-	0.0374383	0.0268834	-0.0105548	chr5	146701142	146856499	annotated
chr5:clu_5037_-	PPP2R2B	2.21e-12	2.97e-10	chr5:146701142:146878002:clu_5037_-	0.468221	0.404235	-0.0639859	chr5	146701142	146878002	annotated
chr5:clu_5037_-	PPP2R2B	2.21e-12	2.97e-10	chr5:146701142:147035169:clu_5037_-	0.0470051	0.0457684	-0.00123669	chr5	146701142	147035169	annotated
chr5:clu_5037_-	PPP2R2B	2.21e-12	2.97e-10	chr5:146701142:147040717:clu_5037_-	0.0103704	0.0148619	0.00449149	chr5	146701142	147040717	annotated
chr5:clu_5037_-	PPP2R2B	2.21e-12	2.97e-10	chr5:146701142:147055665:clu_5037_-	0.0502083	0.029042	-0.0211662	chr5	146701142	147055665	annotated
chr5:clu_5037_-	PPP2R2B	2.21e-12	2.97e-10	chr5:146701142:147081059:clu_5037_-	0.0431298	0.0637629	0.0206331	chr5	146701142	147081059	annotated
chr5:clu_5037_-	PPP2R2B	2.21e-12	2.97e-10	chr5:146856583:146878002:clu_5037_-	0.0168752	0.0126625	-0.00421269	chr5	146856583	146878002	annotated
chr5:clu_5037_-	PPP2R2B	2.21e-12	2.97e-10	chr5:146856583:147035169:clu_5037_-	0.00552159	0.00859579	0.0030742	chr5	146856583	147035169	novel annotated pair
chr5:clu_5037_-	PPP2R2B	2.21e-12	2.97e-10	chr5:146856583:147055665:clu_5037_-	0.00514519	0.00401007	-0.00113512	chr5	146856583	147055665	annotated
chr5:clu_5037_-	PPP2R2B	2.21e-12	2.97e-10	chr5:146878195:146878591:clu_5037_-	0.0280589	0.0163545	-0.0117043	chr5	146878195	146878591	annotated
chr5:clu_5037_-	PPP2R2B	2.21e-12	2.97e-10	chr5:146878195:146878701:clu_5037_-	0.0469044	0.0271739	-0.0197305	chr5	146878195	146878701	annotated
chr5:clu_5037_-	PPP2R2B	2.21e-12	2.97e-10	chr5:146878195:147035169:clu_5037_-	0.0176334	0.0220398	0.00440639	chr5	146878195	147035169	annotated
chr5:clu_5037_-	PPP2R2B	2.21e-12	2.97e-10	chr5:146878195:147040717:clu_5037_-	0.00572419	0.0127914	0.00706722	chr5	146878195	147040717	novel annotated pair
chr5:clu_5037_-	PPP2R2B	2.21e-12	2.97e-10	chr5:146878195:147055665:clu_5037_-	0.0254064	0.0281837	0.00277727	chr5	146878195	147055665	annotated
chr5:clu_5037_-	PPP2R2B	2.21e-12	2.97e-10	chr5:146878195:147081059:clu_5037_-	0.0815334	0.14794	0.0664064	chr5	146878195	147081059	annotated
chr5:clu_5037_-	PPP2R2B	2.21e-12	2.97e-10	chr5:146940504:147081059:clu_5037_-	0.00605064	0.00945999	0.00340934	chr5	146940504	147081059	cryptic_threeprime
chr5:clu_5037_-	PPP2R2B	2.21e-12	2.97e-10	chr5:146942052:147081059:clu_5037_-	0.00795763	0.00616029	-0.00179734	chr5	146942052	147081059	cryptic_threeprime
chr5:clu_5037_-	PPP2R2B	2.21e-12	2.97e-10	chr5:147035240:147040717:clu_5037_-	0.0111873	0.011892	0.000704786	chr5	147035240	147040717	annotated
chr5:clu_5037_-	PPP2R2B	2.21e-12	2.97e-10	chr5:147035240:147055665:clu_5037_-	0.0104525	0.00605719	-0.00439531	chr5	147035240	147055665	novel annotated pair
chr5:clu_5037_-	PPP2R2B	2.21e-12	2.97e-10	chr5:147035240:147081059:clu_5037_-	0.0543109	0.0603506	0.00603978	chr5	147035240	147081059	annotated
chr5:clu_5037_-	PPP2R2B	2.21e-12	2.97e-10	chr5:147040805:147055665:clu_5037_-	0.00381815	0.00753692	0.00371877	chr5	147040805	147055665	annotated
chr5:clu_5037_-	PPP2R2B	2.21e-12	2.97e-10	chr5:147040805:147081059:clu_5037_-	0.0170472	0.0342376	0.0171903	chr5	147040805	147081059	annotated
chr16:clu_4066_+	SH2B1	2.24e-12	3e-10	chr16:28872705:28873170:clu_4066_+	0.291158	0.339044	0.0478857	chr16	28872705	28873170	annotated
chr16:clu_4066_+	SH2B1	2.24e-12	3e-10	chr16:28872705:28873447:clu_4066_+	0.140772	0.068321	-0.0724506	chr16	28872705	28873447	annotated
chr16:clu_4066_+	SH2B1	2.24e-12	3e-10	chr16:28872758:28873170:clu_4066_+	0.136649	0.159761	0.0231119	chr16	28872758	28873170	annotated
chr16:clu_4066_+	SH2B1	2.24e-12	3e-10	chr16:28872758:28873447:clu_4066_+	0.108046	0.0561912	-0.0518545	chr16	28872758	28873447	annotated
chr16:clu_4066_+	SH2B1	2.24e-12	3e-10	chr16:28873269:28873447:clu_4066_+	0.323376	0.376683	0.0533075	chr16	28873269	28873447	annotated
chr9:clu_14333_+	SLC25A25	2.44e-12	3.25e-10	chr9:128101396:128102080:clu_14333_+	0.311632	0.124529	-0.187102	chr9	128101396	128102080	annotated
chr9:clu_14333_+	SLC25A25	2.44e-12	3.25e-10	chr9:128101396:128102370:clu_14333_+	0.38022	0.746709	0.366489	chr9	128101396	128102370	annotated
chr9:clu_14333_+	SLC25A25	2.44e-12	3.25e-10	chr9:128102115:128102370:clu_14333_+	0.308148	0.128762	-0.179387	chr9	128102115	128102370	annotated
chr20:clu_5458_+	EPB41L1	2.46e-12	3.26e-10	chr20:36212376:36214357:clu_5458_+	0.0764636	0.0670996	-0.00936395	chr20	36212376	36214357	annotated
chr20:clu_5458_+	EPB41L1	2.46e-12	3.26e-10	chr20:36212376:36214360:clu_5458_+	0.0957118	0.0872736	-0.00843812	chr20	36212376	36214360	annotated
chr20:clu_5458_+	EPB41L1	2.46e-12	3.26e-10	chr20:36212376:36218876:clu_5458_+	0.0651119	0.0783688	0.0132569	chr20	36212376	36218876	annotated
chr20:clu_5458_+	EPB41L1	2.46e-12	3.26e-10	chr20:36212376:36221864:clu_5458_+	0.014946	0.0161361	0.00119005	chr20	36212376	36221864	novel annotated pair
chr20:clu_5458_+	EPB41L1	2.46e-12	3.26e-10	chr20:36214440:36218876:clu_5458_+	0.150692	0.132984	-0.0177084	chr20	36214440	36218876	annotated
chr20:clu_5458_+	EPB41L1	2.46e-12	3.26e-10	chr20:36214440:36218879:clu_5458_+	0.00572047	0.00526441	-0.00045606	chr20	36214440	36218879	cryptic_threeprime
chr20:clu_5458_+	EPB41L1	2.46e-12	3.26e-10	chr20:36214440:36221864:clu_5458_+	0.02612	0.0207911	-0.00532892	chr20	36214440	36221864	novel annotated pair
chr20:clu_5458_+	EPB41L1	2.46e-12	3.26e-10	chr20:36218962:36219761:clu_5458_+	0.271617	0.281455	0.00983756	chr20	36218962	36219761	annotated
chr20:clu_5458_+	EPB41L1	2.46e-12	3.26e-10	chr20:36218962:36221864:clu_5458_+	0.0070641	0.0212886	0.0142245	chr20	36218962	36221864	novel annotated pair
chr20:clu_5458_+	EPB41L1	2.46e-12	3.26e-10	chr20:36219844:36221864:clu_5458_+	0.286552	0.289339	0.00278647	chr20	36219844	36221864	annotated
chr7:clu_29298_-	CAMK2B	2.63e-12	3.47e-10	chr7:44234676:44239589:clu_29298_-	0.442601	0.343708	-0.0988925	chr7	44234676	44239589	annotated
chr7:clu_29298_-	CAMK2B	2.63e-12	3.47e-10	chr7:44234676:44240707:clu_29298_-	0.0414608	0.0964199	0.054959	chr7	44234676	44240707	annotated
chr7:clu_29298_-	CAMK2B	2.63e-12	3.47e-10	chr7:44234679:44240707:clu_29298_-	0.0587626	0.223152	0.164389	chr7	44234679	44240707	annotated
chr7:clu_29298_-	CAMK2B	2.63e-12	3.47e-10	chr7:44239663:44240707:clu_29298_-	0.457176	0.33672	-0.120456	chr7	44239663	44240707	annotated
chr5:clu_5155_-	DBN1	2.65e-12	3.48e-10	chr5:177459268:177459603:clu_5155_-	0.442964	0.271026	-0.171939	chr5	177459268	177459603	annotated
chr5:clu_5155_-	DBN1	2.65e-12	3.48e-10	chr5:177459268:177460432:clu_5155_-	0.246628	0.547716	0.301088	chr5	177459268	177460432	annotated
chr5:clu_5155_-	DBN1	2.65e-12	3.48e-10	chr5:177459740:177460432:clu_5155_-	0.310408	0.181259	-0.129149	chr5	177459740	177460432	annotated
chr4:clu_30184_-	SEC31A	2.99e-12	3.9e-10	chr4:82857764:82861631:clu_30184_-	0.267221	0.192103	-0.0751173	chr4	82857764	82861631	annotated
chr4:clu_30184_-	SEC31A	2.99e-12	3.9e-10	chr4:82857764:82862534:clu_30184_-	0.0729789	0.147862	0.0748833	chr4	82857764	82862534	annotated
chr4:clu_30184_-	SEC31A	2.99e-12	3.9e-10	chr4:82857764:82863318:clu_30184_-	0.0385109	0.13107	0.092559	chr4	82857764	82863318	annotated
chr4:clu_30184_-	SEC31A	2.99e-12	3.9e-10	chr4:82861708:82862534:clu_30184_-	0.276692	0.192573	-0.0841188	chr4	82861708	82862534	annotated
chr4:clu_30184_-	SEC31A	2.99e-12	3.9e-10	chr4:82861708:82863318:clu_30184_-	0.0121226	0.0145498	0.00242725	chr4	82861708	82863318	annotated
chr4:clu_30184_-	SEC31A	2.99e-12	3.9e-10	chr4:82862572:82863318:clu_30184_-	0.332475	0.321841	-0.0106335	chr4	82862572	82863318	annotated
chr2:clu_9765_-	FEZ2	3.06e-12	3.97e-10	chr2:36555748:36558438:clu_9765_-	0.401852	0.415573	0.0137204	chr2	36555748	36558438	annotated
chr2:clu_9765_-	FEZ2	3.06e-12	3.97e-10	chr2:36555748:36578597:clu_9765_-	0.0157968	0.0335536	0.0177569	chr2	36555748	36578597	annotated
chr2:clu_9765_-	FEZ2	3.06e-12	3.97e-10	chr2:36558513:36560736:clu_9765_-	0.00220913	0.00442524	0.00221612	chr2	36558513	36560736	cryptic_fiveprime
chr2:clu_9765_-	FEZ2	3.06e-12	3.97e-10	chr2:36558513:36560785:clu_9765_-	0.240036	0.200058	-0.0399782	chr2	36558513	36560785	annotated
chr2:clu_9765_-	FEZ2	3.06e-12	3.97e-10	chr2:36558513:36578597:clu_9765_-	0.0853022	0.149139	0.0638364	chr2	36558513	36578597	annotated
chr2:clu_9765_-	FEZ2	3.06e-12	3.97e-10	chr2:36560865:36578597:clu_9765_-	0.254803	0.197251	-0.0575516	chr2	36560865	36578597	annotated
chr17:clu_16044_-	GAS7	3.63e-12	4.68e-10	chr17:10019897:10026150:clu_16044_-	0.407546	0.160645	-0.246901	chr17	10019897	10026150	annotated
chr17:clu_16044_-	GAS7	3.63e-12	4.68e-10	chr17:10019897:10034111:clu_16044_-	0.0437894	0.0389009	-0.00488854	chr17	10019897	10034111	cryptic_fiveprime
chr17:clu_16044_-	GAS7	3.63e-12	4.68e-10	chr17:10019897:10036434:clu_16044_-	0.339566	0.552372	0.212807	chr17	10019897	10036434	annotated
chr17:clu_16044_-	GAS7	3.63e-12	4.68e-10	chr17:10019897:10036452:clu_16044_-	0.0186873	0.0379227	0.0192354	chr17	10019897	10036452	annotated
chr17:clu_16044_-	GAS7	3.63e-12	4.68e-10	chr17:10019897:10059692:clu_16044_-	0.051168	0.0201905	-0.0309775	chr17	10019897	10059692	annotated
chr17:clu_16044_-	GAS7	3.63e-12	4.68e-10	chr17:10019897:10198208:clu_16044_-	0.0944626	0.155281	0.0608185	chr17	10019897	10198208	annotated
chr17:clu_16044_-	GAS7	3.63e-12	4.68e-10	chr17:10034237:10036434:clu_16044_-	0.0447814	0.0346876	-0.0100938	chr17	10034237	10036434	cryptic_threeprime
chr3:clu_2820_-	LRRFIP2	3.72e-12	4.78e-10	chr3:37063791:37065810:clu_2820_-	0.443449	0.469119	0.0256702	chr3	37063791	37065810	annotated
chr3:clu_2820_-	LRRFIP2	3.72e-12	4.78e-10	chr3:37063791:37075024:clu_2820_-	0.000188617	0.00599955	0.00581093	chr3	37063791	37075024	novel annotated pair
chr3:clu_2820_-	LRRFIP2	3.72e-12	4.78e-10	chr3:37065942:37066224:clu_2820_-	0.23986	0.174447	-0.0654134	chr3	37065942	37066224	annotated
chr3:clu_2820_-	LRRFIP2	3.72e-12	4.78e-10	chr3:37065942:37072790:clu_2820_-	0.00556998	0.0069729	0.00140292	chr3	37065942	37072790	annotated
chr3:clu_2820_-	LRRFIP2	3.72e-12	4.78e-10	chr3:37065942:37075024:clu_2820_-	0.0763975	0.167029	0.0906315	chr3	37065942	37075024	annotated
chr3:clu_2820_-	LRRFIP2	3.72e-12	4.78e-10	chr3:37066325:37072790:clu_2820_-	0.026181	0.0189518	-0.00722914	chr3	37066325	37072790	annotated
chr3:clu_2820_-	LRRFIP2	3.72e-12	4.78e-10	chr3:37066325:37075024:clu_2820_-	0.179326	0.132202	-0.0471239	chr3	37066325	37075024	annotated
chr3:clu_2820_-	LRRFIP2	3.72e-12	4.78e-10	chr3:37072882:37075024:clu_2820_-	0.0290279	0.0252787	-0.00374917	chr3	37072882	37075024	annotated
chr14:clu_28015_+	ZFYVE21	3.78e-12	4.82e-10	chr14:103729182:103729793:clu_28015_+	0.380098	0.276588	-0.103511	chr14	103729182	103729793	annotated
chr14:clu_28015_+	ZFYVE21	3.78e-12	4.82e-10	chr14:103729182:103732620:clu_28015_+	0.269422	0.450871	0.181449	chr14	103729182	103732620	annotated
chr14:clu_28015_+	ZFYVE21	3.78e-12	4.82e-10	chr14:103729846:103732620:clu_28015_+	0.35048	0.272542	-0.0779384	chr14	103729846	103732620	annotated
chr5:clu_5217_-	MGAT1	4.1e-12	5.2e-10	chr5:180793097:180795859:clu_5217_-	0.000200083	0.00810783	0.00790775	chr5	180793097	180795859	cryptic_fiveprime
chr5:clu_5217_-	MGAT1	4.1e-12	5.2e-10	chr5:180793097:180802680:clu_5217_-	0.147746	0.287273	0.139527	chr5	180793097	180802680	annotated
chr5:clu_5217_-	MGAT1	4.1e-12	5.2e-10	chr5:180793097:180803602:clu_5217_-	0.0265341	0.0435319	0.0169978	chr5	180793097	180803602	annotated
chr5:clu_5217_-	MGAT1	4.1e-12	5.2e-10	chr5:180793097:180808502:clu_5217_-	0.00922814	0.0160763	0.00684818	chr5	180793097	180808502	annotated
chr5:clu_5217_-	MGAT1	4.1e-12	5.2e-10	chr5:180793097:180808648:clu_5217_-	0.734815	0.538446	-0.196369	chr5	180793097	180808648	annotated
chr5:clu_5217_-	MGAT1	4.1e-12	5.2e-10	chr5:180795875:180802680:clu_5217_-	0.0183113	0.0395704	0.0212592	chr5	180795875	180802680	annotated
chr5:clu_5217_-	MGAT1	4.1e-12	5.2e-10	chr5:180795875:180808502:clu_5217_-	0.0174888	0.0262446	0.00875581	chr5	180795875	180808502	novel annotated pair
chr5:clu_5217_-	MGAT1	4.1e-12	5.2e-10	chr5:180795875:180808648:clu_5217_-	0.0456768	0.0407496	-0.00492723	chr5	180795875	180808648	novel annotated pair
chr10:clu_30821_-	ARHGAP21	4.27e-12	5.36e-10	chr10:24589302:24590206:clu_30821_-	0.088272	0.0267289	-0.0615431	chr10	24589302	24590206	annotated
chr10:clu_30821_-	ARHGAP21	4.27e-12	5.36e-10	chr10:24589302:24591225:clu_30821_-	0.363083	0.440335	0.0772522	chr10	24589302	24591225	annotated
chr10:clu_30821_-	ARHGAP21	4.27e-12	5.36e-10	chr10:24589302:24591642:clu_30821_-	0.0152631	0.00972923	-0.00553387	chr10	24589302	24591642	annotated
chr10:clu_30821_-	ARHGAP21	4.27e-12	5.36e-10	chr10:24590479:24591225:clu_30821_-	0.0649814	0.0197512	-0.0452302	chr10	24590479	24591225	annotated
chr10:clu_30821_-	ARHGAP21	4.27e-12	5.36e-10	chr10:24591330:24591525:clu_30821_-	0.00740526	0.00958944	0.00218418	chr10	24591330	24591525	cryptic_fiveprime
chr10:clu_30821_-	ARHGAP21	4.27e-12	5.36e-10	chr10:24591330:24591642:clu_30821_-	0.460996	0.493867	0.0328709	chr10	24591330	24591642	annotated
chr20:clu_5245_+	NOP56	4.26e-12	5.36e-10	chr20:2657218:2657373:clu_5245_+	0.0404586	0.0151535	-0.0253051	chr20	2657218	2657373	annotated
chr20:clu_5245_+	NOP56	4.26e-12	5.36e-10	chr20:2657218:2657929:clu_5245_+	0.926595	0.972856	0.0462615	chr20	2657218	2657929	annotated
chr20:clu_5245_+	NOP56	4.26e-12	5.36e-10	chr20:2657488:2657929:clu_5245_+	0.0329465	0.01199	-0.0209564	chr20	2657488	2657929	annotated
chr7:clu_29693_-	CADPS2	4.42e-12	5.53e-10	chr7:122388738:122393196:clu_29693_-	0.416923	0.248907	-0.168016	chr7	122388738	122393196	annotated
chr7:clu_29693_-	CADPS2	4.42e-12	5.53e-10	chr7:122388738:122393441:clu_29693_-	0.14698	0.479767	0.332787	chr7	122388738	122393441	annotated
chr7:clu_29693_-	CADPS2	4.42e-12	5.53e-10	chr7:122393315:122393441:clu_29693_-	0.436097	0.271326	-0.164771	chr7	122393315	122393441	annotated
chr11:clu_970_-	NAP1L4	4.55e-12	5.66e-10	chr11:2945646:2949227:clu_970_-	0.308676	0.358434	0.0497587	chr11	2945646	2949227	annotated
chr11:clu_970_-	NAP1L4	4.55e-12	5.66e-10	chr11:2945646:2951259:clu_970_-	0.386739	0.28817	-0.0985683	chr11	2945646	2951259	annotated
chr11:clu_970_-	NAP1L4	4.55e-12	5.66e-10	chr11:2949264:2951259:clu_970_-	0.304586	0.353395	0.0488096	chr11	2949264	2951259	annotated
chr3:clu_2900_-	MAP4	5.2e-12	6.44e-10	chr3:47928350:47940499:clu_2900_-	0.0140351	0.00784157	-0.00619354	chr3	47928350	47940499	cryptic_fiveprime
chr3:clu_2900_-	MAP4	5.2e-12	6.44e-10	chr3:47928350:47977865:clu_2900_-	0.318742	0.385209	0.0664678	chr3	47928350	47977865	annotated
chr3:clu_2900_-	MAP4	5.2e-12	6.44e-10	chr3:47928350:47998638:clu_2900_-	0.0185707	0.0194064	0.000835739	chr3	47928350	47998638	novel annotated pair
chr3:clu_2900_-	MAP4	5.2e-12	6.44e-10	chr3:47940534:47977865:clu_2900_-	0.0145572	0.00972601	-0.00483123	chr3	47940534	47977865	cryptic_threeprime
chr3:clu_2900_-	MAP4	5.2e-12	6.44e-10	chr3:47975465:47977865:clu_2900_-	0.0670609	0.0260753	-0.0409855	chr3	47975465	47977865	annotated
chr3:clu_2900_-	MAP4	5.2e-12	6.44e-10	chr3:47977933:47987383:clu_2900_-	0.0519019	0.0408932	-0.0110087	chr3	47977933	47987383	annotated
chr3:clu_2900_-	MAP4	5.2e-12	6.44e-10	chr3:47977933:47998638:clu_2900_-	0.460718	0.468876	0.00815833	chr3	47977933	47998638	annotated
chr3:clu_2900_-	MAP4	5.2e-12	6.44e-10	chr3:47987433:47998638:clu_2900_-	0.0544147	0.0419719	-0.0124428	chr3	47987433	47998638	annotated
chr21:clu_30537_-	LINC00320	5.59e-12	6.88e-10	chr21:20778547:20778643:clu_30537_-	0.167798	0.111939	-0.0558585	chr21	20778547	20778643	annotated
chr21:clu_30537_-	LINC00320	5.59e-12	6.88e-10	chr21:20778547:20781349:clu_30537_-	0.252813	0.346637	0.0938239	chr21	20778547	20781349	annotated
chr21:clu_30537_-	LINC00320	5.59e-12	6.88e-10	chr21:20778547:20781570:clu_30537_-	0.0027669	0.00449078	0.00172388	chr21	20778547	20781570	novel annotated pair
chr21:clu_30537_-	LINC00320	5.59e-12	6.88e-10	chr21:20778762:20781349:clu_30537_-	0.133595	0.0768475	-0.0567473	chr21	20778762	20781349	annotated
chr21:clu_30537_-	LINC00320	5.59e-12	6.88e-10	chr21:20778796:20781349:clu_30537_-	0.0168687	0.0165074	-0.000361264	chr21	20778796	20781349	annotated
chr21:clu_30537_-	LINC00320	5.59e-12	6.88e-10	chr21:20780907:20781349:clu_30537_-	0.0052594	0.00444045	-0.000818951	chr21	20780907	20781349	annotated
chr21:clu_30537_-	LINC00320	5.59e-12	6.88e-10	chr21:20781474:20781570:clu_30537_-	0.420899	0.439137	0.0182382	chr21	20781474	20781570	annotated
chr11:clu_31701_+	MADD	5.68e-12	6.96e-10	chr11:47308699:47308980:clu_31701_+	0.410138	0.2595	-0.150638	chr11	47308699	47308980	annotated
chr11:clu_31701_+	MADD	5.68e-12	6.96e-10	chr11:47308699:47309281:clu_31701_+	0.152107	0.495216	0.343109	chr11	47308699	47309281	annotated
chr11:clu_31701_+	MADD	5.68e-12	6.96e-10	chr11:47309042:47309281:clu_31701_+	0.437755	0.245285	-0.192471	chr11	47309042	47309281	annotated
chr11:clu_31685_+	ATG13	6.2e-12	7.53e-10	chr11:46659485:46663997:clu_31685_+	0.12762	0.102192	-0.0254276	chr11	46659485	46663997	annotated
chr11:clu_31685_+	ATG13	6.2e-12	7.53e-10	chr11:46659485:46664849:clu_31685_+	0.247736	0.238736	-0.00900018	chr11	46659485	46664849	annotated
chr11:clu_31685_+	ATG13	6.2e-12	7.53e-10	chr11:46659485:46664876:clu_31685_+	0.0090675	0.0127652	0.00369772	chr11	46659485	46664876	cryptic_threeprime
chr11:clu_31685_+	ATG13	6.2e-12	7.53e-10	chr11:46659485:46665383:clu_31685_+	0.0674146	0.18427	0.116856	chr11	46659485	46665383	annotated
chr11:clu_31685_+	ATG13	6.2e-12	7.53e-10	chr11:46664095:46664849:clu_31685_+	0.115532	0.086085	-0.0294466	chr11	46664095	46664849	annotated
chr11:clu_31685_+	ATG13	6.2e-12	7.53e-10	chr11:46664095:46664876:clu_31685_+	0.0149717	0.0121483	-0.00282345	chr11	46664095	46664876	cryptic_threeprime
chr11:clu_31685_+	ATG13	6.2e-12	7.53e-10	chr11:46664959:46665383:clu_31685_+	0.417658	0.363803	-0.0538556	chr11	46664959	46665383	annotated
chr19:clu_5849_-	PIP5K1C	6.21e-12	7.53e-10	chr19:3633169:3633437:clu_5849_-	0.458805	0.432904	-0.0259005	chr19	3633169	3633437	annotated
chr19:clu_5849_-	PIP5K1C	6.21e-12	7.53e-10	chr19:3633169:3638884:clu_5849_-	0.0517115	0.123516	0.0718049	chr19	3633169	3638884	annotated
chr19:clu_5849_-	PIP5K1C	6.21e-12	7.53e-10	chr19:3633520:3633696:clu_5849_-	0.00389181	0.00513151	0.0012397	chr19	3633520	3633696	cryptic_fiveprime
chr19:clu_5849_-	PIP5K1C	6.21e-12	7.53e-10	chr19:3633520:3637536:clu_5849_-	0.0121858	0.00877193	-0.00341386	chr19	3633520	3637536	annotated
chr19:clu_5849_-	PIP5K1C	6.21e-12	7.53e-10	chr19:3633520:3638884:clu_5849_-	0.449154	0.40742	-0.0417333	chr19	3633520	3638884	annotated
chr19:clu_5849_-	PIP5K1C	6.21e-12	7.53e-10	chr19:3633780:3638884:clu_5849_-	0.005053	0.00373627	-0.00131674	chr19	3633780	3638884	cryptic_threeprime
chr19:clu_5849_-	PIP5K1C	6.21e-12	7.53e-10	chr19:3637613:3638884:clu_5849_-	0.0167817	0.0124874	-0.00429425	chr19	3637613	3638884	annotated
chr19:clu_5849_-	PIP5K1C	6.21e-12	7.53e-10	chr19:3638006:3638884:clu_5849_-	0.00241766	0.00603175	0.00361409	chr19	3638006	3638884	annotated
chr22:clu_521_-	DGCR6L	6.53e-12	7.88e-10	chr22:20315476:20316119:clu_521_-	0.481345	0.455647	-0.0256987	chr22	20315476	20316119	annotated
chr22:clu_521_-	DGCR6L	6.53e-12	7.88e-10	chr22:20315476:20319639:clu_521_-	0.0239704	0.0732113	0.0492409	chr22	20315476	20319639	annotated
chr22:clu_521_-	DGCR6L	6.53e-12	7.88e-10	chr22:20315520:20316119:clu_521_-	0.00427219	0.00743434	0.00316215	chr22	20315520	20316119	cryptic_threeprime
chr22:clu_521_-	DGCR6L	6.53e-12	7.88e-10	chr22:20316212:20319639:clu_521_-	0.00228162	0.0044448	0.00216318	chr22	20316212	20319639	cryptic_threeprime
chr22:clu_521_-	DGCR6L	6.53e-12	7.88e-10	chr22:20316219:20318831:clu_521_-	0.00287875	0.00470243	0.00182368	chr22	20316219	20318831	cryptic_fiveprime
chr22:clu_521_-	DGCR6L	6.53e-12	7.88e-10	chr22:20316219:20319639:clu_521_-	0.485252	0.454561	-0.0306912	chr22	20316219	20319639	annotated
chr19:clu_22101_+	PLD3	7.75e-12	9.31e-10	chr19:40348724:40365553:clu_22101_+	0.00819654	0.0200696	0.011873	chr19	40348724	40365553	annotated
chr19:clu_22101_+	PLD3	7.75e-12	9.31e-10	chr19:40348724:40366419:clu_22101_+	0.0254787	0.0292359	0.00375723	chr19	40348724	40366419	annotated
chr19:clu_22101_+	PLD3	7.75e-12	9.31e-10	chr19:40348768:40365553:clu_22101_+	0.0966698	0.138034	0.0413641	chr19	40348768	40365553	annotated
chr19:clu_22101_+	PLD3	7.75e-12	9.31e-10	chr19:40348768:40365662:clu_22101_+	0.0460367	0.0291397	-0.016897	chr19	40348768	40365662	annotated
chr19:clu_22101_+	PLD3	7.75e-12	9.31e-10	chr19:40348768:40365718:clu_22101_+	0.0748747	0.05376	-0.0211147	chr19	40348768	40365718	annotated
chr19:clu_22101_+	PLD3	7.75e-12	9.31e-10	chr19:40348768:40366384:clu_22101_+	0.0151886	0.0257224	0.0105338	chr19	40348768	40366384	annotated
chr19:clu_22101_+	PLD3	7.75e-12	9.31e-10	chr19:40348768:40366419:clu_22101_+	0.215215	0.209765	-0.00545027	chr19	40348768	40366419	annotated
chr19:clu_22101_+	PLD3	7.75e-12	9.31e-10	chr19:40365585:40366419:clu_22101_+	0.0197435	0.0284662	0.00872267	chr19	40365585	40366419	annotated
chr19:clu_22101_+	PLD3	7.75e-12	9.31e-10	chr19:40365930:40366379:clu_22101_+	0.00978914	0.0169292	0.00714002	chr19	40365930	40366379	cryptic_threeprime
chr19:clu_22101_+	PLD3	7.75e-12	9.31e-10	chr19:40365930:40366384:clu_22101_+	0.0270053	0.044279	0.0172737	chr19	40365930	40366384	annotated
chr19:clu_22101_+	PLD3	7.75e-12	9.31e-10	chr19:40365930:40366419:clu_22101_+	0.461802	0.404599	-0.0572025	chr19	40365930	40366419	annotated
chr12:clu_21001_-	PPFIA2	7.84e-12	9.36e-10	chr12:81281432:81283010:clu_21001_-	0.0711734	0.0504511	-0.0207223	chr12	81281432	81283010	annotated
chr12:clu_21001_-	PPFIA2	7.84e-12	9.36e-10	chr12:81281432:81284241:clu_21001_-	0.00735223	0.0286024	0.0212502	chr12	81281432	81284241	novel annotated pair
chr12:clu_21001_-	PPFIA2	7.84e-12	9.36e-10	chr12:81281432:81294835:clu_21001_-	0.0309881	0.0485591	0.017571	chr12	81281432	81294835	novel annotated pair
chr12:clu_21001_-	PPFIA2	7.84e-12	9.36e-10	chr12:81281450:81283010:clu_21001_-	0.186323	0.107064	-0.0792582	chr12	81281450	81283010	annotated
chr12:clu_21001_-	PPFIA2	7.84e-12	9.36e-10	chr12:81281450:81284241:clu_21001_-	0.0402515	0.0665508	0.0262993	chr12	81281450	81284241	novel annotated pair
chr12:clu_21001_-	PPFIA2	7.84e-12	9.36e-10	chr12:81281450:81294835:clu_21001_-	0.122446	0.27894	0.156494	chr12	81281450	81294835	annotated
chr12:clu_21001_-	PPFIA2	7.84e-12	9.36e-10	chr12:81283039:81284241:clu_21001_-	0.189796	0.133994	-0.055802	chr12	81283039	81284241	annotated
chr12:clu_21001_-	PPFIA2	7.84e-12	9.36e-10	chr12:81283039:81294835:clu_21001_-	0.0352773	0.0148456	-0.0204316	chr12	81283039	81294835	annotated
chr12:clu_21001_-	PPFIA2	7.84e-12	9.36e-10	chr12:81284303:81294835:clu_21001_-	0.316394	0.270993	-0.0454008	chr12	81284303	81294835	annotated
chr22:clu_12963_+	ZDHHC8	8.42e-12	1e-09	chr22:20143756:20145229:clu_12963_+	0.451772	0.682539	0.230767	chr22	20143756	20145229	annotated
chr22:clu_12963_+	ZDHHC8	8.42e-12	1e-09	chr22:20143756:20145488:clu_12963_+	0.00698958	0.0144065	0.00741691	chr22	20143756	20145488	cryptic_threeprime
chr22:clu_12963_+	ZDHHC8	8.42e-12	1e-09	chr22:20143756:20147021:clu_12963_+	0.459113	0.262021	-0.197091	chr22	20143756	20147021	annotated
chr22:clu_12963_+	ZDHHC8	8.42e-12	1e-09	chr22:20143756:20147644:clu_12963_+	0.00612297	0.0115164	0.00539344	chr22	20143756	20147644	cryptic_threeprime
chr22:clu_12963_+	ZDHHC8	8.42e-12	1e-09	chr22:20147242:20147644:clu_12963_+	0.0663022	0.0224809	-0.0438213	chr22	20147242	20147644	cryptic_unanchored
chr22:clu_12963_+	ZDHHC8	8.42e-12	1e-09	chr22:20147288:20147644:clu_12963_+	0.00970054	0.00703568	-0.00266486	chr22	20147288	20147644	cryptic_unanchored
chr6:clu_27477_-	RNASET2	9.5e-12	1.12e-09	chr6:166939008:166943019:clu_27477_-	0.280734	0.270227	-0.010507	chr6	166939008	166943019	annotated
chr6:clu_27477_-	RNASET2	9.5e-12	1.12e-09	chr6:166939008:166956097:clu_27477_-	0.0139653	0.00980407	-0.00416125	chr6	166939008	166956097	annotated
chr6:clu_27477_-	RNASET2	9.5e-12	1.12e-09	chr6:166943089:166943995:clu_27477_-	0.00560989	0.00384653	-0.00176336	chr6	166943089	166943995	annotated
chr6:clu_27477_-	RNASET2	9.5e-12	1.12e-09	chr6:166943089:166946682:clu_27477_-	0.171682	0.179235	0.00755322	chr6	166943089	166946682	annotated
chr6:clu_27477_-	RNASET2	9.5e-12	1.12e-09	chr6:166943089:166952488:clu_27477_-	0.0114123	0.0057043	-0.00570803	chr6	166943089	166952488	annotated
chr6:clu_27477_-	RNASET2	9.5e-12	1.12e-09	chr6:166943089:166956097:clu_27477_-	0.00893083	0.00446031	-0.00447052	chr6	166943089	166956097	novel annotated pair
chr6:clu_27477_-	RNASET2	9.5e-12	1.12e-09	chr6:166946739:166948570:clu_27477_-	0.152087	0.171108	0.019021	chr6	166946739	166948570	annotated
chr6:clu_27477_-	RNASET2	9.5e-12	1.12e-09	chr6:166946739:166952488:clu_27477_-	0.0349941	0.0205205	-0.0144736	chr6	166946739	166952488	annotated
chr6:clu_27477_-	RNASET2	9.5e-12	1.12e-09	chr6:166948625:166952488:clu_27477_-	0.159446	0.176402	0.0169554	chr6	166948625	166952488	annotated
chr6:clu_27477_-	RNASET2	9.5e-12	1.12e-09	chr6:166952548:166955467:clu_27477_-	0.00513715	0.00237601	-0.00276114	chr6	166952548	166955467	annotated
chr6:clu_27477_-	RNASET2	9.5e-12	1.12e-09	chr6:166952548:166955484:clu_27477_-	0.00640221	0.00378413	-0.00261808	chr6	166952548	166955484	annotated
chr6:clu_27477_-	RNASET2	9.5e-12	1.12e-09	chr6:166952548:166956080:clu_27477_-	0.00504712	0.00515871	0.000111585	chr6	166952548	166956080	cryptic_fiveprime
chr6:clu_27477_-	RNASET2	9.5e-12	1.12e-09	chr6:166952548:166956097:clu_27477_-	0.120915	0.138423	0.0175079	chr6	166952548	166956097	annotated
chr6:clu_27477_-	RNASET2	9.5e-12	1.12e-09	chr6:166955627:166956097:clu_27477_-	0.0236373	0.00895112	-0.0146862	chr6	166955627	166956097	annotated
chr14:clu_13613_-	PSMA3-AS1	1.1e-11	1.29e-09	chr14:58219532:58273979:clu_13613_-	0.00177006	0.00872367	0.00695361	chr14	58219532	58273979	cryptic_threeprime
chr14:clu_13613_-	PSMA3-AS1	1.1e-11	1.29e-09	chr14:58267300:58273979:clu_13613_-	0.0267357	0.0308394	0.0041037	chr14	58267300	58273979	cryptic_threeprime
chr14:clu_13613_-	PSMA3-AS1	1.1e-11	1.29e-09	chr14:58267393:58273979:clu_13613_-	0.0874918	0.0756353	-0.0118564	chr14	58267393	58273979	annotated
chr14:clu_13613_-	PSMA3-AS1	1.1e-11	1.29e-09	chr14:58267393:58273987:clu_13613_-	0.00316539	0.00592684	0.00276145	chr14	58267393	58273987	cryptic_fiveprime
chr14:clu_13613_-	PSMA3-AS1	1.1e-11	1.29e-09	chr14:58267393:58291635:clu_13613_-	0.00363066	0.00669903	0.00306837	chr14	58267393	58291635	novel annotated pair
chr14:clu_13613_-	PSMA3-AS1	1.1e-11	1.29e-09	chr14:58274010:58274097:clu_13613_-	0.0730137	0.0395528	-0.0334609	chr14	58274010	58274097	cryptic_fiveprime
chr14:clu_13613_-	PSMA3-AS1	1.1e-11	1.29e-09	chr14:58274010:58285591:clu_13613_-	0.0204582	0.0540939	0.0336357	chr14	58274010	58285591	annotated
chr14:clu_13613_-	PSMA3-AS1	1.1e-11	1.29e-09	chr14:58274010:58286640:clu_13613_-	0.00546424	0.0200694	0.0146052	chr14	58274010	58286640	novel annotated pair
chr14:clu_13613_-	PSMA3-AS1	1.1e-11	1.29e-09	chr14:58274010:58291635:clu_13613_-	0.240896	0.366354	0.125458	chr14	58274010	58291635	annotated
chr14:clu_13613_-	PSMA3-AS1	1.1e-11	1.29e-09	chr14:58274135:58285591:clu_13613_-	0.0493204	0.0307203	-0.0186	chr14	58274135	58285591	novel annotated pair
chr14:clu_13613_-	PSMA3-AS1	1.1e-11	1.29e-09	chr14:58274135:58286640:clu_13613_-	0.0376285	0.0184023	-0.0192263	chr14	58274135	58286640	novel annotated pair
chr14:clu_13613_-	PSMA3-AS1	1.1e-11	1.29e-09	chr14:58274135:58291635:clu_13613_-	0.159561	0.0703548	-0.0892059	chr14	58274135	58291635	annotated
chr14:clu_13613_-	PSMA3-AS1	1.1e-11	1.29e-09	chr14:58285756:58286640:clu_13613_-	0.0904207	0.0762521	-0.0141685	chr14	58285756	58286640	annotated
chr14:clu_13613_-	PSMA3-AS1	1.1e-11	1.29e-09	chr14:58285756:58291635:clu_13613_-	0.0398074	0.0425693	0.0027619	chr14	58285756	58291635	annotated
chr14:clu_13613_-	PSMA3-AS1	1.1e-11	1.29e-09	chr14:58286827:58291635:clu_13613_-	0.160637	0.153807	-0.00683011	chr14	58286827	58291635	cryptic_threeprime
chr16:clu_3944_+	NPIPA9	1.12e-11	1.31e-09	chr16:16322437:16322528:clu_3944_+	0.157373	0.106946	-0.0504274	chr16	16322437	16322528	annotated
chr16:clu_3944_+	NPIPA9	1.12e-11	1.31e-09	chr16:16322437:16322534:clu_3944_+	0.108184	0.0761366	-0.0320477	chr16	16322437	16322534	cryptic_threeprime
chr16:clu_3944_+	NPIPA9	1.12e-11	1.31e-09	chr16:16322437:16322628:clu_3944_+	0.133594	0.226981	0.0933874	chr16	16322437	16322628	annotated
chr16:clu_3944_+	NPIPA9	1.12e-11	1.31e-09	chr16:16322437:16362647:clu_3944_+	0.0106125	0.0157895	0.00517697	chr16	16322437	16362647	novel annotated pair
chr16:clu_3944_+	NPIPA9	1.12e-11	1.31e-09	chr16:16322441:16322534:clu_3944_+	0.00594177	0.00485271	-0.00108906	chr16	16322441	16322534	cryptic_unanchored
chr16:clu_3944_+	NPIPA9	1.12e-11	1.31e-09	chr16:16322441:16322628:clu_3944_+	0.0119633	0.0316396	0.0196763	chr16	16322441	16322628	cryptic_fiveprime
chr16:clu_3944_+	NPIPA9	1.12e-11	1.31e-09	chr16:16322441:16362647:clu_3944_+	0.00146883	0.00519681	0.00372798	chr16	16322441	16362647	cryptic_fiveprime
chr16:clu_3944_+	NPIPA9	1.12e-11	1.31e-09	chr16:16322551:16322627:clu_3944_+	0.0053886	0.00623972	0.000851119	chr16	16322551	16322627	cryptic_threeprime
chr16:clu_3944_+	NPIPA9	1.12e-11	1.31e-09	chr16:16322551:16322628:clu_3944_+	0.453493	0.308593	-0.1449	chr16	16322551	16322628	annotated
chr16:clu_3944_+	NPIPA9	1.12e-11	1.31e-09	chr16:16322551:16362647:clu_3944_+	0.00257826	0.00263992	6.17e-05	chr16	16322551	16362647	novel annotated pair
chr16:clu_3944_+	NPIPA9	1.12e-11	1.31e-09	chr16:16362467:16362647:clu_3944_+	0.0981087	0.188464	0.0903558	chr16	16362467	16362647	annotated
chr16:clu_3944_+	NPIPA9	1.12e-11	1.31e-09	chr16:16362471:16362647:clu_3944_+	0.0112935	0.026521	0.0152274	chr16	16362471	16362647	cryptic_fiveprime
chr8:clu_7679_-	PLEC	1.13e-11	1.32e-09	chr8:143937242:143937749:clu_7679_-	0.217523	0.0737145	-0.143809	chr8	143937242	143937749	annotated
chr8:clu_7679_-	PLEC	1.13e-11	1.32e-09	chr8:143937242:143938151:clu_7679_-	0.598349	0.854802	0.256452	chr8	143937242	143938151	annotated
chr8:clu_7679_-	PLEC	1.13e-11	1.32e-09	chr8:143937784:143938151:clu_7679_-	0.184127	0.071484	-0.112643	chr8	143937784	143938151	annotated
chr10:clu_31006_-	RUFY2	1.15e-11	1.33e-09	chr10:68376972:68379424:clu_31006_-	0.0966981	0.150329	0.0536307	chr10	68376972	68379424	annotated
chr10:clu_31006_-	RUFY2	1.15e-11	1.33e-09	chr10:68377015:68379424:clu_31006_-	0.0187358	0.0588179	0.0400821	chr10	68377015	68379424	cryptic_threeprime
chr10:clu_31006_-	RUFY2	1.15e-11	1.33e-09	chr10:68377015:68381232:clu_31006_-	0.00336218	0.00924429	0.00588211	chr10	68377015	68381232	cryptic_threeprime
chr10:clu_31006_-	RUFY2	1.15e-11	1.33e-09	chr10:68378670:68379424:clu_31006_-	0.22094	0.159421	-0.0615194	chr10	68378670	68379424	annotated
chr10:clu_31006_-	RUFY2	1.15e-11	1.33e-09	chr10:68378670:68381232:clu_31006_-	0.0221663	0.0155578	-0.00660844	chr10	68378670	68381232	novel annotated pair
chr10:clu_31006_-	RUFY2	1.15e-11	1.33e-09	chr10:68379521:68381232:clu_31006_-	0.312187	0.285592	-0.0265945	chr10	68379521	68381232	annotated
chr10:clu_31006_-	RUFY2	1.15e-11	1.33e-09	chr10:68379521:68383798:clu_31006_-	0.00856805	0.0138025	0.00523449	chr10	68379521	68383798	novel annotated pair
chr10:clu_31006_-	RUFY2	1.15e-11	1.33e-09	chr10:68381399:68383798:clu_31006_-	0.317343	0.307236	-0.010107	chr10	68381399	68383798	annotated
chr21:clu_30540_-	ATP5PF	1.15e-11	1.33e-09	chr21:25729801:25734333:clu_30540_-	0.052177	0.0327539	-0.0194231	chr21	25729801	25734333	annotated
chr21:clu_30540_-	ATP5PF	1.15e-11	1.33e-09	chr21:25729801:25734853:clu_30540_-	0.743123	0.773731	0.0306079	chr21	25729801	25734853	annotated
chr21:clu_30540_-	ATP5PF	1.15e-11	1.33e-09	chr21:25729801:25734939:clu_30540_-	0.0276644	0.018271	-0.00939336	chr21	25729801	25734939	annotated
chr21:clu_30540_-	ATP5PF	1.15e-11	1.33e-09	chr21:25729801:25734989:clu_30540_-	0.132021	0.125814	-0.00620682	chr21	25729801	25734989	annotated
chr21:clu_30540_-	ATP5PF	1.15e-11	1.33e-09	chr21:25729801:25735315:clu_30540_-	0.00826724	0.0118379	0.00357064	chr21	25729801	25735315	annotated
chr21:clu_30540_-	ATP5PF	1.15e-11	1.33e-09	chr21:25729801:25735487:clu_30540_-	0.0135471	0.021608	0.00806095	chr21	25729801	25735487	annotated
chr21:clu_30540_-	ATP5PF	1.15e-11	1.33e-09	chr21:25734375:25734853:clu_30540_-	0.0198522	0.0130265	-0.00682571	chr21	25734375	25734853	annotated
chr21:clu_30540_-	ATP5PF	1.15e-11	1.33e-09	chr21:25734398:25734853:clu_30540_-	0.00334782	0.00295737	-0.000390441	chr21	25734398	25734853	cryptic_threeprime
chr6:clu_27111_-	DST	1.18e-11	1.36e-09	chr6:56463764:56464685:clu_27111_-	0.356366	0.216833	-0.139533	chr6	56463764	56464685	annotated
chr6:clu_27111_-	DST	1.18e-11	1.36e-09	chr6:56463764:56466078:clu_27111_-	0.296435	0.561678	0.265244	chr6	56463764	56466078	annotated
chr6:clu_27111_-	DST	1.18e-11	1.36e-09	chr6:56464756:56466078:clu_27111_-	0.3472	0.221489	-0.125711	chr6	56464756	56466078	annotated
chr13:clu_14731_-	DHRS12	1.25e-11	1.43e-09	chr13:51774034:51776457:clu_14731_-	0.0143558	0.0080954	-0.00626044	chr13	51774034	51776457	annotated
chr13:clu_14731_-	DHRS12	1.25e-11	1.43e-09	chr13:51774034:51777060:clu_14731_-	0.262837	0.294848	0.032011	chr13	51774034	51777060	annotated
chr13:clu_14731_-	DHRS12	1.25e-11	1.43e-09	chr13:51774034:51790011:clu_14731_-	0.0116096	0.0133261	0.00171646	chr13	51774034	51790011	novel annotated pair
chr13:clu_14731_-	DHRS12	1.25e-11	1.43e-09	chr13:51774034:51799534:clu_14731_-	0.00265017	0.00770448	0.00505431	chr13	51774034	51799534	novel annotated pair
chr13:clu_14731_-	DHRS12	1.25e-11	1.43e-09	chr13:51776522:51777060:clu_14731_-	0.00473829	0.00315331	-0.00158498	chr13	51776522	51777060	cryptic_threeprime
chr13:clu_14731_-	DHRS12	1.25e-11	1.43e-09	chr13:51776525:51777060:clu_14731_-	0.00593662	0.00593023	-6.39e-06	chr13	51776525	51777060	annotated
chr13:clu_14731_-	DHRS12	1.25e-11	1.43e-09	chr13:51777121:51777243:clu_14731_-	0.0037038	0.0102637	0.00655993	chr13	51777121	51777243	annotated
chr13:clu_14731_-	DHRS12	1.25e-11	1.43e-09	chr13:51777121:51790011:clu_14731_-	0.263547	0.272739	0.00919171	chr13	51777121	51790011	annotated
chr13:clu_14731_-	DHRS12	1.25e-11	1.43e-09	chr13:51777353:51790011:clu_14731_-	0.0053875	0.0156387	0.0102512	chr13	51777353	51790011	cryptic_threeprime
chr13:clu_14731_-	DHRS12	1.25e-11	1.43e-09	chr13:51777441:51790011:clu_14731_-	0.0055126	0.0046314	-0.000881201	chr13	51777441	51790011	cryptic_threeprime
chr13:clu_14731_-	DHRS12	1.25e-11	1.43e-09	chr13:51791257:51797826:clu_14731_-	0.170614	0.104197	-0.0664169	chr13	51791257	51797826	annotated
chr13:clu_14731_-	DHRS12	1.25e-11	1.43e-09	chr13:51791257:51799534:clu_14731_-	0.0880272	0.167117	0.07909	chr13	51791257	51799534	annotated
chr13:clu_14731_-	DHRS12	1.25e-11	1.43e-09	chr13:51797908:51799534:clu_14731_-	0.16108	0.0923551	-0.0687247	chr13	51797908	51799534	annotated
chr12:clu_21228_-	CAMKK2	1.27e-11	1.44e-09	chr12:121240542:121244573:clu_21228_-	0.0437153	0.0408255	-0.00288983	chr12	121240542	121244573	annotated
chr12:clu_21228_-	CAMKK2	1.27e-11	1.44e-09	chr12:121240869:121244573:clu_21228_-	0.262371	0.234505	-0.0278654	chr12	121240869	121244573	annotated
chr12:clu_21228_-	CAMKK2	1.27e-11	1.44e-09	chr12:121240869:121245140:clu_21228_-	0.0675064	0.201741	0.134235	chr12	121240869	121245140	annotated
chr12:clu_21228_-	CAMKK2	1.27e-11	1.44e-09	chr12:121244129:121244573:clu_21228_-	0.104957	0.0927338	-0.0122233	chr12	121244129	121244573	annotated
chr12:clu_21228_-	CAMKK2	1.27e-11	1.44e-09	chr12:121244615:121245140:clu_21228_-	0.52145	0.430194	-0.0912565	chr12	121244615	121245140	annotated
chr2:clu_9702_-	DTNB	1.27e-11	1.44e-09	chr2:25379323:25383836:clu_9702_-	0.141962	0.11408	-0.0278828	chr2	25379323	25383836	annotated
chr2:clu_9702_-	DTNB	1.27e-11	1.44e-09	chr2:25379323:25387289:clu_9702_-	0.169319	0.215278	0.0459591	chr2	25379323	25387289	annotated
chr2:clu_9702_-	DTNB	1.27e-11	1.44e-09	chr2:25379323:25388202:clu_9702_-	0.026242	0.0322007	0.00595868	chr2	25379323	25388202	novel annotated pair
chr2:clu_9702_-	DTNB	1.27e-11	1.44e-09	chr2:25379323:25419515:clu_9702_-	0.00581414	0.00657802	0.000763876	chr2	25379323	25419515	novel annotated pair
chr2:clu_9702_-	DTNB	1.27e-11	1.44e-09	chr2:25383889:25386027:clu_9702_-	0.00361156	0.00616117	0.00254962	chr2	25383889	25386027	novel annotated pair
chr2:clu_9702_-	DTNB	1.27e-11	1.44e-09	chr2:25383889:25387289:clu_9702_-	0.0419108	0.0377045	-0.00420626	chr2	25383889	25387289	annotated
chr2:clu_9702_-	DTNB	1.27e-11	1.44e-09	chr2:25383889:25388202:clu_9702_-	0.0898158	0.0620003	-0.0278155	chr2	25383889	25388202	annotated
chr2:clu_9702_-	DTNB	1.27e-11	1.44e-09	chr2:25387378:25388202:clu_9702_-	0.159755	0.1871	0.0273451	chr2	25387378	25388202	annotated
chr2:clu_9702_-	DTNB	1.27e-11	1.44e-09	chr2:25388361:25419515:clu_9702_-	0.141313	0.107746	-0.0335665	chr2	25388361	25419515	annotated
chr2:clu_9702_-	DTNB	1.27e-11	1.44e-09	chr2:25388361:25427535:clu_9702_-	0.0569358	0.0967399	0.0398042	chr2	25388361	25427535	annotated
chr2:clu_9702_-	DTNB	1.27e-11	1.44e-09	chr2:25419535:25427535:clu_9702_-	0.163321	0.134411	-0.0289095	chr2	25419535	25427535	annotated
chr17:clu_28566_+	ATP6V0A1	1.28e-11	1.45e-09	chr17:42501304:42502794:clu_28566_+	0.00924884	0.00899122	-0.000257613	chr17	42501304	42502794	annotated
chr17:clu_28566_+	ATP6V0A1	1.28e-11	1.45e-09	chr17:42501304:42507520:clu_28566_+	0.25967	0.3276	0.0679297	chr17	42501304	42507520	annotated
chr17:clu_28566_+	ATP6V0A1	1.28e-11	1.45e-09	chr17:42501304:42513861:clu_28566_+	0.00636988	0.00533713	-0.00103275	chr17	42501304	42513861	novel annotated pair
chr17:clu_28566_+	ATP6V0A1	1.28e-11	1.45e-09	chr17:42502868:42507520:clu_28566_+	0.0117183	0.00777117	-0.00394716	chr17	42502868	42507520	annotated
chr17:clu_28566_+	ATP6V0A1	1.28e-11	1.45e-09	chr17:42507627:42508572:clu_28566_+	0.267731	0.158506	-0.109225	chr17	42507627	42508572	annotated
chr17:clu_28566_+	ATP6V0A1	1.28e-11	1.45e-09	chr17:42507627:42513861:clu_28566_+	0.15572	0.320522	0.164802	chr17	42507627	42513861	annotated
chr17:clu_28566_+	ATP6V0A1	1.28e-11	1.45e-09	chr17:42508589:42513861:clu_28566_+	0.289542	0.171273	-0.118269	chr17	42508589	42513861	annotated
chr13:clu_6939_+	FRY	1.32e-11	1.49e-09	chr13:32278548:32287867:clu_6939_+	0.410457	0.226897	-0.18356	chr13	32278548	32287867	cryptic_threeprime
chr13:clu_6939_+	FRY	1.32e-11	1.49e-09	chr13:32278548:32289633:clu_6939_+	0.130192	0.492187	0.361995	chr13	32278548	32289633	annotated
chr13:clu_6939_+	FRY	1.32e-11	1.49e-09	chr13:32287884:32289633:clu_6939_+	0.459351	0.280916	-0.178435	chr13	32287884	32289633	annotated
chr1:clu_22881_-	EIF4G3	1.35e-11	1.51e-09	chr1:20981227:20982388:clu_22881_-	0.107794	0.0453053	-0.0624888	chr1	20981227	20982388	annotated
chr1:clu_22881_-	EIF4G3	1.35e-11	1.51e-09	chr1:20981227:20997601:clu_22881_-	0.0744316	0.137468	0.0630365	chr1	20981227	20997601	annotated
chr1:clu_22881_-	EIF4G3	1.35e-11	1.51e-09	chr1:20981227:21001199:clu_22881_-	0.0186014	0.0325528	0.0139514	chr1	20981227	21001199	annotated
chr1:clu_22881_-	EIF4G3	1.35e-11	1.51e-09	chr1:20981227:21002713:clu_22881_-	0.057491	0.0701887	0.0126976	chr1	20981227	21002713	annotated
chr1:clu_22881_-	EIF4G3	1.35e-11	1.51e-09	chr1:20981227:21050866:clu_22881_-	0.0246584	0.0231748	-0.00148361	chr1	20981227	21050866	novel annotated pair
chr1:clu_22881_-	EIF4G3	1.35e-11	1.51e-09	chr1:20982408:20997601:clu_22881_-	0.0368502	0.0152954	-0.0215548	chr1	20982408	20997601	annotated
chr1:clu_22881_-	EIF4G3	1.35e-11	1.51e-09	chr1:20982408:21001199:clu_22881_-	0.0257532	0.00768013	-0.0180731	chr1	20982408	21001199	annotated
chr1:clu_22881_-	EIF4G3	1.35e-11	1.51e-09	chr1:20982408:21002713:clu_22881_-	0.0496756	0.0232466	-0.0264291	chr1	20982408	21002713	annotated
chr1:clu_22881_-	EIF4G3	1.35e-11	1.51e-09	chr1:20997633:21001199:clu_22881_-	0.0796134	0.0952855	0.0156721	chr1	20997633	21001199	annotated
chr1:clu_22881_-	EIF4G3	1.35e-11	1.51e-09	chr1:20997633:21002713:clu_22881_-	0.0716342	0.0811628	0.00952861	chr1	20997633	21002713	annotated
chr1:clu_22881_-	EIF4G3	1.35e-11	1.51e-09	chr1:21001312:21002713:clu_22881_-	0.110301	0.117094	0.00679361	chr1	21001312	21002713	annotated
chr1:clu_22881_-	EIF4G3	1.35e-11	1.51e-09	chr1:21001324:21002713:clu_22881_-	0.0431921	0.0361836	-0.00700859	chr1	21001324	21002713	annotated
chr1:clu_22881_-	EIF4G3	1.35e-11	1.51e-09	chr1:21002787:21050866:clu_22881_-	0.00510041	0.00922891	0.0041285	chr1	21002787	21050866	cryptic_threeprime
chr1:clu_22881_-	EIF4G3	1.35e-11	1.51e-09	chr1:21002808:21008703:clu_22881_-	0.00945112	0.0042467	-0.00520442	chr1	21002808	21008703	cryptic_fiveprime
chr1:clu_22881_-	EIF4G3	1.35e-11	1.51e-09	chr1:21002808:21050866:clu_22881_-	0.276528	0.298166	0.0216381	chr1	21002808	21050866	annotated
chr1:clu_22881_-	EIF4G3	1.35e-11	1.51e-09	chr1:21008721:21050866:clu_22881_-	0.00892453	0.00372041	-0.00520412	chr1	21008721	21050866	cryptic_threeprime
chr10:clu_24629_+	CCSER2	1.36e-11	1.52e-09	chr10:84477664:84499875:clu_24629_+	0.321829	0.374333	0.0525039	chr10	84477664	84499875	annotated
chr10:clu_24629_+	CCSER2	1.36e-11	1.52e-09	chr10:84477664:84513449:clu_24629_+	0.0867072	0.0996097	0.0129024	chr10	84477664	84513449	annotated
chr10:clu_24629_+	CCSER2	1.36e-11	1.52e-09	chr10:84499959:84507294:clu_24629_+	0.135119	0.0430689	-0.0920501	chr10	84499959	84507294	annotated
chr10:clu_24629_+	CCSER2	1.36e-11	1.52e-09	chr10:84499959:84513449:clu_24629_+	0.296626	0.428428	0.131801	chr10	84499959	84513449	annotated
chr10:clu_24629_+	CCSER2	1.36e-11	1.52e-09	chr10:84507333:84513449:clu_24629_+	0.159719	0.0545612	-0.105158	chr10	84507333	84513449	annotated
chr7:clu_29599_-	FIS1	1.51e-11	1.67e-09	chr7:101240906:101244007:clu_29599_-	0.565728	0.538541	-0.0271872	chr7	101240906	101244007	annotated
chr7:clu_29599_-	FIS1	1.51e-11	1.67e-09	chr7:101240906:101244898:clu_29599_-	0.0153808	0.0359302	0.0205494	chr7	101240906	101244898	annotated
chr7:clu_29599_-	FIS1	1.51e-11	1.67e-09	chr7:101240906:101244960:clu_29599_-	0.0240636	0.0412118	0.0171482	chr7	101240906	101244960	annotated
chr7:clu_29599_-	FIS1	1.51e-11	1.67e-09	chr7:101240906:101251895:clu_29599_-	0.0407264	0.0385033	-0.00222313	chr7	101240906	101251895	annotated
chr7:clu_29599_-	FIS1	1.51e-11	1.67e-09	chr7:101244139:101244960:clu_29599_-	0.354101	0.345814	-0.00828725	chr7	101244139	101244960	annotated
chr2:clu_26121_+	MZT2B	1.76e-11	1.94e-09	chr2:130181797:130182627:clu_26121_+	0.0160575	0.0240043	0.00794683	chr2	130181797	130182627	annotated
chr2:clu_26121_+	MZT2B	1.76e-11	1.94e-09	chr2:130181797:130190469:clu_26121_+	0.00120959	0.003028	0.00181842	chr2	130181797	130190469	novel annotated pair
chr2:clu_26121_+	MZT2B	1.76e-11	1.94e-09	chr2:130181830:130182627:clu_26121_+	0.00561061	0.00782036	0.00220975	chr2	130181830	130182627	annotated
chr2:clu_26121_+	MZT2B	1.76e-11	1.94e-09	chr2:130182452:130182627:clu_26121_+	0.378436	0.367312	-0.0111236	chr2	130182452	130182627	annotated
chr2:clu_26121_+	MZT2B	1.76e-11	1.94e-09	chr2:130182452:130182679:clu_26121_+	0.0058465	0.00636575	0.000519251	chr2	130182452	130182679	cryptic_threeprime
chr2:clu_26121_+	MZT2B	1.76e-11	1.94e-09	chr2:130182452:130190469:clu_26121_+	0.0167264	0.0191347	0.00240828	chr2	130182452	130190469	annotated
chr2:clu_26121_+	MZT2B	1.76e-11	1.94e-09	chr2:130182775:130183787:clu_26121_+	0.0314075	0.0223677	-0.00903985	chr2	130182775	130183787	annotated
chr2:clu_26121_+	MZT2B	1.76e-11	1.94e-09	chr2:130182775:130190469:clu_26121_+	0.505632	0.521986	0.0163537	chr2	130182775	130190469	annotated
chr2:clu_26121_+	MZT2B	1.76e-11	1.94e-09	chr2:130182775:130202325:clu_26121_+	0.0013791	0.00123262	-0.000146475	chr2	130182775	130202325	cryptic_threeprime
chr2:clu_26121_+	MZT2B	1.76e-11	1.94e-09	chr2:130183966:130190469:clu_26121_+	0.0376951	0.0267488	-0.0109463	chr2	130183966	130190469	annotated
chr7:clu_29695_-	CADPS2	1.77e-11	1.94e-09	chr7:122407696:122414068:clu_29695_-	0.445976	0.259509	-0.186467	chr7	122407696	122414068	annotated
chr7:clu_29695_-	CADPS2	1.77e-11	1.94e-09	chr7:122407696:122416061:clu_29695_-	0.109242	0.489356	0.380114	chr7	122407696	122416061	annotated
chr7:clu_29695_-	CADPS2	1.77e-11	1.94e-09	chr7:122414076:122416061:clu_29695_-	0.444782	0.251135	-0.193647	chr7	122414076	122416061	annotated
chr1:clu_12173_+	NFASC	1.79e-11	1.96e-09	chr1:204988806:204991292:clu_12173_+	0.39122	0.409489	0.0182686	chr1	204988806	204991292	annotated
chr1:clu_12173_+	NFASC	1.79e-11	1.96e-09	chr1:204988806:205009557:clu_12173_+	0.0525556	0.101653	0.0490973	chr1	204988806	205009557	annotated
chr1:clu_12173_+	NFASC	1.79e-11	1.96e-09	chr1:204991306:204997170:clu_12173_+	0.0973082	0.0414958	-0.0558124	chr1	204991306	204997170	annotated
chr1:clu_12173_+	NFASC	1.79e-11	1.96e-09	chr1:204991306:205001170:clu_12173_+	0.0159949	0.0135225	-0.00247235	chr1	204991306	205001170	annotated
chr1:clu_12173_+	NFASC	1.79e-11	1.96e-09	chr1:204991306:205009557:clu_12173_+	0.268015	0.344458	0.0764425	chr1	204991306	205009557	annotated
chr1:clu_12173_+	NFASC	1.79e-11	1.96e-09	chr1:204997406:205001170:clu_12173_+	0.0616102	0.0326176	-0.0289927	chr1	204997406	205001170	annotated
chr1:clu_12173_+	NFASC	1.79e-11	1.96e-09	chr1:204997406:205009557:clu_12173_+	0.0211015	0.0175738	-0.00352775	chr1	204997406	205009557	annotated
chr1:clu_12173_+	NFASC	1.79e-11	1.96e-09	chr1:205002748:205009557:clu_12173_+	0.0921937	0.0391905	-0.0530032	chr1	205002748	205009557	annotated
chr8:clu_17675_+	PPP3CC	1.81e-11	1.96e-09	chr8:22533018:22539469:clu_17675_+	0.47282	0.361861	-0.11096	chr8	22533018	22539469	annotated
chr8:clu_17675_+	PPP3CC	1.81e-11	1.96e-09	chr8:22533018:22540615:clu_17675_+	0.0971941	0.279436	0.182242	chr8	22533018	22540615	annotated
chr8:clu_17675_+	PPP3CC	1.81e-11	1.96e-09	chr8:22539498:22539732:clu_17675_+	0.00647927	0.00544057	-0.0010387	chr8	22539498	22539732	cryptic_threeprime
chr8:clu_17675_+	PPP3CC	1.81e-11	1.96e-09	chr8:22539498:22540615:clu_17675_+	0.397406	0.322513	-0.0748929	chr8	22539498	22540615	annotated
chr8:clu_17675_+	PPP3CC	1.81e-11	1.96e-09	chr8:22539936:22540615:clu_17675_+	0.0260997	0.0307495	0.00464975	chr8	22539936	22540615	cryptic_fiveprime
chr6:clu_19184_+	SYNGAP1	1.83e-11	1.98e-09	chr6:33441759:33442453:clu_19184_+	0.466833	0.371973	-0.09486	chr6	33441759	33442453	annotated
chr6:clu_19184_+	SYNGAP1	1.83e-11	1.98e-09	chr6:33441759:33442889:clu_19184_+	0.0738315	0.231452	0.15762	chr6	33441759	33442889	annotated
chr6:clu_19184_+	SYNGAP1	1.83e-11	1.98e-09	chr6:33442494:33442889:clu_19184_+	0.459336	0.396575	-0.0627603	chr6	33442494	33442889	annotated
chr4:clu_30249_-	PPP3CA	2e-11	2.16e-09	chr4:101026061:101029166:clu_30249_-	0.425389	0.363276	-0.0621126	chr4	101026061	101029166	annotated
chr4:clu_30249_-	PPP3CA	2e-11	2.16e-09	chr4:101026061:101032267:clu_30249_-	0.0920226	0.222675	0.130652	chr4	101026061	101032267	annotated
chr4:clu_30249_-	PPP3CA	2e-11	2.16e-09	chr4:101029195:101032267:clu_30249_-	0.482589	0.414049	-0.0685395	chr4	101029195	101032267	annotated
chr12:clu_20850_-	PPP1R1A	2.17e-11	2.33e-09	chr12:54581050:54581976:clu_20850_-	0.40568	0.401409	-0.00427012	chr12	54581050	54581976	annotated
chr12:clu_20850_-	PPP1R1A	2.17e-11	2.33e-09	chr12:54581050:54582732:clu_20850_-	0.0118182	0.0223143	0.0104961	chr12	54581050	54582732	annotated
chr12:clu_20850_-	PPP1R1A	2.17e-11	2.33e-09	chr12:54581050:54583211:clu_20850_-	0.00313012	0.0137796	0.0106495	chr12	54581050	54583211	annotated
chr12:clu_20850_-	PPP1R1A	2.17e-11	2.33e-09	chr12:54582131:54582732:clu_20850_-	0.292891	0.283625	-0.00926578	chr12	54582131	54582732	annotated
chr12:clu_20850_-	PPP1R1A	2.17e-11	2.33e-09	chr12:54582795:54583211:clu_20850_-	0.286481	0.278871	-0.00760965	chr12	54582795	54583211	annotated
chr8:clu_7430_-	ELOC	2.18e-11	2.33e-09	chr8:73956054:73959765:clu_7430_-	0.527811	0.511506	-0.0163058	chr8	73956054	73959765	annotated
chr8:clu_7430_-	ELOC	2.18e-11	2.33e-09	chr8:73956054:73964487:clu_7430_-	0.00251996	0.00459015	0.00207019	chr8	73956054	73964487	annotated
chr8:clu_7430_-	ELOC	2.18e-11	2.33e-09	chr8:73956054:73972042:clu_7430_-	0.001716	0.00298372	0.00126772	chr8	73956054	73972042	novel annotated pair
chr8:clu_7430_-	ELOC	2.18e-11	2.33e-09	chr8:73956054:73972077:clu_7430_-	0.0405094	0.0417102	0.00120082	chr8	73956054	73972077	annotated
chr8:clu_7430_-	ELOC	2.18e-11	2.33e-09	chr8:73959818:73964487:clu_7430_-	0.0756163	0.0977854	0.0221691	chr8	73959818	73964487	annotated
chr8:clu_7430_-	ELOC	2.18e-11	2.33e-09	chr8:73959818:73970579:clu_7430_-	0.00167636	0.00303726	0.0013609	chr8	73959818	73970579	annotated
chr8:clu_7430_-	ELOC	2.18e-11	2.33e-09	chr8:73959818:73972042:clu_7430_-	0.00463329	0.00821241	0.00357911	chr8	73959818	73972042	annotated
chr8:clu_7430_-	ELOC	2.18e-11	2.33e-09	chr8:73959818:73972077:clu_7430_-	0.276879	0.23135	-0.045529	chr8	73959818	73972077	annotated
chr8:clu_7430_-	ELOC	2.18e-11	2.33e-09	chr8:73959818:73972245:clu_7430_-	0.0144334	0.026249	0.0118155	chr8	73959818	73972245	annotated
chr8:clu_7430_-	ELOC	2.18e-11	2.33e-09	chr8:73964625:73972077:clu_7430_-	0.0485435	0.0630387	0.0144952	chr8	73964625	73972077	annotated
chr8:clu_7430_-	ELOC	2.18e-11	2.33e-09	chr8:73964625:73972245:clu_7430_-	0.00252392	0.00393761	0.00141368	chr8	73964625	73972245	annotated
chr8:clu_7430_-	ELOC	2.18e-11	2.33e-09	chr8:73964629:73972077:clu_7430_-	0.00313787	0.00560038	0.00246251	chr8	73964629	73972077	cryptic_threeprime
chr20:clu_17116_-	MMP24OS	2.19e-11	2.33e-09	chr20:35272145:35277390:clu_17116_-	0.0059251	0.0136463	0.00772123	chr20	35272145	35277390	novel annotated pair
chr20:clu_17116_-	MMP24OS	2.19e-11	2.33e-09	chr20:35272145:35278009:clu_17116_-	0.0151465	0.0335949	0.0184485	chr20	35272145	35278009	annotated
chr20:clu_17116_-	MMP24OS	2.19e-11	2.33e-09	chr20:35272145:35278046:clu_17116_-	0.0120421	0.0351206	0.0230784	chr20	35272145	35278046	annotated
chr20:clu_17116_-	MMP24OS	2.19e-11	2.33e-09	chr20:35277297:35277390:clu_17116_-	0.482537	0.375857	-0.106679	chr20	35277297	35277390	annotated
chr20:clu_17116_-	MMP24OS	2.19e-11	2.33e-09	chr20:35277932:35278009:clu_17116_-	0.115829	0.135266	0.0194368	chr20	35277932	35278009	annotated
chr20:clu_17116_-	MMP24OS	2.19e-11	2.33e-09	chr20:35277932:35278046:clu_17116_-	0.368521	0.406515	0.0379945	chr20	35277932	35278046	annotated
chr22:clu_582_-	LRRC75B	2.25e-11	2.39e-09	chr22:24588329:24588679:clu_582_-	0.360818	0.253149	-0.107669	chr22	24588329	24588679	annotated
chr22:clu_582_-	LRRC75B	2.25e-11	2.39e-09	chr22:24588329:24589156:clu_582_-	0.100268	0.0797571	-0.0205111	chr22	24588329	24589156	cryptic_fiveprime
chr22:clu_582_-	LRRC75B	2.25e-11	2.39e-09	chr22:24588329:24589821:clu_582_-	0.278799	0.465777	0.186978	chr22	24588329	24589821	annotated
chr22:clu_582_-	LRRC75B	2.25e-11	2.39e-09	chr22:24589265:24589821:clu_582_-	0.187842	0.110443	-0.077399	chr22	24589265	24589821	annotated
chr22:clu_582_-	LRRC75B	2.25e-11	2.39e-09	chr22:24589393:24589821:clu_582_-	0.0722727	0.0908735	0.0186008	chr22	24589393	24589821	annotated
chr7:clu_29295_-	CAMK2B	2.28e-11	2.4e-09	chr7:44217735:44220060:clu_29295_-	0.126535	0.0453088	-0.0812263	chr7	44217735	44220060	annotated
chr7:clu_29295_-	CAMK2B	2.28e-11	2.4e-09	chr7:44217765:44220060:clu_29295_-	0.00849905	0.00359331	-0.00490574	chr7	44217765	44220060	annotated
chr7:clu_29295_-	CAMK2B	2.28e-11	2.4e-09	chr7:44219522:44220060:clu_29295_-	0.854691	0.939814	0.0851234	chr7	44219522	44220060	annotated
chr7:clu_29295_-	CAMK2B	2.28e-11	2.4e-09	chr7:44219602:44220060:clu_29295_-	0.0102753	0.011284	0.00100865	chr7	44219602	44220060	annotated
chr17:clu_16036_-	MYH10	2.38e-11	2.5e-09	chr17:8521285:8530623:clu_16036_-	0.349006	0.129493	-0.219513	chr17	8521285	8530623	annotated
chr17:clu_16036_-	MYH10	2.38e-11	2.5e-09	chr17:8521285:8535387:clu_16036_-	0.362149	0.772358	0.410208	chr17	8521285	8535387	annotated
chr17:clu_16036_-	MYH10	2.38e-11	2.5e-09	chr17:8530685:8535387:clu_16036_-	0.288845	0.0981494	-0.190695	chr17	8530685	8535387	annotated
chrX:clu_285_-	MORF4L2	2.51e-11	2.62e-09	chrX:103677051:103678499:clu_285_-	0.41095	0.44441	0.0334591	chrX	103677051	103678499	annotated
chrX:clu_285_-	MORF4L2	2.51e-11	2.62e-09	chrX:103677051:103684681:clu_285_-	0.00719476	0.00423911	-0.00295566	chrX	103677051	103684681	novel annotated pair
chrX:clu_285_-	MORF4L2	2.51e-11	2.62e-09	chrX:103677051:103685171:clu_285_-	0.1823	0.0911309	-0.0911686	chrX	103677051	103685171	annotated
chrX:clu_285_-	MORF4L2	2.51e-11	2.62e-09	chrX:103678600:103684681:clu_285_-	0.0214794	0.0248328	0.00335339	chrX	103678600	103684681	annotated
chrX:clu_285_-	MORF4L2	2.51e-11	2.62e-09	chrX:103678600:103685171:clu_285_-	0.214685	0.246907	0.0322217	chrX	103678600	103685171	annotated
chrX:clu_285_-	MORF4L2	2.51e-11	2.62e-09	chrX:103678620:103684681:clu_285_-	0.00457046	0.00526027	0.000689804	chrX	103678620	103684681	annotated
chrX:clu_285_-	MORF4L2	2.51e-11	2.62e-09	chrX:103678620:103685171:clu_285_-	0.0190125	0.0216478	0.00263528	chrX	103678620	103685171	novel annotated pair
chrX:clu_285_-	MORF4L2	2.51e-11	2.62e-09	chrX:103678651:103684681:clu_285_-	0.0137194	0.0158547	0.00213532	chrX	103678651	103684681	annotated
chrX:clu_285_-	MORF4L2	2.51e-11	2.62e-09	chrX:103678651:103685171:clu_285_-	0.0800806	0.0926375	0.0125569	chrX	103678651	103685171	annotated
chrX:clu_285_-	MORF4L2	2.51e-11	2.62e-09	chrX:103684729:103685171:clu_285_-	0.0460077	0.0530805	0.0070728	chrX	103684729	103685171	annotated
chr1:clu_11169_+	MACF1	2.67e-11	2.78e-09	chr1:39468732:39469547:clu_11169_+	0.0954297	0.0278657	-0.067564	chr1	39468732	39469547	annotated
chr1:clu_11169_+	MACF1	2.67e-11	2.78e-09	chr1:39468732:39479798:clu_11169_+	0.833441	0.947662	0.114221	chr1	39468732	39479798	annotated
chr1:clu_11169_+	MACF1	2.67e-11	2.78e-09	chr1:39469615:39479798:clu_11169_+	0.0711291	0.0244724	-0.0466566	chr1	39469615	39479798	annotated
chr1:clu_22631_-	MRPL20	2.72e-11	2.82e-09	chr1:1402250:1405809:clu_22631_-	0.0051399	0.00819799	0.00305809	chr1	1402250	1405809	cryptic_threeprime
chr1:clu_22631_-	MRPL20	2.72e-11	2.82e-09	chr1:1402256:1402359:clu_22631_-	0.00310606	0.00703936	0.0039333	chr1	1402256	1402359	cryptic_fiveprime
chr1:clu_22631_-	MRPL20	2.72e-11	2.82e-09	chr1:1402256:1402462:clu_22631_-	0.00620886	0.021045	0.0148361	chr1	1402256	1402462	cryptic_fiveprime
chr1:clu_22631_-	MRPL20	2.72e-11	2.82e-09	chr1:1402256:1405809:clu_22631_-	0.977245	0.942028	-0.0352164	chr1	1402256	1405809	annotated
chr1:clu_22631_-	MRPL20	2.72e-11	2.82e-09	chr1:1402601:1405809:clu_22631_-	0.00830026	0.0216892	0.0133889	chr1	1402601	1405809	annotated
chr17:clu_15850_-	SLC43A2	2.79e-11	2.88e-09	chr17:1583336:1585913:clu_15850_-	0.491379	0.494886	0.00350695	chr17	1583336	1585913	annotated
chr17:clu_15850_-	SLC43A2	2.79e-11	2.88e-09	chr17:1583336:1590802:clu_15850_-	0.00181375	0.0117831	0.00996935	chr17	1583336	1590802	novel annotated pair
chr17:clu_15850_-	SLC43A2	2.79e-11	2.88e-09	chr17:1586051:1586949:clu_15850_-	0.207219	0.125341	-0.0818781	chr17	1586051	1586949	annotated
chr17:clu_15850_-	SLC43A2	2.79e-11	2.88e-09	chr17:1586051:1590802:clu_15850_-	0.116568	0.256705	0.140137	chr17	1586051	1590802	annotated
chr17:clu_15850_-	SLC43A2	2.79e-11	2.88e-09	chr17:1586960:1590802:clu_15850_-	0.18302	0.111285	-0.071735	chr17	1586960	1590802	annotated
chr11:clu_1067_-	DKK3	2.89e-11	2.96e-09	chr11:12008608:12008870:clu_1067_-	0.126427	0.0935374	-0.0328894	chr11	12008608	12008870	annotated
chr11:clu_1067_-	DKK3	2.89e-11	2.96e-09	chr11:12008608:12009039:clu_1067_-	0.0905194	0.0768205	-0.013699	chr11	12008608	12009039	annotated
chr11:clu_1067_-	DKK3	2.89e-11	2.96e-09	chr11:12008608:12009172:clu_1067_-	0.666095	0.788565	0.122469	chr11	12008608	12009172	annotated
chr11:clu_1067_-	DKK3	2.89e-11	2.96e-09	chr11:12008608:12009638:clu_1067_-	0.116958	0.0410776	-0.0758809	chr11	12008608	12009638	annotated
chr7:clu_33605_+	ARMC10	2.89e-11	2.96e-09	chr7:103086764:103086869:clu_33605_+	0.00111969	0.00381863	0.00269895	chr7	103086764	103086869	annotated
chr7:clu_33605_+	ARMC10	2.89e-11	2.96e-09	chr7:103086764:103092477:clu_33605_+	0.178515	0.193959	0.0154436	chr7	103086764	103092477	annotated
chr7:clu_33605_+	ARMC10	2.89e-11	2.96e-09	chr7:103086764:103097277:clu_33605_+	0.0622172	0.0727187	0.0105015	chr7	103086764	103097277	annotated
chr7:clu_33605_+	ARMC10	2.89e-11	2.96e-09	chr7:103086764:103098299:clu_33605_+	0.00405361	0.0139133	0.00985965	chr7	103086764	103098299	annotated
chr7:clu_33605_+	ARMC10	2.89e-11	2.96e-09	chr7:103092653:103095126:clu_33605_+	0.00171664	0.00210619	0.000389553	chr7	103092653	103095126	cryptic_threeprime
chr7:clu_33605_+	ARMC10	2.89e-11	2.96e-09	chr7:103092653:103097277:clu_33605_+	0.301457	0.278707	-0.0227503	chr7	103092653	103097277	annotated
chr7:clu_33605_+	ARMC10	2.89e-11	2.96e-09	chr7:103092653:103098299:clu_33605_+	0.00757561	0.0264546	0.018879	chr7	103092653	103098299	annotated
chr7:clu_33605_+	ARMC10	2.89e-11	2.96e-09	chr7:103097348:103098299:clu_33605_+	0.443345	0.408323	-0.035022	chr7	103097348	103098299	annotated
chr12:clu_8897_+	PLEKHA5	3.13e-11	3.18e-09	chr12:19345888:19346994:clu_8897_+	0.308115	0.136841	-0.171273	chr12	19345888	19346994	annotated
chr12:clu_8897_+	PLEKHA5	3.13e-11	3.18e-09	chr12:19345888:19348399:clu_8897_+	0.229555	0.587996	0.358441	chr12	19345888	19348399	annotated
chr12:clu_8897_+	PLEKHA5	3.13e-11	3.18e-09	chr12:19347182:19348399:clu_8897_+	0.462331	0.275163	-0.187168	chr12	19347182	19348399	annotated
chr22:clu_13215_+	SYNGR1	3.13e-11	3.18e-09	chr22:39376197:39377598:clu_13215_+	0.101764	0.273521	0.171758	chr22	39376197	39377598	annotated
chr22:clu_13215_+	SYNGR1	3.13e-11	3.18e-09	chr22:39376197:39379886:clu_13215_+	0.00877868	0.0160909	0.00731222	chr22	39376197	39379886	cryptic_threeprime
chr22:clu_13215_+	SYNGR1	3.13e-11	3.18e-09	chr22:39376197:39381696:clu_13215_+	0.844343	0.585187	-0.259156	chr22	39376197	39381696	annotated
chr22:clu_13215_+	SYNGR1	3.13e-11	3.18e-09	chr22:39376197:39381762:clu_13215_+	0.0451147	0.125201	0.0800861	chr22	39376197	39381762	cryptic_threeprime
chr2:clu_26162_+	RAB3GAP1	3.25e-11	3.29e-09	chr2:135164696:135167693:clu_26162_+	0.275815	0.123802	-0.152014	chr2	135164696	135167693	annotated
chr2:clu_26162_+	RAB3GAP1	3.25e-11	3.29e-09	chr2:135164696:135168545:clu_26162_+	0.42386	0.742444	0.318584	chr2	135164696	135168545	annotated
chr2:clu_26162_+	RAB3GAP1	3.25e-11	3.29e-09	chr2:135167713:135168545:clu_26162_+	0.278296	0.124002	-0.154294	chr2	135167713	135168545	annotated
chr2:clu_26162_+	RAB3GAP1	3.25e-11	3.29e-09	chr2:135168434:135168545:clu_26162_+	0.0220287	0.00975284	-0.0122759	chr2	135168434	135168545	annotated
chr9:clu_8517_-	ST6GALNAC6	3.39e-11	3.41e-09	chr9:127896332:127896890:clu_8517_-	0.00244796	0.00293555	0.000487596	chr9	127896332	127896890	cryptic_fiveprime
chr9:clu_8517_-	ST6GALNAC6	3.39e-11	3.41e-09	chr9:127896332:127897238:clu_8517_-	0.00242976	0.00652387	0.00409411	chr9	127896332	127897238	annotated
chr9:clu_8517_-	ST6GALNAC6	3.39e-11	3.41e-09	chr9:127896332:127897826:clu_8517_-	0.00667551	0.00658494	-9.06e-05	chr9	127896332	127897826	annotated
chr9:clu_8517_-	ST6GALNAC6	3.39e-11	3.41e-09	chr9:127896332:127897956:clu_8517_-	0.24667	0.22453	-0.0221399	chr9	127896332	127897956	annotated
chr9:clu_8517_-	ST6GALNAC6	3.39e-11	3.41e-09	chr9:127896332:127899503:clu_8517_-	0.304323	0.278828	-0.0254951	chr9	127896332	127899503	annotated
chr9:clu_8517_-	ST6GALNAC6	3.39e-11	3.41e-09	chr9:127896332:127905207:clu_8517_-	0.0142775	0.0409803	0.0267028	chr9	127896332	127905207	annotated
chr9:clu_8517_-	ST6GALNAC6	3.39e-11	3.41e-09	chr9:127896332:127905935:clu_8517_-	0.00145664	0.00412052	0.00266388	chr9	127896332	127905935	novel annotated pair
chr9:clu_8517_-	ST6GALNAC6	3.39e-11	3.41e-09	chr9:127896332:127912268:clu_8517_-	0.00338342	0.00458772	0.0012043	chr9	127896332	127912268	novel annotated pair
chr9:clu_8517_-	ST6GALNAC6	3.39e-11	3.41e-09	chr9:127898010:127899503:clu_8517_-	0.235642	0.20885	-0.026793	chr9	127898010	127899503	annotated
chr9:clu_8517_-	ST6GALNAC6	3.39e-11	3.41e-09	chr9:127898010:127905207:clu_8517_-	0.00290574	0.00633754	0.0034318	chr9	127898010	127905207	annotated
chr9:clu_8517_-	ST6GALNAC6	3.39e-11	3.41e-09	chr9:127905302:127905935:clu_8517_-	0.0112225	0.0320426	0.0208201	chr9	127905302	127905935	annotated
chr9:clu_8517_-	ST6GALNAC6	3.39e-11	3.41e-09	chr9:127908581:127909951:clu_8517_-	0.0850843	0.0877071	0.00262277	chr9	127908581	127909951	annotated
chr9:clu_8517_-	ST6GALNAC6	3.39e-11	3.41e-09	chr9:127908581:127912268:clu_8517_-	0.0031328	0.00580061	0.00266781	chr9	127908581	127912268	annotated
chr9:clu_8517_-	ST6GALNAC6	3.39e-11	3.41e-09	chr9:127910058:127912268:clu_8517_-	0.0729448	0.0812171	0.00827223	chr9	127910058	127912268	annotated
chr9:clu_8517_-	ST6GALNAC6	3.39e-11	3.41e-09	chr9:127910086:127912268:clu_8517_-	0.00547795	0.00556672	8.88e-05	chr9	127910086	127912268	cryptic_threeprime
chr9:clu_8517_-	ST6GALNAC6	3.39e-11	3.41e-09	chr9:127910528:127912268:clu_8517_-	0.00192531	0.00338765	0.00146234	chr9	127910528	127912268	annotated
chr13:clu_14758_-	COMMD6	3.46e-11	3.47e-09	chr13:75526639:75527813:clu_14758_-	0.0244673	0.0146762	-0.00979113	chr13	75526639	75527813	annotated
chr13:clu_14758_-	COMMD6	3.46e-11	3.47e-09	chr13:75526639:75530114:clu_14758_-	0.947167	0.949831	0.00266394	chr13	75526639	75530114	annotated
chr13:clu_14758_-	COMMD6	3.46e-11	3.47e-09	chr13:75526639:75530311:clu_14758_-	0.00410226	0.0203025	0.0162003	chr13	75526639	75530311	annotated
chr13:clu_14758_-	COMMD6	3.46e-11	3.47e-09	chr13:75527851:75530114:clu_14758_-	0.0242636	0.0151905	-0.00907309	chr13	75527851	75530114	annotated
chr3:clu_15312_+	PXK	3.54e-11	3.53e-09	chr3:58409618:58410090:clu_15312_+	0.309312	0.323278	0.0139658	chr3	58409618	58410090	annotated
chr3:clu_15312_+	PXK	3.54e-11	3.53e-09	chr3:58409618:58424752:clu_15312_+	0.00102955	0.00269552	0.00166597	chr3	58409618	58424752	novel annotated pair
chr3:clu_15312_+	PXK	3.54e-11	3.53e-09	chr3:58410159:58412901:clu_15312_+	0.218786	0.228265	0.00947877	chr3	58410159	58412901	annotated
chr3:clu_15312_+	PXK	3.54e-11	3.53e-09	chr3:58410159:58412904:clu_15312_+	0.0650982	0.0767278	0.0116296	chr3	58410159	58412904	annotated
chr3:clu_15312_+	PXK	3.54e-11	3.53e-09	chr3:58410159:58424752:clu_15312_+	0.0119823	0.0284106	0.0164283	chr3	58410159	58424752	annotated
chr3:clu_15312_+	PXK	3.54e-11	3.53e-09	chr3:58412963:58420536:clu_15312_+	0.0655423	0.0503128	-0.0152295	chr3	58412963	58420536	annotated
chr3:clu_15312_+	PXK	3.54e-11	3.53e-09	chr3:58412963:58420539:clu_15312_+	0.0443072	0.0290926	-0.0152146	chr3	58412963	58420539	annotated
chr3:clu_15312_+	PXK	3.54e-11	3.53e-09	chr3:58412963:58423461:clu_15312_+	0.0147174	0.00719572	-0.00752164	chr3	58412963	58423461	annotated
chr3:clu_15312_+	PXK	3.54e-11	3.53e-09	chr3:58412963:58424752:clu_15312_+	0.151788	0.188145	0.0363567	chr3	58412963	58424752	annotated
chr3:clu_15312_+	PXK	3.54e-11	3.53e-09	chr3:58420568:58423461:clu_15312_+	0.0270238	0.0117559	-0.0152679	chr3	58420568	58423461	novel annotated pair
chr3:clu_15312_+	PXK	3.54e-11	3.53e-09	chr3:58420568:58424752:clu_15312_+	0.0515753	0.0372149	-0.0143604	chr3	58420568	58424752	annotated
chr3:clu_15312_+	PXK	3.54e-11	3.53e-09	chr3:58423494:58424752:clu_15312_+	0.038838	0.0169068	-0.0219311	chr3	58423494	58424752	annotated
chr18:clu_2658_+	ATP9B	3.94e-11	3.92e-09	chr18:79374101:79375394:clu_2658_+	0.476824	0.415256	-0.0615682	chr18	79374101	79375394	annotated
chr18:clu_2658_+	ATP9B	3.94e-11	3.92e-09	chr18:79374101:79377247:clu_2658_+	0.0528793	0.210911	0.158032	chr18	79374101	79377247	annotated
chr18:clu_2658_+	ATP9B	3.94e-11	3.92e-09	chr18:79375426:79377247:clu_2658_+	0.470297	0.373833	-0.0964634	chr18	79375426	79377247	annotated
chr22:clu_613_-	AP1B1	4.06e-11	4.02e-09	chr22:29339133:29339754:clu_613_-	0.443976	0.372223	-0.0717523	chr22	29339133	29339754	annotated
chr22:clu_613_-	AP1B1	4.06e-11	4.02e-09	chr22:29339133:29340656:clu_613_-	0.0978062	0.231888	0.134082	chr22	29339133	29340656	annotated
chr22:clu_613_-	AP1B1	4.06e-11	4.02e-09	chr22:29339774:29340656:clu_613_-	0.458218	0.395888	-0.0623298	chr22	29339774	29340656	annotated
chr3:clu_15709_+	EIF4G1	4.26e-11	4.2e-09	chr3:184314674:184315489:clu_15709_+	0.0825538	0.0814046	-0.00114925	chr3	184314674	184315489	annotated
chr3:clu_15709_+	EIF4G1	4.26e-11	4.2e-09	chr3:184314674:184315763:clu_15709_+	0.0343061	0.043432	0.00912584	chr3	184314674	184315763	annotated
chr3:clu_15709_+	EIF4G1	4.26e-11	4.2e-09	chr3:184314674:184317321:clu_15709_+	0.00682023	0.00646457	-0.000355659	chr3	184314674	184317321	annotated
[truncated: 17,637 more rows]

## Sheet: S6
Table S6. Enriched biological pathways for the genes with significant clusters in all FTLD-TDP (not adjusted).
	ID	Description	GeneRatio	BgRatio	pvalue	p.adjust	geneID	Count
GO:0007015	GO:0007015	actin filament organization	57/762	322/10793	6.55e-11	2.84e-07	SH3KBP1/WASF3/ACTN1/TPM1/SHTN1/BAIAP2/CARMIL2/CTNNA1/TPM3/PPFIA1/DBN1/PLEC/NCKAP1/CD47/SORBS1/SPTAN1/LIMCH1/MICAL3/ABI2/ACTR2/CLASP2/MPRIP/MYADM/FMN2/USH1C/ADD3/CLASP1/SRC/ARHGEF2/SORBS2/GMFG/SHROOM2/MYO1B/GAS2L1/MYO6/TWF1/ARHGEF10L/CDC42/CARMIL1/PLS3/SPIRE1/CIT/MTSS1/ADD1/MYO5A/AP1AR/PFN2/PIK3R1/ELMO1/ARFIP2/CFL2/CALD1/BIN1/ARHGAP17/MICALL2/PHACTR1/SPTBN4	57
GO:0048667	GO:0048667	cell morphogenesis involved in neuron differentiation	67/762	420/10793	1.55e-10	3.37e-07	NRCAM/MT3/SHTN1/BAIAP2/APLP2/NPTN/MAPT/APP/MEF2A/RTN4/PARP6/CAMK2B/DBN1/PPFIA2/SYNGAP1/PPP3CA/MACF1/GOLGA4/ANK3/STXBP1/ZFYVE27/SIPA1L1/ABI2/ACTR2/SRCIN1/NCAM1/PTPRD/DVL1/PTK2/MEF2C/CHL1/PTPRM/MINK1/KIDINS220/TRIO/PAX6/DCLK1/TUBB2B/CDC42/CAPRIN2/CELSR2/OBSL1/DNM3/NOTCH1/MARK2/KALRN/PTPRS/ELAVL4/NDEL1/NIN/LRP8/MYCBP2/NFASC/SEMA6B/NRXN3/CDKL5/TIAM1/TBC1D24/NEDD4L/NTNG1/NRXN1/PHACTR1/SPTBN4/ADARB1/HE…	67
GO:0048858	GO:0048858	cell projection morphogenesis	74/762	492/10793	2.69e-10	3.88e-07	NRCAM/MT3/EPB41L3/SHTN1/BAIAP2/APLP2/NPTN/MAPT/APP/MEF2A/RTN4/PARP6/CAMK2B/DBN1/PPFIA2/SYNGAP1/PPP3CA/MACF1/GOLGA4/ANK3/STXBP1/NCKAP1/ZFYVE27/SIPA1L1/ABI2/ACTR2/SRCIN1/NCAM1/PTPRD/DVL1/PTK2/CHL1/PTPRM/DAB2IP/SRC/MINK1/KIDINS220/PACSIN2/ITSN2/TRIO/PAX6/DCLK1/TUBB2B/CDC42/CAPRIN2/ARHGEF7/CELSR2/OBSL1/DNM3/NOTCH1/MARK2/KALRN/PTPRS/ELAVL4/NDEL1/NIN/LRP8/MYCBP2/NFASC/SEMA6B/NRXN3/CDKL5/TIAM1/TBC1D24/N…	74
GO:0120039	GO:0120039	plasma membrane bounded cell projection morphogenesis	73/762	488/10793	4.61e-10	4.99e-07	NRCAM/MT3/EPB41L3/SHTN1/BAIAP2/APLP2/NPTN/MAPT/APP/MEF2A/RTN4/PARP6/CAMK2B/DBN1/PPFIA2/SYNGAP1/PPP3CA/MACF1/GOLGA4/ANK3/STXBP1/NCKAP1/ZFYVE27/SIPA1L1/ABI2/ACTR2/SRCIN1/NCAM1/PTPRD/DVL1/PTK2/CHL1/PTPRM/DAB2IP/SRC/MINK1/KIDINS220/ITSN2/TRIO/PAX6/DCLK1/TUBB2B/CDC42/CAPRIN2/ARHGEF7/CELSR2/OBSL1/DNM3/NOTCH1/MARK2/KALRN/PTPRS/ELAVL4/NDEL1/NIN/LRP8/MYCBP2/NFASC/SEMA6B/NRXN3/CDKL5/TIAM1/TBC1D24/NEDD4L/NT…	73
GO:0016358	GO:0016358	dendrite development	39/762	192/10793	1.33e-09	1.15e-06	BAIAP2/APP/MEF2A/PARP6/CAMK2B/DBN1/PPFIA2/SYNGAP1/PPP3CA/SIPA1L1/ABI2/ACTR2/SRCIN1/PTPRD/DVL1/MEF2C/CRTC1/DAB2IP/MINK1/KIDINS220/DCLK1/SLC12A5/CDC42/CAPRIN2/CELSR2/OBSL1/DNM3/PTPRS/ELAVL4/CAMSAP2/NEURL1/LRP8/ASAP1/CDKL5/TBC1D24/NEDD4L/PHACTR1/HECW1/BTBD3	39
GO:0048813	GO:0048813	dendrite morphogenesis	29/762	118/10793	1.87e-09	1.17e-06	BAIAP2/MEF2A/PARP6/CAMK2B/DBN1/PPFIA2/PPP3CA/SIPA1L1/ABI2/ACTR2/SRCIN1/PTPRD/DVL1/MINK1/KIDINS220/DCLK1/CDC42/CAPRIN2/CELSR2/OBSL1/DNM3/ELAVL4/LRP8/CDKL5/TBC1D24/NEDD4L/PHACTR1/HECW1/BTBD3	29
GO:0048812	GO:0048812	neuron projection morphogenesis	70/762	474/10793	1.89e-09	1.17e-06	NRCAM/MT3/EPB41L3/SHTN1/BAIAP2/APLP2/NPTN/MAPT/APP/MEF2A/RTN4/PARP6/CAMK2B/DBN1/PPFIA2/SYNGAP1/PPP3CA/MACF1/GOLGA4/ANK3/STXBP1/NCKAP1/ZFYVE27/SIPA1L1/ABI2/ACTR2/SRCIN1/NCAM1/PTPRD/DVL1/PTK2/CHL1/PTPRM/DAB2IP/MINK1/KIDINS220/ITSN2/TRIO/PAX6/DCLK1/TUBB2B/CDC42/CAPRIN2/CELSR2/OBSL1/DNM3/NOTCH1/MARK2/KALRN/PTPRS/ELAVL4/NDEL1/NIN/LRP8/MYCBP2/NFASC/SEMA6B/NRXN3/CDKL5/TIAM1/TBC1D24/NEDD4L/NTNG1/NRXN1/PH…	70
GO:0007268	GO:0007268	chemical synaptic transmission	71/762	487/10793	2.53e-09	1.22e-06	GRIN1/SYNJ1/PNKD/IQSEC2/BAIAP2/NPTN/DTNA/MAPT/APP/ATP2A2/STX2/CADPS2/CAMK2B/DBN1/SYNGAP1/PPP3CA/SYNGR1/RAB3GAP1/KCNIP2/STXBP1/ERC1/UNC13B/GIT1/SIPA1L1/PTPRD/DVL1/MEF2C/CRTC1/ARRB2/SRC/MINK1/CACNA1A/PACSIN2/CADPS/STX3/TUBB2B/NRXN2/SLC12A5/GLS/ADORA1/AMPH/GRIA1/ABR/PFN2/APBA2/ELAVL4/TMEM25/DNAJC5/NEURL1/CACNB2/CASK/SLC24A2/MCTP1/NETO1/NR4A1/LRP8/PLA2G6/DLG2/PREPL/TBC1D24/NTNG1/NRXN1/PRKCB/NF1/KCNB1…	71
GO:0098916	GO:0098916	anterograde trans-synaptic signaling	71/762	487/10793	2.53e-09	1.22e-06	GRIN1/SYNJ1/PNKD/IQSEC2/BAIAP2/NPTN/DTNA/MAPT/APP/ATP2A2/STX2/CADPS2/CAMK2B/DBN1/SYNGAP1/PPP3CA/SYNGR1/RAB3GAP1/KCNIP2/STXBP1/ERC1/UNC13B/GIT1/SIPA1L1/PTPRD/DVL1/MEF2C/CRTC1/ARRB2/SRC/MINK1/CACNA1A/PACSIN2/CADPS/STX3/TUBB2B/NRXN2/SLC12A5/GLS/ADORA1/AMPH/GRIA1/ABR/PFN2/APBA2/ELAVL4/TMEM25/DNAJC5/NEURL1/CACNB2/CASK/SLC24A2/MCTP1/NETO1/NR4A1/LRP8/PLA2G6/DLG2/PREPL/TBC1D24/NTNG1/NRXN1/PRKCB/NF1/KCNB1…	71
GO:0099537	GO:0099537	trans-synaptic signaling	71/762	492/10793	3.95e-09	1.71e-06	GRIN1/SYNJ1/PNKD/IQSEC2/BAIAP2/NPTN/DTNA/MAPT/APP/ATP2A2/STX2/CADPS2/CAMK2B/DBN1/SYNGAP1/PPP3CA/SYNGR1/RAB3GAP1/KCNIP2/STXBP1/ERC1/UNC13B/GIT1/SIPA1L1/PTPRD/DVL1/MEF2C/CRTC1/ARRB2/SRC/MINK1/CACNA1A/PACSIN2/CADPS/STX3/TUBB2B/NRXN2/SLC12A5/GLS/ADORA1/AMPH/GRIA1/ABR/PFN2/APBA2/ELAVL4/TMEM25/DNAJC5/NEURL1/CACNB2/CASK/SLC24A2/MCTP1/NETO1/NR4A1/LRP8/PLA2G6/DLG2/PREPL/TBC1D24/NTNG1/NRXN1/PRKCB/NF1/KCNB1…	71
GO:0050804	GO:0050804	modulation of chemical synaptic transmission	53/762	325/10793	6.43e-09	2.53e-06	GRIN1/PNKD/IQSEC2/BAIAP2/NPTN/MAPT/APP/ATP2A2/CAMK2B/DBN1/SYNGAP1/PPP3CA/SYNGR1/RAB3GAP1/STXBP1/ERC1/GIT1/SIPA1L1/PTPRD/DVL1/MEF2C/CRTC1/ARRB2/SRC/CACNA1A/PACSIN2/STX3/TUBB2B/ADORA1/GRIA1/ABR/PFN2/APBA2/ELAVL4/TMEM25/NEURL1/CACNB2/CASK/SLC24A2/MCTP1/NETO1/LRP8/PLA2G6/PREPL/TBC1D24/NTNG1/NRXN1/PRKCB/NF1/KCNB1/STXBP5/CACNB4/PLPPR4	53
GO:0099177	GO:0099177	regulation of trans-synaptic signaling	53/762	326/10793	7.17e-09	2.56e-06	GRIN1/PNKD/IQSEC2/BAIAP2/NPTN/MAPT/APP/ATP2A2/CAMK2B/DBN1/SYNGAP1/PPP3CA/SYNGR1/RAB3GAP1/STXBP1/ERC1/GIT1/SIPA1L1/PTPRD/DVL1/MEF2C/CRTC1/ARRB2/SRC/CACNA1A/PACSIN2/STX3/TUBB2B/ADORA1/GRIA1/ABR/PFN2/APBA2/ELAVL4/TMEM25/NEURL1/CACNB2/CASK/SLC24A2/MCTP1/NETO1/LRP8/PLA2G6/PREPL/TBC1D24/NTNG1/NRXN1/PRKCB/NF1/KCNB1/STXBP5/CACNB4/PLPPR4	53
GO:0007269	GO:0007269	neurotransmitter secretion	28/762	118/10793	8.27e-09	2.56e-06	SYNJ1/PNKD/ATP2A2/STX2/CADPS2/RAB3GAP1/STXBP1/UNC13B/GIT1/DVL1/MEF2C/CADPS/STX3/NRXN2/PFN2/APBA2/DNAJC5/CACNB2/CASK/MCTP1/NR4A1/PREPL/NRXN1/PRKCB/NF1/STXBP5/CACNB4/LIN7A	28
GO:0099643	GO:0099643	signal release from synapse	28/762	118/10793	8.27e-09	2.56e-06	SYNJ1/PNKD/ATP2A2/STX2/CADPS2/RAB3GAP1/STXBP1/UNC13B/GIT1/DVL1/MEF2C/CADPS/STX3/NRXN2/PFN2/APBA2/DNAJC5/CACNB2/CASK/MCTP1/NR4A1/PREPL/NRXN1/PRKCB/NF1/STXBP5/CACNB4/LIN7A	28
GO:0031346	GO:0031346	positive regulation of cell projection organization	46/762	266/10793	1.03e-08	2.99e-06	STMN2/SHTN1/AGRN/BAIAP2/NPTN/CARMIL2/MARK4/MAPT/PARP6/MAGI2/CAMK2B/DBN1/MACF1/GOLGA4/NCKAP1/ZFYVE27/ABI2/ACTR2/NDRG4/PTPRD/DVL1/CRTC1/DAB2IP/DOCK11/SRC/KIDINS220/TUBB2B/TWF1/CDC42/CARMIL1/CAPRIN2/BCAS3/ARHGEF7/OBSL1/DNM3/PIK3R1/MARK2/ELAVL4/NDEL1/NEURL1/NIN/LRP8/CDKL5/TIAM1/TBC1D24/PLPPR5	46
GO:0120035	GO:0120035	regulation of plasma membrane bounded cell projection organization	69/762	484/10793	1.1e-08	3e-06	NRCAM/MT3/STMN2/SHTN1/AGRN/BAIAP2/NPTN/CARMIL2/MARK4/MAPT/RTN4/PARP6/MAGI2/CAMK2B/DBN1/PPFIA2/SYNGAP1/PPP3CA/MACF1/GOLGA4/NCKAP1/PTPRF/ZFYVE27/SIPA1L1/ABI2/ACTR2/NDRG4/SRCIN1/PTPRD/DVL1/USH1C/CRTC1/DAB2IP/DOCK11/SRC/KIDINS220/TUBB2B/TWF1/CDC42/CARMIL1/CAPRIN2/BCAS3/ARHGEF7/OBSL1/INPP5F/DNM3/PFN2/PIK3R1/MARK2/PTPRS/ELAVL4/ODF2L/CAMSAP2/NDEL1/NEURL1/NIN/VDAC3/LRP8/MYCBP2/SEMA6B/CDKL5/TIAM1/TBC1D24/…	69
GO:0031344	GO:0031344	regulation of cell projection organization	69/762	498/10793	3.56e-08	9.07e-06	NRCAM/MT3/STMN2/SHTN1/AGRN/BAIAP2/NPTN/CARMIL2/MARK4/MAPT/RTN4/PARP6/MAGI2/CAMK2B/DBN1/PPFIA2/SYNGAP1/PPP3CA/MACF1/GOLGA4/NCKAP1/PTPRF/ZFYVE27/SIPA1L1/ABI2/ACTR2/NDRG4/SRCIN1/PTPRD/DVL1/USH1C/CRTC1/DAB2IP/DOCK11/SRC/KIDINS220/TUBB2B/TWF1/CDC42/CARMIL1/CAPRIN2/BCAS3/ARHGEF7/OBSL1/INPP5F/DNM3/PFN2/PIK3R1/MARK2/PTPRS/ELAVL4/ODF2L/CAMSAP2/NDEL1/NEURL1/NIN/VDAC3/LRP8/MYCBP2/SEMA6B/CDKL5/TIAM1/TBC1D24/…	69
GO:0003012	GO:0003012	muscle system process	43/762	260/10793	1.19e-07	2.86e-05	ATP2B1/TPM1/DTNA/ATP2A2/TPM3/MEF2A/CAMTA2/CAMK2B/PPP3CA/CAMK2D/KCNIP2/ASPH/KCNMA1/ARHGEF11/ATP2B4/ANK2/DOCK4/SORBS2/MYH14/MYL5/SLMAP/TWF1/GRIP2/ADORA1/INPP5F/NOTCH1/PPP1R12B/CACNB2/SCN1A/CALD1/ZDHHC21/NR4A1/PLA2G6/KCNH2/GNAO1/BIN1/KCND3/NEDD4L/MYOM2/SLC8A1/GTF2IRD1/BBS2/CHRM3	43
GO:0050808	GO:0050808	synapse organization	50/762	326/10793	1.31e-07	2.98e-05	DCTN1/NRCAM/WASF3/ACTN1/AGRN/BAIAP2/NPTN/MAPT/APP/PPFIA1/CAMK2B/DBN1/PPFIA2/SYNGAP1/ANK3/ADGRL3/ERC1/UNC13B/PTPRF/SIPA1L1/ABI2/ACTR2/SRCIN1/PTPRD/DVL1/MEF2C/DAB2IP/PPFIBP1/GPHN/SETD5/NRXN2/CDC42/CAPRIN2/OBSL1/DNM3/PFN2/PTPRS/NEURL1/CACNB2/ARHGAP39/LRP8/MYCBP2/NFASC/ZC4H2/CDKL5/NTNG1/NRXN1/NRG1/CACNB4/SYBU	50
GO:0099003	GO:0099003	vesicle-mediated transport in synapse	32/762	167/10793	1.7e-07	3.68e-05	SYNJ1/ATP2A2/STX2/CADPS2/PPP3CC/RAB3GAP1/STXBP1/UNC13B/ITSN1/GIT1/AP2A1/DVL1/AP3B1/ITSN2/CADPS/STX3/GRIP2/AMPH/DNM3/SNAP91/PFN2/APBA2/DNAJC5/CACNB2/CASK/SYNJ2/BIN1/PREPL/TBC1D24/PRKCB/STXBP5/CACNB4	32
GO:0010975	GO:0010975	regulation of neuron projection development	51/762	342/10793	2.41e-07	4.82e-05	NRCAM/MT3/STMN2/SHTN1/BAIAP2/NPTN/MAPT/RTN4/PARP6/MAGI2/CAMK2B/DBN1/PPFIA2/SYNGAP1/PPP3CA/MACF1/GOLGA4/PTPRF/ZFYVE27/SIPA1L1/ABI2/ACTR2/NDRG4/SRCIN1/PTPRD/DVL1/CRTC1/DAB2IP/KIDINS220/TUBB2B/TWF1/CAPRIN2/OBSL1/INPP5F/DNM3/MARK2/PTPRS/ELAVL4/CAMSAP2/NDEL1/NIN/LRP8/MYCBP2/SEMA6B/CDKL5/TIAM1/TBC1D24/NEDD4L/NTNG1/HECW1/PLPPR5	51
GO:0099504	GO:0099504	synaptic vesicle cycle	30/762	153/10793	2.44e-07	4.82e-05	SYNJ1/ATP2A2/STX2/CADPS2/PPP3CC/RAB3GAP1/STXBP1/UNC13B/ITSN1/GIT1/DVL1/AP3B1/ITSN2/CADPS/STX3/AMPH/DNM3/SNAP91/PFN2/APBA2/DNAJC5/CACNB2/CASK/SYNJ2/BIN1/PREPL/TBC1D24/PRKCB/STXBP5/CACNB4	30
GO:1990778	GO:1990778	protein localization to cell periphery	42/762	259/10793	2.91e-07	5.48e-05	EPB41L3/IQSEC2/PPFIA1/ZDHHC8/MACF1/GOLGA4/ANK3/STXBP1/SORBS1/ZFYVE27/CLASP2/MYADM/MYL12A/ATP2B4/ANK2/BCL2L1/C2CD5/PACS2/STX3/SLMAP/NECTIN3/GRIP2/EPB41L2/AFDN/ATP1B3/MYO5A/EPB41/SEC16A/PIK3R1/GOPC/CACNB2/GGA1/NUMA1/NFASC/KCNIP4/KIF13A/PREPL/ZDHHC7/KCNB1/SPTBN4/BBS2/LIN7A	42
GO:0007264	GO:0007264	small GTPase mediated signal transduction	55/762	387/10793	4.05e-07	7.32e-05	SHTN1/IQSEC2/ARHGEF4/ARFGAP1/ARHGAP21/MADD/SYNGAP1/NCKAP1/ITSN1/ARHGEF11/GIT1/SIPA1L1/ABI2/SIPA1L2/ARHGAP32/DENND4A/G3BP2/DOCK4/DAB2IP/DOCK11/SRC/ARHGEF2/TRIO/DOCK9/ARHGEF10L/CDC42/DOCK3/FAM13B/ABR/NOTCH1/SRGAP3/VAV2/KALRN/ARHGEF17/SH2D3C/ELMO1/KSR1/ARHGAP39/RAP1GAP2/ARFIP2/RIT1/ARHGEF3/ARHGAP17/INF2/DNMT1/CYTH2/CTNNAL1/RASA3/TIAM1/RASGRP2/NF1/NRG1/PDPN/ARHGAP26/RALGAPA1	55
GO:0010769	GO:0010769	regulation of cell morphogenesis involved in differentiation	20/762	82/10793	7.02e-07	0.000121756	BAIAP2/PARP6/CAMK2B/DBN1/ACTR2/MYADM/PTPRD/PTK2/ACTN4/CDC42/CARMIL1/CAPRIN2/ARHGEF7/OBSL1/AP1AR/LRP8/CDKL5/TBC1D24/LIMS1/PDPN	20
GO:0061572	GO:0061572	actin filament bundle organization	25/762	122/10793	1.04e-06	0.000173696	ACTN1/TPM1/SHTN1/BAIAP2/PPFIA1/CD47/SORBS1/LIMCH1/CLASP2/FMN2/USH1C/CLASP1/SRC/MYO1B/ARHGEF10L/CDC42/CARMIL1/PLS3/SPIRE1/MTSS1/ADD1/PFN2/PIK3R1/CALD1/PHACTR1	25
GO:0046928	GO:0046928	regulation of neurotransmitter secretion	17/762	64/10793	1.33e-06	0.000213544	PNKD/ATP2A2/RAB3GAP1/STXBP1/GIT1/DVL1/MEF2C/PFN2/APBA2/CACNB2/CASK/MCTP1/PREPL/PRKCB/NF1/STXBP5/CACNB4	17
GO:0072659	GO:0072659	protein localization to plasma membrane	36/762	219/10793	1.48e-06	0.000217223	EPB41L3/PPFIA1/ZDHHC8/MACF1/GOLGA4/ANK3/STXBP1/SORBS1/ZFYVE27/CLASP2/MYL12A/ATP2B4/ANK2/BCL2L1/C2CD5/PACS2/STX3/SLMAP/NECTIN3/GRIP2/AFDN/ATP1B3/MYO5A/SEC16A/PIK3R1/GOPC/CACNB2/GGA1/NFASC/KCNIP4/KIF13A/PREPL/ZDHHC7/KCNB1/SPTBN4/BBS2	36
GO:0006936	GO:0006936	muscle contraction	34/762	201/10793	1.49e-06	0.000217223	ATP2B1/TPM1/DTNA/ATP2A2/TPM3/CAMK2D/KCNIP2/ASPH/KCNMA1/ARHGEF11/ATP2B4/ANK2/DOCK4/MYH14/MYL5/SLMAP/GRIP2/ADORA1/PPP1R12B/CACNB2/SCN1A/CALD1/ZDHHC21/NR4A1/PLA2G6/KCNH2/GNAO1/BIN1/KCND3/NEDD4L/MYOM2/SLC8A1/BBS2/CHRM3	34
GO:0031032	GO:0031032	actomyosin structure organization	28/762	149/10793	1.5e-06	0.000217223	EPB41L1/EPB41L3/TPM1/MEF2A/PPFIA1/PLEC/MYH10/CD47/SORBS1/LIMCH1/CLASP2/CLASP1/SRC/MYH14/EPB41L2/ARHGEF10L/CDC42/MYO18A/CDC42BPA/CARMIL1/OBSL1/CIT/EPB41/PFN2/PIK3R1/CFL2/MYOM2/PHACTR1	28
GO:0072657	GO:0072657	protein localization to membrane	59/762	445/10793	1.61e-06	0.000225906	EPB41L3/IQSEC2/AGRN/PPFIA1/MAGI2/DLG3/ZDHHC8/SYNGAP1/MACF1/RAB3GAP1/GOLGA4/ANK3/STXBP1/SORBS1/ZFYVE27/CLASP2/MYADM/MYL12A/PEX19/ATP2B4/DVL1/ANK2/SH3GLB1/BCL2L1/C2CD5/AP3B1/PACS2/STX3/SLMAP/GPHN/NECTIN3/GRIP2/AFDN/NRXN2/ADORA1/ATP1B3/SGTB/MYO5A/SEC16A/RAB6A/PIK3R1/GOPC/CACNB2/GGA1/TCAF1/ZDHHC21/NFASC/KCNIP4/KIF13A/DLG2/PREPL/MAPK8/SEC61A2/ZDHHC7/NRXN1/KCNB1/SPTBN4/BBS2/LIN7A	59
GO:0051056	GO:0051056	regulation of small GTPase mediated signal transduction	38/762	239/10793	1.76e-06	0.000238876	IQSEC2/ARHGEF4/ARFGAP1/ARHGAP21/MADD/SYNGAP1/ITSN1/ARHGEF11/GIT1/SIPA1L1/SIPA1L2/ARHGAP32/DENND4A/DAB2IP/SRC/ARHGEF2/TRIO/ARHGEF10L/DOCK3/FAM13B/ABR/NOTCH1/SRGAP3/VAV2/KALRN/ARHGEF17/ARHGAP39/RAP1GAP2/ARHGEF3/ARHGAP17/INF2/CYTH2/RASA3/TIAM1/NF1/NRG1/ARHGAP26/RALGAPA1	38
GO:0044089	GO:0044089	positive regulation of cellular component biogenesis	50/762	357/10793	2.13e-06	0.000279913	DCTN1/TPM1/AGRN/BAIAP2/CARMIL2/PDE4DIP/MARK4/MAPT/RAB3GAP1/CLIP1/NCKAP1/CD47/UNC13B/LIMCH1/GIT1/ABI2/ACTR2/CLASP2/PTPRD/SH3GLB1/G3BP2/DAB2IP/DOCK11/CLASP1/MAPK9/SRC/ERCC1/PHLDB1/TERF1/ARHGEF10L/CDC42/CARMIL1/BCAS3/MTSS1/BAK1/DNM3/PFN2/PIK3R1/NDEL1/NEURL1/NUMA1/BIN1/ASAP1/DNMT1/PPHLN1/NRXN1/CNOT6/NRG1/LIMS1/PLPPR5	50
GO:0051261	GO:0051261	protein depolymerization	20/762	88/10793	2.32e-06	0.00029591	STMN2/SYNJ1/CARMIL2/ASPH/SPTAN1/MICAL3/CLASP2/ADD3/CLASP1/ARHGEF2/TWF1/CARMIL1/KIF2A/ADD1/CAMSAP2/CFL2/NCKAP5L/CAMSAP1/KIF19/SPTBN4	20
GO:0006836	GO:0006836	neurotransmitter transport	28/762	153/10793	2.59e-06	0.000321415	SYNJ1/PNKD/ATP2A2/STX2/CADPS2/RAB3GAP1/STXBP1/UNC13B/GIT1/DVL1/MEF2C/CADPS/STX3/NRXN2/PFN2/APBA2/DNAJC5/CACNB2/CASK/MCTP1/NR4A1/PREPL/NRXN1/PRKCB/NF1/STXBP5/CACNB4/LIN7A	28
GO:0051017	GO:0051017	actin filament bundle assembly	24/762	120/10793	2.69e-06	0.000323681	ACTN1/TPM1/BAIAP2/PPFIA1/CD47/SORBS1/LIMCH1/CLASP2/FMN2/USH1C/CLASP1/SRC/MYO1B/ARHGEF10L/CDC42/CARMIL1/PLS3/SPIRE1/MTSS1/ADD1/PFN2/PIK3R1/CALD1/PHACTR1	24
GO:0016079	GO:0016079	synaptic vesicle exocytosis	20/762	89/10793	2.8e-06	0.000327902	SYNJ1/ATP2A2/STX2/CADPS2/RAB3GAP1/STXBP1/UNC13B/GIT1/DVL1/CADPS/STX3/PFN2/APBA2/DNAJC5/CACNB2/CASK/PREPL/PRKCB/STXBP5/CACNB4	20
GO:1902903	GO:1902903	regulation of supramolecular fiber organization	43/762	292/10793	3.01e-06	0.000336057	DCTN1/STMN2/WASF3/TPM1/BAIAP2/CARMIL2/PDE4DIP/MAPT/APP/PPFIA1/DBN1/CLIP1/NCKAP1/CD47/SPTAN1/LIMCH1/GIT1/ABI2/CLASP2/MYADM/ADD3/CLASP1/ARHGEF2/GMFG/TWF1/ARHGEF10L/CDC42/CARMIL1/ARHGEF7/MAPRE3/CIT/MTSS1/ADD1/AP1AR/PFN2/PIK3R1/CAMSAP2/ARFIP2/CFL2/NUMA1/BIN1/CAMSAP1/SPTBN4	43
GO:0048814	GO:0048814	regulation of dendrite morphogenesis	15/762	54/10793	3.02e-06	0.000336057	BAIAP2/PARP6/CAMK2B/DBN1/PPP3CA/SIPA1L1/ACTR2/PTPRD/CAPRIN2/OBSL1/LRP8/CDKL5/TBC1D24/NEDD4L/HECW1	15
GO:0030048	GO:0030048	actin filament-based movement	20/762	90/10793	3.36e-06	0.000364587	TPM1/SHTN1/ATP2A2/MYH10/CAMK2D/LIMCH1/ANK2/ACTN4/MYH14/MYO1B/MYO6/ADORA1/MYO5A/CACNB2/SCN1A/KCNH2/BIN1/KCND3/NEDD4L/PDPN	20
GO:0061564	GO:0061564	axon development	49/762	353/10793	3.49e-06	0.000368725	NRCAM/MT3/SHTN1/BAIAP2/APLP2/NPTN/MAPT/APP/CTNNA1/RTN4/DBN1/SYNGAP1/MACF1/GOLGA4/ANK3/STXBP1/PTPRF/ZFYVE27/SIPA1L1/MAPK8IP3/NCAM1/DVL1/PTK2/CHL1/PTPRM/TRIO/PAX6/DCLK1/TUBB2B/INPP5F/NOTCH1/MARK2/KALRN/PTPRS/CAMSAP2/NDEL1/NIN/MYCBP2/NFASC/SEMA6B/NRXN3/CDKL5/TIAM1/TBC1D24/NTNG1/NRXN1/SPTBN4/ADARB1/PLPPR4	49
GO:0050773	GO:0050773	regulation of dendrite development	19/762	84/10793	4.46e-06	0.000444523	BAIAP2/PARP6/CAMK2B/DBN1/PPP3CA/SIPA1L1/ACTR2/PTPRD/CRTC1/DAB2IP/CAPRIN2/OBSL1/ELAVL4/CAMSAP2/LRP8/CDKL5/TBC1D24/NEDD4L/HECW1	19
GO:0050775	GO:0050775	positive regulation of dendrite morphogenesis	11/762	31/10793	4.62e-06	0.000444523	BAIAP2/PARP6/CAMK2B/DBN1/ACTR2/PTPRD/CAPRIN2/OBSL1/LRP8/CDKL5/TBC1D24	11
GO:0010256	GO:0010256	endomembrane system organization	57/762	439/10793	4.7e-06	0.000444523	DCTN1/AP1S2/EPB41L3/SYNJ1/SHTN1/BAIAP2/PDE4DIP/ZNF385A/ATP2A2/ARHGAP21/STX2/RTN4/PLEC/ATP6V0A1/SYNGR1/RAB3GAP1/AP1B1/ANK3/STXBP1/DNAJC13/ZFYVE27/CLASP2/SYNE1/TJAP1/ANK2/SH3GLB1/AGFG1/AP3B1/ATP6V1H/CLASP1/REEP6/PACSIN2/DYM/STX3/PDCD10/CDC42/MYO18A/BCAS3/ARHGEF7/OBSL1/CIT/CSNK1A1/MTSS1/SEC16A/CAMSAP2/NDEL1/SPACA6/DMKN/ATL2/BIN1/NSFL1C/TMEM127/ASAP1/HPS4/HUWE1/REEP3/PRKCB	57
GO:0010638	GO:0010638	positive regulation of organelle organization	50/762	367/10793	4.75e-06	0.000444523	DCTN1/STMN2/NPM2/SYNJ1/WASF3/TPM1/BAIAP2/CARMIL2/PDE4DIP/MARK4/MAPT/CAMKK2/RAB3GAP1/CLIP1/NCKAP1/CD47/LIMCH1/GIT1/ABI2/SH3GLB1/G3BP2/C2CD5/CLASP1/MAPK9/SRC/ERCC1/DNM1L/TERF1/ARHGEF10L/CDC42/CARMIL1/BCAS3/SPIRE1/KAT5/MTSS1/BAK1/DDHD1/NABP2/PFN2/CALCOCO2/CFL2/NUMA1/PLA2G6/RTEL1/BIN1/ASAP1/DNMT1/MAPK8/PPHLN1/CNOT6	50
GO:0060996	GO:0060996	dendritic spine development	18/762	77/10793	4.83e-06	0.000444523	BAIAP2/CAMK2B/DBN1/PPFIA2/SIPA1L1/ABI2/ACTR2/SRCIN1/DVL1/MEF2C/SLC12A5/CDC42/CAPRIN2/DNM3/PTPRS/NEURL1/LRP8/ASAP1	18
GO:1902905	GO:1902905	positive regulation of supramolecular fiber organization	24/762	124/10793	4.9e-06	0.000444523	DCTN1/STMN2/WASF3/TPM1/BAIAP2/CARMIL2/PDE4DIP/MAPT/APP/CLIP1/NCKAP1/CD47/LIMCH1/GIT1/ABI2/CLASP1/ARHGEF10L/CDC42/CARMIL1/MTSS1/PFN2/CFL2/NUMA1/BIN1	24
GO:0031109	GO:0031109	microtubule polymerization or depolymerization	21/762	100/10793	5.02e-06	0.000444523	DCTN1/STMN2/PDE4DIP/MAPT/CLIP1/GIT1/CLASP2/CLASP1/ARHGEF2/GAS2L1/ARHGEF7/MAPRE3/KIF2A/CAMSAP2/NDEL1/NIN/NUMA1/ZNF207/NCKAP5L/CAMSAP1/KIF19	21
GO:0007528	GO:0007528	neuromuscular junction development	12/762	37/10793	5.02e-06	0.000444523	DCTN1/AGRN/APP/ANK3/UNC13B/DVL1/PPFIBP1/GPHN/CACNB2/MYCBP2/ZC4H2/CACNB4	12
GO:0022604	GO:0022604	regulation of cell morphogenesis	38/762	250/10793	5.32e-06	0.000461632	EPB41L3/SH3KBP1/WASF3/FMNL1/TPM1/BAIAP2/PARP6/CAMK2B/DBN1/MYH10/MACF1/ACTR2/MYADM/MYL12A/PTPRD/DVL1/PTK2/SRC/ACTN4/ITSN2/MYH14/CDC42/CARMIL1/CAPRIN2/ARHGEF7/OBSL1/EPB41/AP1AR/MARK2/PRPF40A/LRP8/CAMSAP1/CDKL5/TBC1D24/NEDD4L/NTNG1/LIMS1/PDPN	38
GO:0042391	GO:0042391	regulation of membrane potential	41/762	280/10793	5.9e-06	0.000501771	NRCAM/GRIN1/BAIAP2/MAPT/APP/ATP2A2/PPP3CA/RAB3GAP1/ANK3/CAMK2D/KCNIP2/UNC13B/KCNMA1/DVL1/ANK2/MEF2C/BCL2L1/CRTC1/ARRB2/SRC/MYH14/SLMAP/ADORA1/ATP1B3/GRIA1/BAK1/TMEM25/CACNB2/KCNK1/SCN1A/NETO1/KCNH2/BIN1/TBC1D24/KCND3/NEDD4L/SLC4A3/NRXN1/SLC8A1/KCNB1/CACNB4	41
GO:0051588	GO:0051588	regulation of neurotransmitter transport	17/762	72/10793	7.65e-06	0.000638156	PNKD/ATP2A2/RAB3GAP1/STXBP1/GIT1/DVL1/MEF2C/PFN2/APBA2/CACNB2/CASK/MCTP1/PREPL/PRKCB/NF1/STXBP5/CACNB4	17
GO:0051258	GO:0051258	protein polymerization	33/762	207/10793	7.94e-06	0.000639443	DCTN1/STMN2/WASF3/BAIAP2/CARMIL2/PDE4DIP/MAPT/DBN1/CLIP1/NCKAP1/SPTAN1/GIT1/CLASP2/MYADM/ADD3/CLASP1/DNM1L/TWF1/CARMIL1/ARHGEF7/MAPRE3/SPIRE1/ADD1/PFN2/CAMSAP2/NDEL1/NIN/NUMA1/ZNF207/BIN1/CAMSAP1/MICALL2/SPTBN4	33
GO:0030032	GO:0030032	lamellipodium assembly	15/762	58/10793	7.96e-06	0.000639443	WASF3/ARHGEF4/CARMIL2/NCKAP1/ABLIM3/ABI2/ACTR2/TWF1/CDC42/CARMIL1/ARHGEF7/VAV2/PIK3R1/ARFIP2/ABLIM2	15
GO:0034762	GO:0034762	regulation of transmembrane transport	48/762	354/10793	8.4e-06	0.000662603	GRIN1/APP/MEF2A/PPP3CC/PPP3CA/SLC43A2/ANK3/CAMK2D/KCNIP2/SORBS1/KCNMA1/STIM1/ATP2B4/ANK2/MEF2C/OSBPL8/CACNA2D3/C2CD5/MINK1/CACNA1A/ACTN4/SLMAP/WNK2/ATP1B3/BAK1/PIK3R1/GOPC/RGN/CACNB2/TCAF1/CNIH3/OPRL1/SCN1A/NETO1/PLA2G6/KCNIP4/KCNH2/BIN1/TPCN1/KCND3/NEDD4L/SLC8A1/PRKCB/KCNB1/CACNB4/CHRM3/HECW1/CLTCL1	48
GO:0034329	GO:0034329	cell junction assembly	41/762	285/10793	9.18e-06	0.000700155	NRCAM/EPB41L3/ACTN1/AGRN/NPTN/APP/PTPRK/CTNNA1/PLEC/DST/MACF1/ADGRL3/SORBS1/ARVCF/LIMCH1/CLASP2/PTPRD/DVL1/PTK2/ANK2/MEF2C/CLASP1/SRC/SETD5/AFDN/NRXN2/CDC42/BCAS3/ARHGEF7/OBSL1/DNM3/CTNND1/OCEL1/HDAC7/TLN1/PEAK1/MYCBP2/MICALL2/NRXN1/NRG1/LIMS1	41
GO:0001505	GO:0001505	regulation of neurotransmitter levels	28/762	163/10793	9.2e-06	0.000700155	SYNJ1/PNKD/ATP2A2/STX2/CADPS2/RAB3GAP1/STXBP1/UNC13B/GIT1/DVL1/MEF2C/CADPS/STX3/NRXN2/PFN2/APBA2/DNAJC5/CACNB2/CASK/MCTP1/NR4A1/PREPL/NRXN1/PRKCB/NF1/STXBP5/CACNB4/LIN7A	28
GO:0051493	GO:0051493	regulation of cytoskeleton organization	52/762	397/10793	9.66e-06	0.000722214	DCTN1/STMN2/WASF3/TPM1/BAIAP2/CARMIL2/PDE4DIP/MAPT/PPFIA1/DBN1/CLIP1/NCKAP1/CD47/SPTAN1/LIMCH1/GIT1/ABI2/CLASP2/MYADM/PTK2/PKD1/ADD3/CLASP1/ARHGEF2/PHLDB1/GMFG/GAS2L1/PAM/TWF1/ARHGEF10L/CDC42/CARMIL1/BCAS3/ARHGEF7/MAPRE3/CIT/MTSS1/ADD1/AP1AR/PFN2/PIK3R1/MARK2/CAMSAP2/ARFIP2/CFL2/NUMA1/MYCBP2/BIN1/ARHGAP17/CAMSAP1/SPTBN4/PRKAA1	52
GO:0010770	GO:0010770	positive regulation of cell morphogenesis involved in differentiation	16/762	66/10793	9.84e-06	0.000723613	BAIAP2/PARP6/CAMK2B/DBN1/ACTR2/MYADM/PTPRD/CDC42/CARMIL1/CAPRIN2/ARHGEF7/OBSL1/LRP8/CDKL5/TBC1D24/LIMS1	16
GO:0086001	GO:0086001	cardiac muscle cell action potential	14/762	53/10793	1.22e-05	0.000883892	ATP2A2/ANK3/CAMK2D/KCNIP2/ANK2/SLMAP/CACNB2/SCN1A/KCNH2/BIN1/KCND3/NEDD4L/SLC4A3/SLC8A1	14
GO:0006897	GO:0006897	endocytosis	55/762	433/10793	1.33e-05	0.000944234	CLTA/SYNJ1/SH3KBP1/APP/ARFGAP1/MAGI2/PPP3CC/PPP3CA/ATP9B/DNAJC13/CLTB/ITSN1/OCIAD1/EHBP1/AP2A1/RUBCN/ANK2/BCL2L1/SCARB1/ATP6V1H/ARRB2/SRC/SGIP1/PACSIN2/ITSN2/EPN1/REPS1/MYO6/DNM1L/ATXN2/CDC42/MYO18A/CARMIL1/AMPH/GRIA1/INPP5F/DNM3/SNAP91/ELMO1/TBC1D5/SYNRG/MCTP1/ZFYVE9/SYNJ2/SCARA3/LRP8/BIN1/CYTH2/TPCN1/FKBP15/TBC1D24/NEDD4L/HHIPL1/AAK1/CLTCL1	55
GO:0097581	GO:0097581	lamellipodium organization	17/762	76/10793	1.65e-05	0.00115491	WASF3/ARHGEF4/CARMIL2/NCKAP1/ABLIM3/ABI2/ACTR2/SRC/TWF1/CDC42/CARMIL1/ARHGEF7/VAV2/PIK3R1/ARFIP2/PDPN/ABLIM2	17
GO:0044057	GO:0044057	regulation of system process	45/762	334/10793	1.89e-05	0.00130393	GRIN1/WASF3/ATP2B1/TPM1/BAIAP2/APP/ATP2A2/MEF2A/CAMK2B/PPP3CA/CAMK2D/KCNIP2/UNC13B/KCNMA1/ATP2B4/DVL1/ANK2/CELF2/DOCK4/SRC/MYL5/TWF1/GLS/ADORA1/NOTCH1/EPB41/PPP1R12B/TMEM25/CACNB2/OPRL1/MGLL/NETO1/ZDHHC21/NR4A1/KCNH2/BIN1/TBC1D24/KCND3/SLC4A3/NRXN1/SLC8A1/RNLS/GTF2IRD1/SPTBN4/CHRM3	45
GO:0051495	GO:0051495	positive regulation of cytoskeleton organization	24/762	135/10793	2.21e-05	0.00149463	DCTN1/STMN2/WASF3/TPM1/BAIAP2/CARMIL2/PDE4DIP/MAPT/CLIP1/NCKAP1/CD47/LIMCH1/GIT1/ABI2/CLASP1/ARHGEF10L/CDC42/CARMIL1/BCAS3/MTSS1/PFN2/CFL2/NUMA1/BIN1	24
GO:0150115	GO:0150115	cell-substrate junction organization	17/762	79/10793	2.83e-05	0.00185487	ACTN1/PTPRK/PLEC/DST/MACF1/SORBS1/LIMCH1/CLASP2/PTK2/CLASP1/SRC/BCAS3/ARHGEF7/PIK3R1/TLN1/PEAK1/LIMS1	17
GO:0007409	GO:0007409	axonogenesis	43/762	319/10793	2.86e-05	0.00185487	NRCAM/MT3/SHTN1/BAIAP2/APLP2/NPTN/MAPT/APP/RTN4/DBN1/SYNGAP1/MACF1/GOLGA4/ANK3/STXBP1/ZFYVE27/SIPA1L1/NCAM1/DVL1/PTK2/CHL1/PTPRM/TRIO/PAX6/DCLK1/TUBB2B/NOTCH1/MARK2/KALRN/PTPRS/NDEL1/NIN/MYCBP2/NFASC/SEMA6B/NRXN3/CDKL5/TIAM1/NTNG1/NRXN1/SPTBN4/ADARB1/PLPPR4	43
GO:0043242	GO:0043242	negative regulation of protein-containing complex disassembly	15/762	64/10793	2.87e-05	0.00185487	STMN2/CARMIL2/SPTAN1/CLASP2/RUBCN/ADD3/CLASP1/ARHGEF2/TWF1/CARMIL1/ADD1/CLEC16A/CAMSAP2/CAMSAP1/SPTBN4	15
GO:0060997	GO:0060997	dendritic spine morphogenesis	13/762	50/10793	3e-05	0.00191493	BAIAP2/CAMK2B/DBN1/PPFIA2/SIPA1L1/ABI2/ACTR2/SRCIN1/DVL1/CDC42/CAPRIN2/DNM3/LRP8	13
GO:0035637	GO:0035637	multicellular organismal signaling	20/762	104/10793	3.29e-05	0.00206648	NRCAM/ATP2B1/ATP2A2/MEF2A/PLEC/ANK3/CAMK2D/ATP2B4/ANK2/MYH14/CACNB2/SCN1A/NFASC/KCNH2/BIN1/KCND3/SLC4A3/SLC8A1/CACNB4/SPTBN4	20
GO:0048169	GO:0048169	regulation of long-term neuronal synaptic plasticity	8/762	20/10793	3.49e-05	0.00216314	NPTN/APP/CAMK2B/SYNGAP1/SYNGR1/NEURL1/NETO1/NF1	8
GO:2000300	GO:2000300	regulation of synaptic vesicle exocytosis	12/762	44/10793	3.61e-05	0.00220596	ATP2A2/RAB3GAP1/GIT1/DVL1/PFN2/APBA2/CACNB2/CASK/PREPL/PRKCB/STXBP5/CACNB4	12
GO:0046785	GO:0046785	microtubule polymerization	16/762	73/10793	3.81e-05	0.00229268	DCTN1/STMN2/PDE4DIP/MAPT/CLIP1/GIT1/CLASP2/CLASP1/ARHGEF7/MAPRE3/CAMSAP2/NDEL1/NIN/NUMA1/ZNF207/CAMSAP1	16
GO:0022411	GO:0022411	cellular component disassembly	46/762	354/10793	3.86e-05	0.00229405	KLC1/DCTN1/STMN2/SYNJ1/CARMIL2/SMARCC2/ATP2A2/ATG13/CAMKK2/ASPH/SPTAN1/MICAL3/CLASP2/AIFM1/RUBCN/ADD3/CLASP1/ARHGEF2/DNM1L/TWF1/CARMIL1/KAT5/FBXW7/KIF2A/ADD1/PIK3R1/CLEC16A/MARK2/CALCOCO2/SMARCB1/CAMSAP2/NDEL1/ZFAND1/ARFIP2/CFL2/VPS13C/MCTS1/ATG7/NCKAP5L/CAMSAP1/HUWE1/KIF19/PRKCB/SPTBN4/PDPN/PRKAA1	46
GO:0034765	GO:0034765	regulation of ion transmembrane transport	41/762	303/10793	4.01e-05	0.00234768	GRIN1/APP/PPP3CC/PPP3CA/SLC43A2/ANK3/CAMK2D/KCNIP2/KCNMA1/STIM1/ATP2B4/ANK2/MEF2C/CACNA2D3/MINK1/CACNA1A/ACTN4/SLMAP/WNK2/ATP1B3/BAK1/GOPC/RGN/CACNB2/TCAF1/CNIH3/OPRL1/SCN1A/NETO1/PLA2G6/KCNIP4/KCNH2/BIN1/TPCN1/KCND3/NEDD4L/SLC8A1/KCNB1/CACNB4/CHRM3/HECW1	41
GO:0007044	GO:0007044	cell-substrate junction assembly	16/762	74/10793	4.54e-05	0.00262742	ACTN1/PTPRK/PLEC/DST/MACF1/SORBS1/LIMCH1/CLASP2/PTK2/CLASP1/SRC/BCAS3/ARHGEF7/TLN1/PEAK1/LIMS1	16
GO:0043269	GO:0043269	regulation of ion transport	51/762	410/10793	4.81e-05	0.00274312	GRIN1/ATP2B1/APP/CAMK2B/PPP3CC/PPP3CA/SLC43A2/RAB3GAP1/ANK3/CAMK2D/KCNIP2/STXBP1/KCNMA1/STIM1/ATP2B4/ANK2/MEF2C/CACNA2D3/ARRB2/MINK1/CACNA1A/ACTN4/SLMAP/WNK2/ADORA1/ATP1B3/BAK1/EPB41/GOPC/RGN/CACNB2/CASK/TCAF1/CNIH3/OPRL1/SCN1A/NETO1/PLA2G6/KCNIP4/KCNH2/BIN1/TPCN1/KCND3/NEDD4L/SLC8A1/KCNB1/CACNB4/SPTBN4/CHRM3/HECW1/PRKAA1	51
GO:0032271	GO:0032271	regulation of protein polymerization	25/762	151/10793	5.19e-05	0.00292189	DCTN1/STMN2/BAIAP2/CARMIL2/PDE4DIP/MAPT/DBN1/CLIP1/NCKAP1/SPTAN1/GIT1/MYADM/ADD3/CLASP1/TWF1/CARMIL1/ARHGEF7/MAPRE3/ADD1/PFN2/CAMSAP2/NUMA1/BIN1/CAMSAP1/SPTBN4	25
GO:0001508	GO:0001508	action potential	18/762	91/10793	5.47e-05	0.00303723	NRCAM/ATP2A2/ANK3/CAMK2D/KCNIP2/ANK2/MYH14/SLMAP/CACNB2/SCN1A/KCNH2/BIN1/KCND3/NEDD4L/SLC4A3/SLC8A1/KCNB1/CACNB4	18
GO:0014829	GO:0014829	vascular associated smooth muscle contraction	7/762	16/10793	5.53e-05	0.00303723	ATP2B1/DOCK4/GRIP2/ZDHHC21/SLC8A1/BBS2/CHRM3	7
GO:0060627	GO:0060627	regulation of vesicle-mediated transport	48/762	381/10793	5.82e-05	0.0031539	SYNJ1/ARFGAP1/ATP2A2/CADPS2/MAGI2/PPP3CC/PPP3CA/RAB3GAP1/STXBP1/DNAJC13/CD47/GIT1/CLASP2/NDRG4/DVL1/RUBCN/SCARB1/C2CD5/CLASP1/ARRB2/SRC/SGIP1/PACSIN2/CADPS/ATXN2/CDC42/MYO18A/INPP5F/NOTCH1/SNAP91/PFN2/APBA2/GOPC/DNAJC5/TBC1D5/CACNB2/CASK/MCTP1/PLA2G6/BIN1/PREPL/NEDD4L/PRKCB/KCNB1/STXBP5/CACNB4/AAK1/PRKAA1	48
GO:1901879	GO:1901879	regulation of protein depolymerization	15/762	68/10793	6.11e-05	0.00327278	STMN2/CARMIL2/ASPH/SPTAN1/CLASP2/ADD3/CLASP1/ARHGEF2/TWF1/CARMIL1/ADD1/CAMSAP2/CFL2/CAMSAP1/SPTBN4	15
GO:0110053	GO:0110053	regulation of actin filament organization	30/762	200/10793	6.61e-05	0.00349645	WASF3/TPM1/BAIAP2/CARMIL2/PPFIA1/DBN1/NCKAP1/CD47/SPTAN1/LIMCH1/ABI2/CLASP2/MYADM/ADD3/CLASP1/GMFG/TWF1/ARHGEF10L/CDC42/CARMIL1/CIT/MTSS1/ADD1/AP1AR/PFN2/PIK3R1/ARFIP2/CFL2/BIN1/SPTBN4	30
GO:0061001	GO:0061001	regulation of dendritic spine morphogenesis	11/762	40/10793	7.01e-05	0.00366425	BAIAP2/CAMK2B/DBN1/PPFIA2/SIPA1L1/ABI2/ACTR2/SRCIN1/CAPRIN2/DNM3/LRP8	11
GO:0032984	GO:0032984	protein-containing complex disassembly	28/762	182/10793	7.3e-05	0.0037071	KLC1/STMN2/SYNJ1/CARMIL2/SMARCC2/ATP2A2/ASPH/SPTAN1/MICAL3/CLASP2/RUBCN/ADD3/CLASP1/ARHGEF2/TWF1/CARMIL1/KIF2A/ADD1/CLEC16A/CALCOCO2/SMARCB1/CAMSAP2/ZFAND1/CFL2/NCKAP5L/CAMSAP1/KIF19/SPTBN4	28
GO:0031113	GO:0031113	regulation of microtubule polymerization	12/762	47/10793	7.35e-05	0.0037071	DCTN1/STMN2/PDE4DIP/MAPT/CLIP1/GIT1/CLASP1/ARHGEF7/MAPRE3/CAMSAP2/NUMA1/CAMSAP1	12
GO:0048168	GO:0048168	regulation of neuronal synaptic plasticity	12/762	47/10793	7.35e-05	0.0037071	GRIN1/NPTN/APP/CAMK2B/DBN1/SYNGAP1/SYNGR1/RAB3GAP1/NEURL1/MCTP1/NETO1/NF1	12
GO:0051653	GO:0051653	spindle localization	11/762	41/10793	8.98e-05	0.0044766	DCTN1/ACTR2/CLASP2/FMN2/CLASP1/PAX6/SPIRE1/KAT5/NDEL1/NUMA1/NSFL1C	11
GO:0001764	GO:0001764	neuron migration	21/762	121/10793	0.000101593	0.00500691	NRCAM/SHTN1/CAMK2B/ADGRL3/MEF2C/CHL1/POMGNT2/DAB2IP/ARHGEF2/PAX6/DCLK1/TUBB2B/CELSR2/MARK2/NDEL1/CDKL5/TBC1D24/NIPBL/NTNG1/PHACTR1/NRG1	21
GO:0032970	GO:0032970	regulation of actin filament-based process	38/762	285/10793	0.000104627	0.00509849	WASF3/TPM1/BAIAP2/CARMIL2/ATP2A2/PPFIA1/DBN1/CAMK2D/NCKAP1/CD47/SPTAN1/LIMCH1/ABI2/CLASP2/MYADM/ANK2/ADD3/CLASP1/GMFG/PAM/TWF1/ARHGEF10L/CDC42/CARMIL1/ADORA1/BCAS3/CIT/MTSS1/ADD1/AP1AR/PFN2/PIK3R1/ARFIP2/CFL2/BIN1/ARHGAP17/SPTBN4/PDPN	38
GO:0060998	GO:0060998	regulation of dendritic spine development	12/762	49/10793	0.000113883	0.00538766	BAIAP2/CAMK2B/DBN1/PPFIA2/ACTR2/MEF2C/CAPRIN2/DNM3/PTPRS/NEURL1/LRP8/ASAP1	12
GO:1902743	GO:1902743	regulation of lamellipodium organization	11/762	42/10793	0.000114005	0.00538766	CARMIL2/NCKAP1/ABI2/ACTR2/SRC/TWF1/CDC42/CARMIL1/ARHGEF7/PIK3R1/PDPN	11
GO:1902745	GO:1902745	positive regulation of lamellipodium organization	9/762	29/10793	0.000114973	0.00538766	CARMIL2/NCKAP1/ABI2/ACTR2/SRC/CDC42/CARMIL1/ARHGEF7/PIK3R1	9
GO:0099173	GO:0099173	postsynapse organization	22/762	131/10793	0.000115965	0.00538766	NRCAM/ACTN1/BAIAP2/CAMK2B/DBN1/PPFIA2/SYNGAP1/SIPA1L1/ABI2/ACTR2/SRCIN1/PTPRD/DVL1/GPHN/NRXN2/CDC42/CAPRIN2/DNM3/ARHGAP39/LRP8/CDKL5/NRXN1	22
GO:0010720	GO:0010720	positive regulation of cell development	31/762	216/10793	0.000116772	0.00538766	SYNJ1/SHTN1/BAIAP2/NPTN/MAPT/PARP6/CAMK2B/DBN1/MACF1/GOLGA4/ZFYVE27/ACTR2/MYADM/PTPRD/PAX6/CDC42/CARMIL1/CAPRIN2/ARHGEF7/OBSL1/ADD1/NOTCH1/NDEL1/NEURL1/NIN/LRP8/BIN1/CDKL5/TIAM1/TBC1D24/LIMS1	31
GO:0090066	GO:0090066	regulation of anatomical structure size	42/762	329/10793	0.00012469	0.00569243	NRCAM/MT3/ATP2B1/SHTN1/BAIAP2/CARMIL2/MAPT/RTN4/DBN1/MACF1/GOLGA4/NCKAP1/SPTAN1/KCNMA1/ZFYVE27/MYADM/USH1C/ADD3/DOCK4/TWF1/GRIP2/SLC12A5/CARMIL1/ADORA1/CIT/ADD1/VAV2/PFN2/PTPRS/NDEL1/RAP1GAP2/CFL2/ZDHHC21/PLA2G6/SEMA6B/BIN1/SLC12A8/CDKL5/SLC8A1/SPTBN4/BBS2/CHRM3	42
GO:0043244	GO:0043244	regulation of protein-containing complex disassembly	18/762	97/10793	0.000130229	0.00584445	STMN2/CARMIL2/ASPH/SPTAN1/CLASP2/RUBCN/ADD3/CLASP1/ARHGEF2/TWF1/CARMIL1/ADD1/CLEC16A/CALCOCO2/CAMSAP2/CFL2/CAMSAP1/SPTBN4	18
GO:1901880	GO:1901880	negative regulation of protein depolymerization	13/762	57/10793	0.000130715	0.00584445	STMN2/CARMIL2/SPTAN1/CLASP2/ADD3/CLASP1/ARHGEF2/TWF1/CARMIL1/ADD1/CAMSAP2/CAMSAP1/SPTBN4	13
GO:0061098	GO:0061098	positive regulation of protein tyrosine kinase activity	10/762	36/10793	0.00013639	0.00603596	DLG3/SRCIN1/SRC/ADORA1/DOCK3/FBXW7/NEURL1/LRP8/AFAP1L2/NRG1	10
GO:0031110	GO:0031110	regulation of microtubule polymerization or depolymerization	15/762	73/10793	0.000143892	0.00630365	DCTN1/STMN2/PDE4DIP/MAPT/CLIP1/GIT1/CLASP2/CLASP1/ARHGEF2/GAS2L1/ARHGEF7/MAPRE3/CAMSAP2/NUMA1/CAMSAP1	15
GO:1903749	GO:1903749	positive regulation of establishment of protein localization to mitochondrion	9/762	30/10793	0.000154062	0.00668167	ATG13/ABLIM3/SH3GLB1/FBXW7/HPS4/MICALL2/HUWE1/MAPK8/PRKAA1	9
GO:0034063	GO:0034063	stress granule assembly	8/762	24/10793	0.000158157	0.00679134	CIRBP/MAPT/G3BP2/ATXN2/PRRC2C/UBAP2L/PUM2/PRKAA1	8
GO:0106027	GO:0106027	neuron projection organization	15/762	74/10793	0.000168924	0.00718256	DCTN1/BAIAP2/APP/CAMK2B/DBN1/PPFIA2/SIPA1L1/ABI2/ACTR2/SRCIN1/DVL1/CDC42/CAPRIN2/DNM3/LRP8	15
GO:0050803	GO:0050803	regulation of synapse structure or activity	24/762	153/10793	0.000173159	0.00729119	DCTN1/NRCAM/AGRN/BAIAP2/APP/CAMK2B/DBN1/PPFIA2/SYNGAP1/SIPA1L1/ABI2/ACTR2/SRCIN1/PTPRD/MEF2C/DAB2IP/SETD5/CAPRIN2/DNM3/NEURL1/LRP8/MYCBP2/CDKL5/NRXN1	24
GO:0010976	GO:0010976	positive regulation of neuron projection development	20/762	117/10793	0.000182668	0.00761763	STMN2/BAIAP2/NPTN/MAGI2/CAMK2B/DBN1/ACTR2/NDRG4/DVL1/CRTC1/DAB2IP/KIDINS220/TUBB2B/TWF1/CAPRIN2/MARK2/ELAVL4/NDEL1/LRP8/PLPPR5	20
GO:0031589	GO:0031589	cell-substrate adhesion	34/762	252/10793	0.000189996	0.00780791	SGCE/ACTN1/PTPRK/PPFIA1/PPFIA2/MACF1/SORBS1/LIMCH1/CLASP2/SRCIN1/MYADM/PTK2/PKD1/CLASP1/SRC/MINK1/ACTN4/CDC42/CARMIL1/BCAS3/ARHGEF7/NOTCH1/AP1AR/PIK3R1/TLN1/CASK/PEAK1/AKIP1/MICALL2/TIAM1/NTNG1/NF1/LIMS1/PDPN	34
GO:2000146	GO:2000146	negative regulation of cell motility	29/762	202/10793	0.000190832	0.00780791	TPM1/PTPRK/CTNNA1/MAGI2/PTPRU/LIMCH1/CLASP2/NDRG4/ATP2B4/MEF2C/OSBPL8/PTPRM/DAB2IP/CLASP1/ADIPOR1/PDCD10/AFDN/ADORA1/NOTCH1/AP1AR/SRGAP3/PFN2/RGN/MCTP1/TCAF1/NF1/NRG1/ADARB1/PATZ1	29
GO:0099175	GO:0099175	regulation of postsynapse organization	14/762	67/10793	0.000197432	0.00800247	NRCAM/BAIAP2/CAMK2B/DBN1/PPFIA2/SIPA1L1/ABI2/ACTR2/SRCIN1/PTPRD/CAPRIN2/DNM3/LRP8/CDKL5	14
GO:0060284	GO:0060284	regulation of cell development	44/762	358/10793	0.000207158	0.00831893	MT3/SYNJ1/SHTN1/BAIAP2/NPTN/MAPT/CTNNA1/RTN4/PARP6/CAMK2B/DBN1/SYNGAP1/PPP3CA/MACF1/GOLGA4/KIFAP3/ZFYVE27/ACTR2/MYADM/PTPRD/ACTN4/PAX6/CDC42/CARMIL1/CAPRIN2/ARHGEF7/OBSL1/FBXW7/ADD1/NOTCH1/AP1AR/PTPRS/NDEL1/NEURL1/NIN/ZDHHC21/LRP8/SEMA6B/BIN1/CDKL5/TIAM1/TBC1D24/NF1/LIMS1	44
GO:0048167	GO:0048167	regulation of synaptic plasticity	24/762	155/10793	0.00021213	0.00844044	GRIN1/BAIAP2/NPTN/MAPT/APP/CAMK2B/DBN1/SYNGAP1/SYNGR1/RAB3GAP1/STXBP1/ERC1/SIPA1L1/MEF2C/CRTC1/STX3/ADORA1/GRIA1/NEURL1/SLC24A2/MCTP1/NETO1/NF1/KCNB1	24
GO:0051491	GO:0051491	positive regulation of filopodium assembly	8/762	25/10793	0.000218319	0.00860771	AGRN/DOCK11/CDC42/BCAS3/DNM3/PIK3R1/NEURL1/PLPPR5	8
GO:0031334	GO:0031334	positive regulation of protein-containing complex assembly	22/762	137/10793	0.000226364	0.00876555	DCTN1/BAIAP2/CARMIL2/PDE4DIP/MAPT/CLIP1/NCKAP1/UNC13B/GIT1/SH3GLB1/DAB2IP/CLASP1/MAPK9/SRC/TERF1/CARMIL1/BAK1/PFN2/NUMA1/BIN1/ASAP1/NRG1	22
GO:0034764	GO:0034764	positive regulation of transmembrane transport	22/762	137/10793	0.000226364	0.00876555	GRIN1/MEF2A/PPP3CC/PPP3CA/ANK3/KCNIP2/SORBS1/STIM1/ANK2/OSBPL8/C2CD5/ACTN4/WNK2/ATP1B3/BAK1/PIK3R1/RGN/CACNB2/TCAF1/KCNH2/CACNB4/CLTCL1	22
GO:0034446	GO:0034446	substrate adhesion-dependent cell spreading	16/762	85/10793	0.000256057	0.00982759	SRCIN1/MYADM/PTK2/SRC/ACTN4/CDC42/CARMIL1/ARHGEF7/AP1AR/PIK3R1/PEAK1/AKIP1/MICALL2/NTNG1/LIMS1/PDPN	16
GO:0048041	GO:0048041	focal adhesion assembly	14/762	69/10793	0.000273416	0.0103114	ACTN1/PTPRK/MACF1/SORBS1/LIMCH1/CLASP2/PTK2/CLASP1/SRC/BCAS3/ARHGEF7/TLN1/PEAK1/LIMS1	14
GO:0070252	GO:0070252	actin-mediated cell contraction	14/762	69/10793	0.000273416	0.0103114	TPM1/SHTN1/ATP2A2/CAMK2D/LIMCH1/ANK2/ADORA1/CACNB2/SCN1A/KCNH2/BIN1/KCND3/NEDD4L/PDPN	14
GO:0051293	GO:0051293	establishment of spindle localization	10/762	39/10793	0.000281129	0.010421	DCTN1/CLASP2/FMN2/CLASP1/PAX6/SPIRE1/KAT5/NDEL1/NUMA1/NSFL1C	10
GO:0072583	GO:0072583	clathrin-dependent endocytosis	10/762	39/10793	0.000281129	0.010421	CLTA/MAGI2/CLTB/ITSN1/AP2A1/SGIP1/ITSN2/INPP5F/SNAP91/AAK1	10
GO:0061951	GO:0061951	establishment of protein localization to plasma membrane	12/762	54/10793	0.00030545	0.0112266	MACF1/GOLGA4/ANK3/NECTIN3/GRIP2/AFDN/SEC16A/GOPC/GGA1/KIF13A/PREPL/BBS2	12
GO:0043270	GO:0043270	positive regulation of ion transport	24/762	159/10793	0.000313988	0.0114434	GRIN1/ATP2B1/PPP3CC/PPP3CA/RAB3GAP1/ANK3/KCNIP2/STXBP1/STIM1/ANK2/ARRB2/ACTN4/WNK2/ADORA1/ATP1B3/BAK1/RGN/CACNB2/CASK/TCAF1/PLA2G6/KCNH2/KCNB1/CACNB4	24
GO:0051639	GO:0051639	actin filament network formation	5/762	10/10793	0.000323428	0.0116892	ACTN1/CARMIL2/CARMIL1/PLS3/SPIRE1	5
GO:0050807	GO:0050807	regulation of synapse organization	23/762	150/10793	0.000329821	0.0118218	DCTN1/NRCAM/AGRN/BAIAP2/APP/CAMK2B/DBN1/PPFIA2/SIPA1L1/ABI2/ACTR2/SRCIN1/PTPRD/MEF2C/DAB2IP/SETD5/CAPRIN2/DNM3/NEURL1/LRP8/MYCBP2/CDKL5/NRXN1	23
GO:0051640	GO:0051640	organelle localization	51/762	443/10793	0.000337863	0.0120107	DCTN1/SYNJ1/MAPT/ATP2A2/ARHGAP21/MEF2A/STX2/PPFIA2/STXBP1/KIFAP3/UNC13B/ACTR2/CLASP2/NDRG4/FMN2/EXOC7/AP3B1/CLASP1/PACS2/ACTN4/TFG/SHROOM2/STX3/PAX6/PDCD10/MYO1B/MYO6/DNM1L/TERF1/INCENP/CDC42/SPIRE1/KAT5/MYO5A/AP1AR/SNAP91/SEC16A/RAB6A/MARK2/NDEL1/NUMA1/CEP290/BIN1/NSFL1C/TRAK1/KIF13A/KCNB1/BBS2/SYBU/LIN7A/TRAPPC13	51
GO:2001222	GO:2001222	regulation of neuron migration	9/762	33/10793	0.000342838	0.0120885	SHTN1/CAMK2B/DAB2IP/ARHGEF2/TBC1D24/NIPBL/NTNG1/PHACTR1/NRG1	9
GO:0035725	GO:0035725	sodium ion transmembrane transport	19/762	114/10793	0.000366892	0.0128324	ANK3/CAMK2D/SLC9A7/ATP2B4/ACTN4/SHROOM2/SLMAP/WNK2/ATP1B3/KCNK1/SLC24A2/ASIC3/SCN1A/NETO1/SLC41A3/TPCN1/NEDD4L/SLC8A1/HECW1	19
GO:0050769	GO:0050769	positive regulation of neurogenesis	25/762	171/10793	0.000391107	0.0135699	SYNJ1/SHTN1/BAIAP2/NPTN/MAPT/PARP6/CAMK2B/DBN1/MACF1/GOLGA4/ZFYVE27/ACTR2/PTPRD/PAX6/CAPRIN2/OBSL1/NOTCH1/NDEL1/NEURL1/NIN/LRP8/BIN1/CDKL5/TIAM1/TBC1D24	25
GO:1903955	GO:1903955	positive regulation of protein targeting to mitochondrion	8/762	27/10793	0.000394916	0.0135933	ATG13/ABLIM3/SH3GLB1/FBXW7/HPS4/MICALL2/HUWE1/PRKAA1	8
GO:0032412	GO:0032412	regulation of ion transmembrane transporter activity	26/762	182/10793	0.000435196	0.0147686	APP/PPP3CC/PPP3CA/ANK3/CAMK2D/KCNIP2/STIM1/ANK2/MEF2C/MINK1/ACTN4/SLMAP/WNK2/ATP1B3/GOPC/RGN/CACNB2/TCAF1/CNIH3/OPRL1/NETO1/PLA2G6/NEDD4L/CACNB4/CHRM3/HECW1	26
GO:1903747	GO:1903747	regulation of establishment of protein localization to mitochondrion	10/762	41/10793	0.000435871	0.0147686	MAPT/ATG13/ABLIM3/SH3GLB1/FBXW7/HPS4/MICALL2/HUWE1/MAPK8/PRKAA1	10
GO:0018105	GO:0018105	peptidyl-serine phosphorylation	30/762	223/10793	0.000467498	0.0157173	APP/CAMK2D/ATP2B4/PKD1/ARRB2/MAPK9/SRC/PDCD10/DCLK1/DCLK2/MKNK2/CAPRIN2/MKNK1/CSNK1A1/BAK1/INPP5F/PFN2/MARK2/SH2D3C/MAST3/MAST2/MAST4/MAPK8/DYRK4/MLXIPL/CNOT9/PRKCB/MASTL/SPTBN4/PRKAA1	30
GO:0043254	GO:0043254	regulation of protein-containing complex assembly	37/762	297/10793	0.000501065	0.0167163	DCTN1/STMN2/BAIAP2/CARMIL2/PDE4DIP/MAPT/DBN1/CLIP1/STXBP1/NCKAP1/UNC13B/SPTAN1/GIT1/MYADM/ADD3/SH3GLB1/DAB2IP/CLASP1/MAPK9/SRC/TERF1/TWF1/CDC42/CARMIL1/ARHGEF7/MAPRE3/BAK1/ADD1/PFN2/CAMSAP2/NUMA1/BIN1/ASAP1/CAMSAP1/NRG1/STXBP5/SPTBN4	37
GO:0043087	GO:0043087	regulation of GTPase activity	35/762	276/10793	0.000507227	0.0167927	AGRN/SYNGAP1/RAB3GAP1/SIPA1L1/TBC1D9B/SIPA1L2/PTK2/CPEB2/DAB2IP/DOCK11/ARRB2/DOCK9/AFDN/AGAP1/BCAS3/ARHGEF7/OCRL/ABR/VAV2/SBF1/RGN/NDEL1/TBC1D5/TBC1D1/RAP1GAP2/BIN1/ASAP1/RASA3/CDKL5/TIAM1/RASGRP2/NF1/LIMS1/TBC1D7/RALGAPA1	35
GO:0061337	GO:0061337	cardiac conduction	13/762	65/10793	0.000518941	0.0169263	ATP2B1/ATP2A2/MEF2A/CAMK2D/ATP2B4/ANK2/CACNB2/KCNH2/BIN1/KCND3/SLC4A3/SLC8A1/SPTBN4	13
GO:0040001	GO:0040001	establishment of mitotic spindle localization	8/762	28/10793	0.000519067	0.0169263	DCTN1/CLASP2/CLASP1/PAX6/KAT5/NDEL1/NUMA1/NSFL1C	8
GO:0032956	GO:0032956	regulation of actin cytoskeleton organization	33/762	256/10793	0.000542622	0.0175623	WASF3/TPM1/BAIAP2/CARMIL2/PPFIA1/DBN1/NCKAP1/CD47/SPTAN1/LIMCH1/ABI2/CLASP2/MYADM/ADD3/CLASP1/GMFG/PAM/TWF1/ARHGEF10L/CDC42/CARMIL1/BCAS3/CIT/MTSS1/ADD1/AP1AR/PFN2/PIK3R1/ARFIP2/CFL2/BIN1/ARHGAP17/SPTBN4	33
GO:0007019	GO:0007019	microtubule depolymerization	9/762	35/10793	0.000552487	0.0175815	STMN2/CLASP2/CLASP1/ARHGEF2/KIF2A/CAMSAP2/NCKAP5L/CAMSAP1/KIF19	9
GO:0045161	GO:0045161	neuronal ion channel clustering	5/762	11/10793	0.000558581	0.0175815	NRCAM/AGRN/KCNIP2/KCNB1/SPTBN4	5
GO:0051290	GO:0051290	protein heterotetramerization	5/762	11/10793	0.000558581	0.0175815	GRIN1/PKD1/FARSB/CBR4/CPSF7	5
GO:0022898	GO:0022898	regulation of transmembrane transporter activity	26/762	185/10793	0.000561558	0.0175815	APP/PPP3CC/PPP3CA/ANK3/CAMK2D/KCNIP2/STIM1/ANK2/MEF2C/MINK1/ACTN4/SLMAP/WNK2/ATP1B3/GOPC/RGN/CACNB2/TCAF1/CNIH3/OPRL1/NETO1/PLA2G6/NEDD4L/CACNB4/CHRM3/HECW1	26
GO:0090257	GO:0090257	regulation of muscle system process	22/762	146/10793	0.000563484	0.0175815	ATP2B1/TPM1/ATP2A2/MEF2A/CAMK2B/PPP3CA/CAMK2D/KCNMA1/ATP2B4/ANK2/DOCK4/MYL5/TWF1/ADORA1/NOTCH1/PPP1R12B/ZDHHC21/NR4A1/BIN1/SLC8A1/GTF2IRD1/CHRM3	22
GO:0007160	GO:0007160	cell-matrix adhesion	23/762	156/10793	0.000583952	0.01809	SGCE/ACTN1/PTPRK/PPFIA1/PPFIA2/MACF1/SORBS1/LIMCH1/CLASP2/PTK2/PKD1/CLASP1/SRC/MINK1/BCAS3/ARHGEF7/PIK3R1/TLN1/CASK/PEAK1/TIAM1/NF1/LIMS1	23
GO:0010959	GO:0010959	regulation of metal ion transport	33/762	258/10793	0.000623422	0.0191758	GRIN1/ATP2B1/CAMK2B/PPP3CC/PPP3CA/ANK3/CAMK2D/KCNIP2/STIM1/ATP2B4/ANK2/ARRB2/ACTN4/SLMAP/WNK2/ADORA1/ATP1B3/BAK1/EPB41/RGN/CACNB2/CASK/OPRL1/NETO1/PLA2G6/KCNIP4/KCNH2/BIN1/NEDD4L/SLC8A1/CACNB4/SPTBN4/HECW1	33
GO:0007610	GO:0007610	behavior	46/762	399/10793	0.000633717	0.0193551	DCTN1/GRIN1/SYNJ1/MTA1/NPTN/MAPT/APP/ZNF385A/ZDHHC8/SYNGAP1/GIT1/ACTR2/NDRG4/DVL1/MEF2C/CHL1/CRTC1/ARRB2/SRC/SGIP1/MYH14/ATXN1/NRXN2/SLC12A5/GLS/VPS13A/ADORA1/GRIA1/OXR1/INPP5F/APBA2/ELAVL4/OPRL1/SCN1A/NETO1/PLA2G6/NRXN3/NRXN1/NF1/ATP8A1/NRG1/CACNB4/SPTBN4/BBS2/ADARB1/PRKAA1	46
GO:0034315	GO:0034315	regulation of Arp2/3 complex-mediated actin nucleation	8/762	29/10793	0.000673008	0.0204114	WASF3/CARMIL2/NCKAP1/ABI2/GMFG/CARMIL1/AP1AR/ARFIP2	8
GO:0043001	GO:0043001	Golgi to plasma membrane protein transport	9/762	36/10793	0.000691186	0.0208172	MACF1/GOLGA4/ANK3/SEC16A/GOPC/GGA1/KIF13A/PREPL/BBS2	9
GO:0032273	GO:0032273	positive regulation of protein polymerization	13/762	67/10793	0.000703504	0.0210421	DCTN1/BAIAP2/CARMIL2/PDE4DIP/MAPT/CLIP1/NCKAP1/GIT1/CLASP1/CARMIL1/PFN2/NUMA1/BIN1	13
GO:0040013	GO:0040013	negative regulation of locomotion	30/762	229/10793	0.000730961	0.0217135	TPM1/PTPRK/CTNNA1/MAGI2/PTPRU/LIMCH1/CLASP2/NDRG4/ATP2B4/MEF2C/OSBPL8/PTPRM/DAB2IP/CLASP1/ADIPOR1/PDCD10/AFDN/ADORA1/NOTCH1/AP1AR/SRGAP3/PFN2/RGN/MCTP1/TCAF1/SEMA6B/NF1/NRG1/ADARB1/PATZ1	30
GO:0010810	GO:0010810	regulation of cell-substrate adhesion	22/762	149/10793	0.000746949	0.0217737	MACF1/LIMCH1/CLASP2/MYADM/PTK2/CLASP1/SRC/MINK1/ACTN4/CDC42/CARMIL1/BCAS3/ARHGEF7/NOTCH1/AP1AR/PIK3R1/TLN1/CASK/PEAK1/NF1/LIMS1/PDPN	22
GO:0060047	GO:0060047	heart contraction	22/762	149/10793	0.000746949	0.0217737	ATP2B1/TPM1/ATP2A2/MEF2A/CAMK2D/KCNIP2/ATP2B4/ANK2/CELF2/DNM1L/CDC42/ADORA1/CACNB2/SCN1A/KCNH2/BIN1/KCND3/NEDD4L/SLC4A3/SLC8A1/RNLS/SPTBN4	22
GO:0050890	GO:0050890	cognition	29/762	219/10793	0.000748047	0.0217737	GRIN1/SYNJ1/NPTN/MAPT/APP/ZNF385A/SYNGAP1/GIT1/ACTR2/NDRG4/MEF2C/CHL1/CRTC1/SRC/ATXN1/SETD5/NRXN2/SLC12A5/ADORA1/GRIA1/ELAVL4/OPRL1/NETO1/PLA2G6/NRXN3/NIPBL/NRXN1/NF1/ATP8A1	29
GO:1903829	GO:1903829	positive regulation of protein localization	40/762	336/10793	0.000755095	0.0218323	NPTN/MARK4/MAPT/RTN4/ATG13/ZDHHC8/MYH10/ANK3/SORBS1/ABLIM3/UNC13B/ATP2B4/DVL1/ERGIC3/SH3GLB1/C2CD5/SRC/STX3/PTP4A3/PDCD10/DNM1L/EPB41L2/MYO18A/BCAS3/FBXW7/FRMD4A/EPB41/PIK3R1/ZFAND1/TCAF1/NUMA1/CEP290/PLA2G6/HPS4/MICALL2/HUWE1/MAPK8/KCNB1/CACNB4/PRKAA1	40
GO:0061003	GO:0061003	positive regulation of dendritic spine morphogenesis	6/762	17/10793	0.000764742	0.0218425	BAIAP2/CAMK2B/DBN1/ACTR2/CAPRIN2/LRP8	6
GO:0003015	GO:0003015	heart process	23/762	159/10793	0.00076552	0.0218425	ATP2B1/TPM1/ATP2A2/MEF2A/CAMK2D/KCNIP2/ATP2B4/ANK2/CELF2/SRC/DNM1L/CDC42/ADORA1/CACNB2/SCN1A/KCNH2/BIN1/KCND3/NEDD4L/SLC4A3/SLC8A1/RNLS/SPTBN4	23
GO:0051962	GO:0051962	positive regulation of nervous system development	27/762	199/10793	0.000772922	0.0219096	SYNJ1/SHTN1/AGRN/BAIAP2/NPTN/MAPT/PARP6/CAMK2B/DBN1/MACF1/GOLGA4/ZFYVE27/ACTR2/PTPRD/PAX6/CAPRIN2/OBSL1/NOTCH1/NDEL1/NEURL1/NIN/LRP8/BIN1/CDKL5/TIAM1/TBC1D24/NRXN1	27
GO:0050767	GO:0050767	regulation of neurogenesis	34/762	272/10793	0.000785732	0.0221281	MT3/SYNJ1/SHTN1/BAIAP2/NPTN/MAPT/CTNNA1/RTN4/PARP6/CAMK2B/DBN1/SYNGAP1/PPP3CA/MACF1/GOLGA4/KIFAP3/ZFYVE27/ACTR2/PTPRD/PAX6/CAPRIN2/OBSL1/NOTCH1/PTPRS/NDEL1/NEURL1/NIN/LRP8/SEMA6B/BIN1/CDKL5/TIAM1/TBC1D24/NF1	34
GO:0097061	GO:0097061	dendritic spine organization	13/762	68/10793	0.000814768	0.0227977	BAIAP2/CAMK2B/DBN1/PPFIA2/SIPA1L1/ABI2/ACTR2/SRCIN1/DVL1/CDC42/CAPRIN2/DNM3/LRP8	13
GO:0048013	GO:0048013	ephrin receptor signaling pathway	9/762	37/10793	0.000857031	0.0238042	GIT1/SIPA1L1/PTK2/SRC/RBPJ/ARHGEF7/KALRN/ANKS1A/TIAM1	9
GO:0031112	GO:0031112	positive regulation of microtubule polymerization or depolymerization	8/762	30/10793	0.000861716	0.0238042	DCTN1/STMN2/PDE4DIP/MAPT/CLIP1/GIT1/CLASP1/NUMA1	8
GO:0007612	GO:0007612	learning	18/762	113/10793	0.000901804	0.0247539	GRIN1/SYNJ1/NPTN/APP/SYNGAP1/GIT1/ACTR2/NDRG4/ATXN1/NRXN2/SLC12A5/ELAVL4/OPRL1/NETO1/NRXN3/NRXN1/NF1/ATP8A1	18
GO:0030336	GO:0030336	negative regulation of cell migration	26/762	191/10793	0.000913596	0.0249199	TPM1/PTPRK/MAGI2/PTPRU/LIMCH1/CLASP2/NDRG4/ATP2B4/MEF2C/OSBPL8/PTPRM/DAB2IP/CLASP1/ADIPOR1/PDCD10/AFDN/ADORA1/NOTCH1/SRGAP3/PFN2/MCTP1/TCAF1/NF1/NRG1/ADARB1/PATZ1	26
GO:0006816	GO:0006816	calcium ion transport	32/762	254/10793	0.000970556	0.0263081	GRIN1/ATP2B1/ATP2A2/SLC25A25/CAMK2B/PPP3CC/PPP3CA/CAMK2D/STIM1/ATP2B4/ANK2/PKD1/CACNA2D3/ARRB2/CACNA1A/ITPR1/DNM1L/BAK1/EPB41/RGN/CACNB2/CASK/SLC24A2/OPRL1/PLA2G6/BIN1/RASA3/TPCN1/SLC8A1/PRKCB/CACNB4/ORAI3	32
GO:0099565	GO:0099565	chemical synaptic transmission, postsynaptic	14/762	78/10793	0.00100235	0.0270013	GRIN1/BAIAP2/APP/PPP3CA/RAB3GAP1/UNC13B/DVL1/MEF2C/ARRB2/ADORA1/TMEM25/NETO1/TBC1D24/NRXN1	14
GO:0007030	GO:0007030	Golgi organization	20/762	133/10793	0.00101307	0.0270406	PDE4DIP/ARHGAP21/CLASP2/SYNE1/TJAP1/CLASP1/DYM/PDCD10/CDC42/MYO18A/BCAS3/ARHGEF7/OBSL1/CIT/CSNK1A1/SEC16A/CAMSAP2/ATL2/NSFL1C/HUWE1	20
GO:1901186	GO:1901186	positive regulation of ERBB signaling pathway	7/762	24/10793	0.00101628	0.0270406	RTN4/RBPJ/ADORA1/FBXW7/NEURL1/CNOT9/AFAP1L2	7
GO:0060078	GO:0060078	regulation of postsynaptic membrane potential	15/762	87/10793	0.00103402	0.0273448	GRIN1/BAIAP2/APP/PPP3CA/RAB3GAP1/UNC13B/DVL1/MEF2C/ARRB2/ADORA1/GRIA1/TMEM25/NETO1/TBC1D24/NRXN1	15
GO:0018209	GO:0018209	peptidyl-serine modification	30/762	234/10793	0.00104209	0.0273912	APP/CAMK2D/ATP2B4/PKD1/ARRB2/MAPK9/SRC/PDCD10/DCLK1/DCLK2/MKNK2/CAPRIN2/MKNK1/CSNK1A1/BAK1/INPP5F/PFN2/MARK2/SH2D3C/MAST3/MAST2/MAST4/MAPK8/DYRK4/MLXIPL/CNOT9/PRKCB/MASTL/SPTBN4/PRKAA1	30
GO:0007018	GO:0007018	microtubule-based movement	33/762	266/10793	0.00106259	0.0276838	KLC1/KIF21A/MAPT/APP/ARHGAP21/DST/KIFAP3/ACTR2/DYNC1I2/MAPK8IP3/ATP2B4/FMN2/AP3B1/CLUAP1/CDC42/VPS13A/DYNLRB2/CELSR2/KIF2A/RAB6A/RGN/NDEL1/NEURL1/KIF21B/CATSPERZ/DNAAF2/TRAK1/KIF13A/DLG2/KIF6/KIF19/BBS2/SYBU	33
GO:0070507	GO:0070507	regulation of microtubule cytoskeleton organization	19/762	124/10793	0.00106599	0.0276838	DCTN1/STMN2/PDE4DIP/MAPT/CLIP1/GIT1/CLASP2/PKD1/CLASP1/ARHGEF2/PHLDB1/GAS2L1/ARHGEF7/MAPRE3/MARK2/CAMSAP2/NUMA1/CAMSAP1/PRKAA1	19
GO:1904062	GO:1904062	regulation of cation transmembrane transport	31/762	245/10793	0.00107764	0.0278199	GRIN1/APP/PPP3CC/PPP3CA/SLC43A2/ANK3/CAMK2D/KCNIP2/STIM1/ATP2B4/ANK2/MEF2C/MINK1/ACTN4/SLMAP/WNK2/ATP1B3/BAK1/RGN/CACNB2/CNIH3/OPRL1/NETO1/PLA2G6/KCNIP4/KCNH2/BIN1/NEDD4L/SLC8A1/CACNB4/HECW1	31
GO:0051494	GO:0051494	negative regulation of cytoskeleton organization	19/762	125/10793	0.00117617	0.0300273	STMN2/CARMIL2/PPFIA1/SPTAN1/CLASP2/MYADM/ADD3/CLASP1/ARHGEF2/GMFG/TWF1/CARMIL1/ARHGEF7/ADD1/PFN2/PIK3R1/CAMSAP2/CAMSAP1/SPTBN4	19
GO:0045055	GO:0045055	regulated exocytosis	24/762	174/10793	0.001177	0.0300273	SYNJ1/ATP2A2/STX2/CADPS2/SYNGR1/RAB3GAP1/STXBP1/UNC13B/GIT1/DVL1/CADPS/STX3/NOTCH1/PFN2/APBA2/DNAJC5/CACNB2/CASK/ARHGAP17/PREPL/PRKCB/KCNB1/STXBP5/CACNB4	24
GO:0098662	GO:0098662	inorganic cation transmembrane transport	53/762	491/10793	0.00119474	0.0303017	GRIN1/ATP2B1/ATP2A2/SLC25A25/ATP6V0A1/PPP3CC/PPP3CA/ANK3/CAMK2D/KCNIP2/SLC9A7/KCNMA1/STIM1/ATP2B4/ANK2/PKD1/CACNA2D3/ATP6V1H/CACNA1A/ITPR1/ACTN4/SHROOM2/SLMAP/SLC12A5/WNK2/NIPA1/ATP1B3/BAK1/RGN/CACNB2/KCNK1/SLC24A2/ASIC3/OPRL1/CNNM2/SCN1A/NETO1/PLA2G6/KCNIP4/KCNH2/BIN1/SLC12A8/SLC41A3/RASA3/TPCN1/KCND3/NEDD4L/SLC15A4/SLC8A1/KCNB1/CACNB4/ORAI3/HECW1	53
GO:0032414	GO:0032414	positive regulation of ion transmembrane transporter activity	13/762	71/10793	0.00124079	0.0312867	PPP3CC/PPP3CA/ANK3/KCNIP2/STIM1/ANK2/ACTN4/WNK2/ATP1B3/RGN/CACNB2/TCAF1/CACNB4	13
GO:1903522	GO:1903522	regulation of blood circulation	21/762	145/10793	0.00125522	0.0314676	ATP2B1/TPM1/ATP2A2/MEF2A/CAMK2D/KCNIP2/ATP2B4/ANK2/CELF2/DOCK4/ADORA1/CACNB2/ZDHHC21/KCNH2/BIN1/KCND3/SLC4A3/SLC8A1/RNLS/SPTBN4/CHRM3	21
GO:0038093	GO:0038093	Fc receptor signaling pathway	9/762	39/10793	0.00128562	0.0320444	CD47/PTK2/MAPK9/SRC/MAPK10/VAV2/MAP3K7/PLA2G6/MAPK8	9
GO:0086010	GO:0086010	membrane depolarization during action potential	7/762	25/10793	0.0013266	0.032877	ANK3/ANK2/SLMAP/CACNB2/SCN1A/KCNH2/SLC8A1	7
GO:0032886	GO:0032886	regulation of microtubule-based process	25/762	186/10793	0.00136437	0.0332855	DCTN1/STMN2/PDE4DIP/MARK4/MAPT/MACF1/CLIP1/GIT1/CLASP2/PKD1/CLASP1/ARHGEF2/PHLDB1/GAS2L1/CHORDC1/ARHGEF7/MAPRE3/MARK2/RGN/CCNL2/CAMSAP2/NUMA1/CAMSAP1/BBS2/PRKAA1	25
GO:0045010	GO:0045010	actin nucleation	10/762	47/10793	0.00136974	0.0332855	WASF3/CARMIL2/NCKAP1/ABI2/ACTR2/GMFG/CARMIL1/SPIRE1/AP1AR/ARFIP2	10
GO:0150116	GO:0150116	regulation of cell-substrate junction organization	11/762	55/10793	0.0013732	0.0332855	MACF1/LIMCH1/CLASP2/PTK2/CLASP1/SRC/BCAS3/PIK3R1/TLN1/PEAK1/LIMS1	11
GO:0071498	GO:0071498	cellular response to fluid shear stress	5/762	13/10793	0.00138134	0.0332855	PLEC/MEF2C/SRC/MTSS1/ASS1	5
GO:0008015	GO:0008015	blood circulation	34/762	281/10793	0.00138834	0.0332855	ATP2B1/TPM1/ATP2A2/MEF2A/PRCP/PLEC/CAMK2D/KCNIP2/KCNMA1/ATP2B4/ANK2/CELF2/DOCK4/SRC/PTP4A3/DNM1L/GRIP2/CDC42/ADORA1/CACNB2/OPRL1/SCN1A/ZDHHC21/PLA2G6/KCNH2/BIN1/KCND3/NEDD4L/SLC4A3/SLC8A1/RNLS/SPTBN4/BBS2/CHRM3	34
GO:0051650	GO:0051650	establishment of vesicle localization	23/762	166/10793	0.00138913	0.0332855	DCTN1/SYNJ1/PPFIA2/KIFAP3/CLASP2/EXOC7/AP3B1/CLASP1/ACTN4/TFG/SHROOM2/MYO1B/MYO6/MYO5A/AP1AR/SNAP91/SEC16A/NDEL1/TRAK1/KIF13A/BBS2/LIN7A/TRAPPC13	23
GO:0010639	GO:0010639	negative regulation of organelle organization	33/762	271/10793	0.00145768	0.0347361	STMN2/CARMIL2/MAPT/PPFIA1/SPTAN1/CLASP2/MYADM/ADD3/BCL2L1/CLASP1/ARRB2/SRC/ERCC1/ARHGEF2/GMFG/TERF1/INCENP/TWF1/CARMIL1/ARHGEF7/BAK1/ADD1/PFN2/PIK3R1/ODF2L/CAMSAP2/TOM1L1/ZNF207/RTEL1/CAMSAP1/HUWE1/SPTBN4/TBC1D7	33
GO:0120034	GO:0120034	positive regulation of plasma membrane bounded cell projection assembly	14/762	81/10793	0.00146667	0.0347593	AGRN/CARMIL2/MARK4/NCKAP1/ABI2/ACTR2/DOCK11/CDC42/BCAS3/DNM3/PIK3R1/NDEL1/NEURL1/PLPPR5	14
GO:0032535	GO:0032535	regulation of cellular component size	33/762	272/10793	0.00155046	0.036077	NRCAM/MT3/SHTN1/BAIAP2/CARMIL2/MAPT/RTN4/DBN1/MACF1/GOLGA4/NCKAP1/SPTAN1/KCNMA1/ZFYVE27/MYADM/USH1C/ADD3/TWF1/SLC12A5/CARMIL1/CIT/ADD1/VAV2/PFN2/PTPRS/NDEL1/RAP1GAP2/CFL2/SEMA6B/BIN1/SLC12A8/CDKL5/SPTBN4	33
GO:0032409	GO:0032409	regulation of transporter activity	26/762	198/10793	0.00155385	0.036077	APP/PPP3CC/PPP3CA/ANK3/CAMK2D/KCNIP2/STIM1/ANK2/MEF2C/MINK1/ACTN4/SLMAP/WNK2/ATP1B3/GOPC/RGN/CACNB2/TCAF1/CNIH3/OPRL1/NETO1/PLA2G6/NEDD4L/CACNB4/CHRM3/HECW1	26
GO:0034314	GO:0034314	Arp2/3 complex-mediated actin nucleation	9/762	40/10793	0.00155682	0.036077	WASF3/CARMIL2/NCKAP1/ABI2/ACTR2/GMFG/CARMIL1/AP1AR/ARFIP2	9
GO:0090316	GO:0090316	positive regulation of intracellular protein transport	19/762	128/10793	0.00156679	0.036077	ATG13/ANK3/ABLIM3/ERGIC3/SH3GLB1/C2CD5/PDCD10/BCAS3/FBXW7/PIK3R1/ZFAND1/TCAF1/CEP290/HPS4/MICALL2/HUWE1/MAPK8/KCNB1/PRKAA1	19
GO:1902904	GO:1902904	negative regulation of supramolecular fiber organization	19/762	128/10793	0.00156679	0.036077	STMN2/CARMIL2/PPFIA1/SPTAN1/CLASP2/MYADM/ADD3/CLASP1/ARHGEF2/GMFG/TWF1/CARMIL1/ARHGEF7/ADD1/PFN2/PIK3R1/CAMSAP2/CAMSAP1/SPTBN4	19
GO:0048639	GO:0048639	positive regulation of developmental growth	17/762	109/10793	0.00157218	0.036077	SHTN1/AGRN/MAPT/DBN1/MACF1/GOLGA4/ZFYVE27/MEF2C/ITSN2/RBPJ/NOTCH1/NDEL1/CDKL5/NIPBL/NEDD4L/SPTBN4/BBS2	17
GO:0007611	GO:0007611	learning or memory	25/762	188/10793	0.00158825	0.0362539	GRIN1/SYNJ1/NPTN/MAPT/APP/ZNF385A/SYNGAP1/GIT1/ACTR2/NDRG4/MEF2C/CRTC1/SRC/ATXN1/NRXN2/SLC12A5/GRIA1/ELAVL4/OPRL1/NETO1/PLA2G6/NRXN3/NRXN1/NF1/ATP8A1	25
GO:0060491	GO:0060491	regulation of cell projection assembly	21/762	148/10793	0.00163164	0.0370339	AGRN/CARMIL2/MARK4/NCKAP1/ABI2/ACTR2/DOCK11/SRC/TWF1/CDC42/BCAS3/DNM3/PFN2/PIK3R1/ODF2L/NDEL1/NEURL1/VDAC3/CDKL5/TBC1D7/PLPPR5	21
GO:0001952	GO:0001952	regulation of cell-matrix adhesion	14/762	82/10793	0.00165658	0.0370339	MACF1/LIMCH1/CLASP2/PTK2/CLASP1/SRC/MINK1/BCAS3/PIK3R1/TLN1/CASK/PEAK1/NF1/LIMS1	14
GO:0030038	GO:0030038	contractile actin filament bundle assembly	14/762	82/10793	0.00165658	0.0370339	TPM1/PPFIA1/CD47/SORBS1/LIMCH1/CLASP2/CLASP1/SRC/ARHGEF10L/CDC42/CARMIL1/PFN2/PIK3R1/PHACTR1	14
GO:0043149	GO:0043149	stress fiber assembly	14/762	82/10793	0.00165658	0.0370339	TPM1/PPFIA1/CD47/SORBS1/LIMCH1/CLASP2/CLASP1/SRC/ARHGEF10L/CDC42/CARMIL1/PFN2/PIK3R1/PHACTR1	14
GO:0030866	GO:0030866	cortical actin cytoskeleton organization	8/762	33/10793	0.00169283	0.0376502	EPB41L1/EPB41L3/FMNL1/PLEC/NCKAP1/EPB41L2/EPB41/TLN1	8
GO:0006887	GO:0006887	exocytosis	32/762	263/10793	0.00173103	0.038235	SYNJ1/ATP2A2/STX2/CADPS2/SYNGR1/RAB3GAP1/STXBP1/UNC13B/ITSN1/GIT1/MICAL3/CLASP2/SRCIN1/DVL1/EXOC7/CLASP1/CADPS/STX3/NOTCH1/PFN2/APBA2/DNAJC5/CACNB2/CASK/PLA2G6/ARHGAP17/PREPL/PRKCB/KCNB1/STXBP5/CACNB4/LIN7A	32
GO:0007163	GO:0007163	establishment or maintenance of cell polarity	24/762	179/10793	0.00174428	0.038235	DCTN1/SHTN1/CARMIL2/CTNNA1/DLG3/DST/ARHGEF11/ACTR2/CLASP2/PTK2/PKD1/CLASP1/PAX6/CDC42/MYO18A/BCAS3/KAT5/FRMD4A/MARK2/NDEL1/NUMA1/NSFL1C/DLG2/LIN7A	24
GO:0002028	GO:0002028	regulation of sodium ion transport	12/762	65/10793	0.00175438	0.038235	ANK3/CAMK2D/ATP2B4/ACTN4/SLMAP/WNK2/ATP1B3/NETO1/NEDD4L/SLC8A1/SPTBN4/HECW1	12
GO:1903533	GO:1903533	regulation of protein targeting	12/762	65/10793	0.00175438	0.038235	ATG13/ANK3/ABLIM3/SH3GLB1/C2CD5/FBXW7/TCAF1/HPS4/MICALL2/HUWE1/KCNB1/PRKAA1	12
GO:0060079	GO:0060079	excitatory postsynaptic potential	13/762	74/10793	0.00183796	0.0398563	GRIN1/BAIAP2/APP/PPP3CA/RAB3GAP1/DVL1/MEF2C/ARRB2/ADORA1/TMEM25/NETO1/TBC1D24/NRXN1	13
GO:0006892	GO:0006892	post-Golgi vesicle-mediated transport	15/762	92/10793	0.00185278	0.0399777	MACF1/GOLGA4/ANK3/AP2A1/MYO1B/VPS13A/MYO5A/AP1AR/SEC16A/GOPC/GGA1/VPS13C/KIF13A/PREPL/BBS2	15
GO:0030042	GO:0030042	actin filament depolymerization	9/762	41/10793	0.00187209	0.0401943	CARMIL2/SPTAN1/MICAL3/ADD3/TWF1/CARMIL1/ADD1/CFL2/SPTBN4	9
GO:0050805	GO:0050805	negative regulation of synaptic transmission	10/762	49/10793	0.00191271	0.0406638	PNKD/MAPT/STXBP1/ADORA1/GRIA1/TMEM25/SLC24A2/PLA2G6/NF1/KCNB1	10
GO:1902305	GO:1902305	regulation of sodium ion transmembrane transport	10/762	49/10793	0.00191271	0.0406638	ANK3/CAMK2D/ATP2B4/ACTN4/SLMAP/WNK2/ATP1B3/NETO1/NEDD4L/HECW1	10
GO:0051656	GO:0051656	establishment of organelle localization	38/762	331/10793	0.00196995	0.0416766	DCTN1/SYNJ1/MAPT/ARHGAP21/PPFIA2/STXBP1/KIFAP3/CLASP2/FMN2/EXOC7/AP3B1/CLASP1/ACTN4/TFG/SHROOM2/PAX6/PDCD10/MYO1B/MYO6/TERF1/INCENP/CDC42/SPIRE1/KAT5/MYO5A/AP1AR/SNAP91/SEC16A/RAB6A/NDEL1/NUMA1/NSFL1C/TRAK1/KIF13A/BBS2/SYBU/LIN7A/TRAPPC13	38
GO:2001224	GO:2001224	positive regulation of neuron migration	5/762	14/10793	0.0020249	0.0426309	SHTN1/DAB2IP/ARHGEF2/TBC1D24/NIPBL	5
GO:0045773	GO:0045773	positive regulation of axon extension	8/762	34/10793	0.0020791	0.0431438	SHTN1/MAPT/DBN1/MACF1/GOLGA4/ZFYVE27/NDEL1/CDKL5	8
GO:0051125	GO:0051125	regulation of actin nucleation	8/762	34/10793	0.0020791	0.0431438	WASF3/CARMIL2/NCKAP1/ABI2/GMFG/CARMIL1/AP1AR/ARFIP2	8
GO:0098815	GO:0098815	modulation of excitatory postsynaptic potential	8/762	34/10793	0.0020791	0.0431438	GRIN1/BAIAP2/APP/DVL1/TMEM25/NETO1/TBC1D24/NRXN1	8
GO:0010171	GO:0010171	body morphogenesis	7/762	27/10793	0.00216527	0.044506	RAB3GAP1/ASPH/CLASP2/CLASP1/PHLDB1/NIPBL/ANKRD11	7
GO:0031116	GO:0031116	positive regulation of microtubule polymerization	7/762	27/10793	0.00216527	0.044506	DCTN1/PDE4DIP/MAPT/CLIP1/GIT1/CLASP1/NUMA1	7
GO:0051960	GO:0051960	regulation of nervous system development	37/762	322/10793	0.00220959	0.0452028	MT3/SYNJ1/WASF3/SHTN1/AGRN/BAIAP2/NPTN/MAPT/CTNNA1/RTN4/PARP6/CAMK2B/DBN1/SYNGAP1/PPP3CA/MACF1/GOLGA4/KIFAP3/ZFYVE27/ACTR2/PTPRD/PAX6/CAPRIN2/OBSL1/NOTCH1/PTPRS/NDEL1/NEURL1/NIN/LRP8/SEMA6B/BIN1/CDKL5/TIAM1/TBC1D24/NRXN1/NF1	37
GO:0023061	GO:0023061	signal release	33/762	279/10793	0.00235556	0.0479627	SYNJ1/RAB11FIP3/PNKD/ATP2A2/STX2/CADPS2/PPP3CA/RAB3GAP1/STXBP1/UNC13B/GIT1/DVL1/MEF2C/CADPS/STX3/NRXN2/ADORA1/PFN2/APBA2/DNAJC5/CACNB2/CASK/MCTP1/NR4A1/PLA2G6/PREPL/NRXN1/PRKCB/NF1/KCNB1/STXBP5/CACNB4/LIN7A	33
GO:0043547	GO:0043547	positive regulation of GTPase activity	26/762	204/10793	0.00237906	0.0479906	AGRN/RAB3GAP1/SIPA1L1/TBC1D9B/SIPA1L2/DOCK11/DOCK9/AFDN/AGAP1/BCAS3/ARHGEF7/ABR/RGN/NDEL1/TBC1D5/TBC1D1/RAP1GAP2/BIN1/ASAP1/CDKL5/TIAM1/RASGRP2/NF1/LIMS1/TBC1D7/RALGAPA1	26
GO:0070588	GO:0070588	calcium ion transmembrane transport	26/762	204/10793	0.00237906	0.0479906	GRIN1/ATP2B1/ATP2A2/SLC25A25/PPP3CC/PPP3CA/CAMK2D/STIM1/ATP2B4/ANK2/PKD1/CACNA2D3/CACNA1A/ITPR1/BAK1/RGN/CACNB2/SLC24A2/OPRL1/PLA2G6/BIN1/RASA3/TPCN1/SLC8A1/CACNB4/ORAI3	26
GO:0019722	GO:0019722	calcium-mediated signaling	18/762	123/10793	0.00241663	0.0485227	GRIN1/MAPT/ATP2A2/CAMKK2/PPP3CC/PPP3CA/CAMK2D/ATP2B4/ANK2/CAMTA1/ITPR1/RGN/MCTP1/FHL2/SLC8A1/NRG1/CHRM3/PRKAA1	18
GO:0034767	GO:0034767	positive regulation of ion transmembrane transport	16/762	104/10793	0.00246227	0.0491625	GRIN1/PPP3CC/PPP3CA/ANK3/KCNIP2/STIM1/ANK2/ACTN4/WNK2/ATP1B3/BAK1/RGN/CACNB2/TCAF1/KCNH2/CACNB4	16
GO:0008154	GO:0008154	actin polymerization or depolymerization	20/762	143/10793	0.00247825	0.0491625	WASF3/BAIAP2/CARMIL2/DBN1/NCKAP1/SPTAN1/MICAL3/ABI2/MYADM/ADD3/TWF1/CARMIL1/SPIRE1/CIT/ADD1/PFN2/CFL2/BIN1/MICALL2/SPTBN4	20
GO:0032272	GO:0032272	negative regulation of protein polymerization	11/762	59/10793	0.0024825	0.0491625	STMN2/CARMIL2/SPTAN1/MYADM/ADD3/TWF1/CARMIL1/ARHGEF7/ADD1/PFN2/SPTBN4	11
GO:0007020	GO:0007020	microtubule nucleation	8/762	35/10793	0.00253143	0.0499037	DCTN1/PDE4DIP/GIT1/CLASP2/CLASP1/ARHGEF7/NDEL1/NIN	8
GO:0036465	GO:0036465	synaptic vesicle recycling	12/762	68/10793	0.00261186	0.0502264	SYNJ1/PPP3CC/ITSN1/GIT1/AP3B1/ITSN2/AMPH/DNM3/SNAP91/SYNJ2/BIN1/TBC1D24	12
GO:0098659	GO:0098659	inorganic cation import across plasma membrane	12/762	68/10793	0.00261186	0.0502264	PPP3CC/PPP3CA/SLC9A7/ATP2B4/CACNA1A/SLC12A5/WNK2/ATP1B3/SLC24A2/KCNH2/SLC12A8/SLC8A1	12
GO:0099587	GO:0099587	inorganic ion import across plasma membrane	12/762	68/10793	0.00261186	0.0502264	PPP3CC/PPP3CA/SLC9A7/ATP2B4/CACNA1A/SLC12A5/WNK2/ATP1B3/SLC24A2/KCNH2/SLC12A8/SLC8A1	12
GO:0051893	GO:0051893	regulation of focal adhesion assembly	10/762	51/10793	0.00261729	0.0502264	MACF1/LIMCH1/CLASP2/PTK2/CLASP1/SRC/BCAS3/TLN1/PEAK1/LIMS1	10
GO:0086003	GO:0086003	cardiac muscle cell contraction	10/762	51/10793	0.00261729	0.0502264	ATP2A2/CAMK2D/ANK2/ADORA1/CACNB2/SCN1A/KCNH2/BIN1/KCND3/NEDD4L	10
GO:0090109	GO:0090109	regulation of cell-substrate junction assembly	10/762	51/10793	0.00261729	0.0502264	MACF1/LIMCH1/CLASP2/PTK2/CLASP1/SRC/BCAS3/TLN1/PEAK1/LIMS1	10
GO:0030516	GO:0030516	regulation of axon extension	13/762	77/10793	0.00265468	0.0502791	NRCAM/MT3/SHTN1/MAPT/RTN4/DBN1/MACF1/GOLGA4/ZFYVE27/PTPRS/NDEL1/SEMA6B/CDKL5	13
GO:0050680	GO:0050680	negative regulation of epithelial cell proliferation	13/762	77/10793	0.00265468	0.0502791	PTPRK/MEF2C/PTPRM/DAB2IP/PAX6/PDCD10/MTSS1/FBXW7/NOTCH1/MAGED1/RGN/CASK/NF1	13
GO:0010812	GO:0010812	negative regulation of cell-substrate adhesion	9/762	43/10793	0.00265481	0.0502791	CLASP2/SRC/ACTN4/BCAS3/NOTCH1/AP1AR/PIK3R1/CASK/NF1	9
GO:0006814	GO:0006814	sodium ion transport	21/762	154/10793	0.00267804	0.0504986	ANK3/CAMK2D/SLC9A7/ATP2B4/ACTN4/SHROOM2/SLMAP/WNK2/ATP1B3/SLC38A10/KCNK1/SLC24A2/ASIC3/SCN1A/NETO1/SLC41A3/TPCN1/NEDD4L/SLC8A1/SPTBN4/HECW1	21
GO:0051693	GO:0051693	actin filament capping	7/762	28/10793	0.002714	0.050955	CARMIL2/SPTAN1/ADD3/TWF1/CARMIL1/ADD1/SPTBN4	7
GO:0038095	GO:0038095	Fc-epsilon receptor signaling pathway	5/762	15/10793	0.00286259	0.0532835	MAPK9/MAPK10/VAV2/MAP3K7/MAPK8	5
GO:0071786	GO:0071786	endoplasmic reticulum tubular network organization	5/762	15/10793	0.00286259	0.0532835	RTN4/RAB3GAP1/ZFYVE27/ATL2/REEP3	5
GO:1902414	GO:1902414	protein localization to cell junction	13/762	78/10793	0.00298515	0.0553273	IQSEC2/BAIAP2/MAPT/MAPK8IP3/DVL1/MAPK9/STX3/NECTIN3/GRIP2/NRXN2/DLG2/ZDHHC7/NRXN1	13
GO:0055001	GO:0055001	muscle cell development	17/762	116/10793	0.00310176	0.0572439	ACTN1/TPM1/ATP2A2/MEF2A/PLEC/PPP3CA/ANK2/SORBS2/ACTN4/OBSL1/NOTCH1/CFL2/BIN1/FHL2/MYOM2/SLC8A1/CACNB4	17
GO:1904064	GO:1904064	positive regulation of cation transmembrane transport	15/762	97/10793	0.00315267	0.0579369	GRIN1/PPP3CC/PPP3CA/ANK3/KCNIP2/STIM1/ANK2/ACTN4/WNK2/ATP1B3/BAK1/RGN/CACNB2/KCNH2/CACNB4	15
GO:0006939	GO:0006939	smooth muscle contraction	11/762	61/10793	0.00326122	0.059679	ATP2B1/KCNMA1/ATP2B4/DOCK4/GRIP2/ADORA1/ZDHHC21/PLA2G6/SLC8A1/BBS2/CHRM3	11
GO:0014888	GO:0014888	striated muscle adaptation	7/762	29/10793	0.0033634	0.0612117	ATP2A2/CAMTA2/CAMK2B/PPP3CA/ATP2B4/INPP5F/GTF2IRD1	7
GO:0010592	GO:0010592	positive regulation of lamellipodium assembly	6/762	22/10793	0.00340143	0.0612117	CARMIL2/NCKAP1/ABI2/ACTR2/CDC42/PIK3R1	6
GO:0032469	GO:0032469	endoplasmic reticulum calcium ion homeostasis	6/762	22/10793	0.00340143	0.0612117	APP/ATP2A2/CAMK2D/PACS2/ITPR1/BAK1	6
GO:0060292	GO:0060292	long-term synaptic depression	6/762	22/10793	0.00340143	0.0612117	MAPT/STXBP1/ADORA1/GRIA1/SLC24A2/KCNB1	6
GO:0120032	GO:0120032	regulation of plasma membrane bounded cell projection assembly	20/762	147/10793	0.00343255	0.0615164	AGRN/CARMIL2/MARK4/NCKAP1/ABI2/ACTR2/DOCK11/TWF1/CDC42/BCAS3/DNM3/PFN2/PIK3R1/ODF2L/NDEL1/NEURL1/VDAC3/CDKL5/TBC1D7/PLPPR5	20
GO:0006941	GO:0006941	striated muscle contraction	16/762	108/10793	0.00363044	0.0646779	TPM1/DTNA/ATP2A2/CAMK2D/ARHGEF11/ANK2/MYH14/ADORA1/CACNB2/SCN1A/NR4A1/KCNH2/BIN1/KCND3/NEDD4L/SLC8A1	16
GO:0030834	GO:0030834	regulation of actin filament depolymerization	8/762	37/10793	0.00366416	0.0646779	CARMIL2/SPTAN1/ADD3/TWF1/CARMIL1/ADD1/CFL2/SPTBN4	8
GO:1903214	GO:1903214	regulation of protein targeting to mitochondrion	8/762	37/10793	0.00366416	0.0646779	ATG13/ABLIM3/SH3GLB1/FBXW7/HPS4/MICALL2/HUWE1/PRKAA1	8
GO:0010715	GO:0010715	regulation of extracellular matrix disassembly	4/762	10/10793	0.00366861	0.0646779	CARMIL2/CLASP2/CLASP1/PDPN	4
GO:1905114	GO:1905114	cell surface receptor signaling pathway involved in cell-cell signaling	40/762	366/10793	0.00370508	0.0650564	GRIN1/BAIAP2/APP/MAGI2/PPP3CA/MACF1/DKK3/RAB3GAP1/UNC13B/PTPRU/DVL1/MEF2C/PKD1/DAAM1/DAB2IP/ARRB2/SRC/RBPJ/WNK2/CDC42/ADORA1/VGLL4/CDK14/CAPRIN2/CELSR2/CSNK1A1/NOTCH1/MARK2/RNF220/CTNND1/TMEM25/NETO1/TIAM1/TBC1D24/NRXN1/TMEM198/LRRFIP2/JADE1/HECW1/PRKAA1	40
GO:0032411	GO:0032411	positive regulation of transporter activity	13/762	80/10793	0.00374677	0.065372	PPP3CC/PPP3CA/ANK3/KCNIP2/STIM1/ANK2/ACTN4/WNK2/ATP1B3/RGN/CACNB2/TCAF1/CACNB4	13
GO:0071805	GO:0071805	potassium ion transmembrane transport	18/762	128/10793	0.0037532	0.065372	ANK3/KCNIP2/SLC9A7/KCNMA1/ANK2/SLC12A5/WNK2/ATP1B3/KCNK1/SLC24A2/NETO1/KCNIP4/KCNH2/BIN1/SLC12A8/KCND3/NEDD4L/KCNB1	18
GO:0006937	GO:0006937	regulation of muscle contraction	15/762	99/10793	0.00384865	0.0667665	ATP2B1/TPM1/ATP2A2/CAMK2D/KCNMA1/ANK2/DOCK4/MYL5/ADORA1/PPP1R12B/ZDHHC21/NR4A1/BIN1/SLC8A1/CHRM3	15
GO:0036092	GO:0036092	phosphatidylinositol-3-phosphate biosynthetic process	5/762	16/10793	0.00392467	0.0672199	SYNJ1/INPP4A/OCRL/INPP4B/SYNJ2	5
GO:0045822	GO:0045822	negative regulation of heart contraction	5/762	16/10793	0.00392467	0.0672199	ATP2A2/ADORA1/BIN1/RNLS/SPTBN4	5
GO:0086012	GO:0086012	membrane depolarization during cardiac muscle cell action potential	5/762	16/10793	0.00392467	0.0672199	ANK3/ANK2/SLMAP/CACNB2/SLC8A1	5
GO:0010632	GO:0010632	regulation of epithelial cell migration	21/762	159/10793	0.00393679	0.0672199	RTN4/PRCP/MACF1/CLASP2/ATP2B4/PTK2/MEF2C/SCARB1/PTPRM/DAB2IP/CLASP1/SRC/ADIPOR1/PDCD10/BCAS3/FBXW7/NOTCH1/PFN2/HDAC7/NF1/PATZ1	21
GO:0051648	GO:0051648	vesicle localization	23/762	180/10793	0.00399505	0.0679472	DCTN1/SYNJ1/PPFIA2/KIFAP3/CLASP2/EXOC7/AP3B1/CLASP1/ACTN4/TFG/SHROOM2/MYO1B/MYO6/MYO5A/AP1AR/SNAP91/SEC16A/NDEL1/TRAK1/KIF13A/BBS2/LIN7A/TRAPPC13	23
GO:0050905	GO:0050905	neuromuscular process	14/762	90/10793	0.00403882	0.0683182	DCTN1/PNKD/APP/DVL1/USH1C/CAMTA1/ITPR1/MYH14/HERC1/SCN1A/NR4A1/MYCBP2/NRXN1/ADARB1	14
GO:0035418	GO:0035418	protein localization to synapse	10/762	54/10793	0.00404837	0.0683182	IQSEC2/BAIAP2/MAPT/MAPK8IP3/DVL1/STX3/GRIP2/NRXN2/DLG2/NRXN1	10
GO:0008016	GO:0008016	regulation of heart contraction	18/762	129/10793	0.00408302	0.0686358	ATP2B1/TPM1/ATP2A2/MEF2A/CAMK2D/KCNIP2/ATP2B4/ANK2/CELF2/ADORA1/CACNB2/KCNH2/BIN1/KCND3/SLC4A3/SLC8A1/RNLS/SPTBN4	18
GO:0051294	GO:0051294	establishment of spindle orientation	7/762	30/10793	0.00412479	0.0690703	DCTN1/CLASP1/PAX6/KAT5/NDEL1/NUMA1/NSFL1C	7
GO:0001101	GO:0001101	response to acid chemical	13/762	81/10793	0.00418267	0.0691483	GRIN1/BAIAP2/PLEC/AIFM1/ATP2B4/BCL2L1/CPEB4/TAF9/RRAGB/NEURL1/ASS1/DNMT1/KCNB1	13
GO:0034766	GO:0034766	negative regulation of ion transmembrane transport	11/762	63/10793	0.0042247	0.0691483	PPP3CC/PPP3CA/SLC43A2/ANK3/CAMK2D/GOPC/OPRL1/KCNH2/BIN1/NEDD4L/HECW1	11
GO:0061097	GO:0061097	regulation of protein tyrosine kinase activity	11/762	63/10793	0.0042247	0.0691483	APP/DLG3/SRCIN1/SRC/ADORA1/DOCK3/FBXW7/NEURL1/LRP8/AFAP1L2/NRG1	11
GO:1990823	GO:1990823	response to leukemia inhibitory factor	11/762	63/10793	0.0042247	0.0691483	SYNGR1/SRSF3/PTP4A3/PAX6/PDCD10/PFKP/RIF1/ABCD4/BCLAF1/CACNB4/ADAM23	11
GO:1990830	GO:1990830	cellular response to leukemia inhibitory factor	11/762	63/10793	0.0042247	0.0691483	SYNGR1/SRSF3/PTP4A3/PAX6/PDCD10/PFKP/RIF1/ABCD4/BCLAF1/CACNB4/ADAM23	11
GO:0032388	GO:0032388	positive regulation of intracellular transport	21/762	160/10793	0.00424004	0.0691483	ATG13/ANK3/ABLIM3/ERGIC3/SH3GLB1/C2CD5/PDCD10/BCAS3/FBXW7/PIK3R1/SCP2/ZFAND1/TCAF1/NUMA1/CEP290/HPS4/MICALL2/HUWE1/MAPK8/KCNB1/PRKAA1	21
GO:0048675	GO:0048675	axon extension	15/762	100/10793	0.00424105	0.0691483	NRCAM/MT3/SHTN1/MAPT/RTN4/DBN1/MACF1/GOLGA4/ZFYVE27/DVL1/DCLK1/PTPRS/NDEL1/SEMA6B/CDKL5	15
GO:0010633	GO:0010633	negative regulation of epithelial cell migration	9/762	46/10793	0.0042909	0.0693214	ATP2B4/MEF2C/PTPRM/DAB2IP/ADIPOR1/PDCD10/NOTCH1/PFN2/PATZ1	9
GO:0030837	GO:0030837	negative regulation of actin filament polymerization	9/762	46/10793	0.0042909	0.0693214	CARMIL2/SPTAN1/MYADM/ADD3/TWF1/CARMIL1/ADD1/PFN2/SPTBN4	9
GO:0048638	GO:0048638	regulation of developmental growth	26/762	213/10793	0.00430142	0.0693214	NRCAM/MT3/SHTN1/AGRN/MAPT/APP/RTN4/DBN1/MACF1/GOLGA4/ZFYVE27/MEF2C/ITSN2/RBPJ/VGLL4/NOTCH1/PTPRS/NDEL1/MYCBP2/SEMA6B/RAI1/CDKL5/NIPBL/NEDD4L/SPTBN4/BBS2	26
GO:0034405	GO:0034405	response to fluid shear stress	6/762	23/10793	0.00433158	0.0693214	PLEC/MEF2C/PKD1/SRC/MTSS1/ASS1	6
GO:2000463	GO:2000463	positive regulation of excitatory postsynaptic potential	6/762	23/10793	0.00433158	0.0693214	GRIN1/BAIAP2/DVL1/NETO1/TBC1D24/NRXN1	6
GO:0031122	GO:0031122	cytoplasmic microtubule organization	10/762	55/10793	0.00464285	0.0737584	DCTN1/MAPT/DST/CLIP1/DVL1/CLASP1/CAMSAP2/NUMA1/CAMSAP1/KIF19	10
GO:0051899	GO:0051899	membrane depolarization	10/762	55/10793	0.00464285	0.0737584	ANK3/CAMK2D/ANK2/SRC/SLMAP/CACNB2/SCN1A/KCNH2/NEDD4L/SLC8A1	10
GO:0051928	GO:0051928	positive regulation of calcium ion transport	12/762	73/10793	0.00477456	0.0754598	GRIN1/ATP2B1/PPP3CC/PPP3CA/STIM1/ANK2/ARRB2/BAK1/RGN/CACNB2/CASK/CACNB4	12
GO:0002027	GO:0002027	regulation of heart rate	11/762	64/10793	0.00478474	0.0754598	TPM1/ATP2A2/CAMK2D/ANK2/CACNB2/KCNH2/BIN1/KCND3/SLC8A1/RNLS/SPTBN4	11
GO:0097120	GO:0097120	receptor localization to synapse	9/762	47/10793	0.00498275	0.0781558	IQSEC2/NPTN/DLG3/DBN1/STX3/GPHN/GRIP2/NETO1/DLG2	9
GO:0010591	GO:0010591	regulation of lamellipodium assembly	7/762	31/10793	0.00500976	0.0781558	CARMIL2/NCKAP1/ABI2/ACTR2/TWF1/CDC42/PIK3R1	7
GO:0030835	GO:0030835	negative regulation of actin filament depolymerization	7/762	31/10793	0.00500976	0.0781558	CARMIL2/SPTAN1/ADD3/TWF1/CARMIL1/ADD1/SPTBN4	7
GO:0017157	GO:0017157	regulation of exocytosis	20/762	152/10793	0.00503864	0.0781904	ATP2A2/CADPS2/RAB3GAP1/STXBP1/GIT1/CLASP2/DVL1/CLASP1/CADPS/NOTCH1/PFN2/APBA2/CACNB2/CASK/PLA2G6/PREPL/PRKCB/KCNB1/STXBP5/CACNB4	20
GO:0000226	GO:0000226	microtubule cytoskeleton organization	48/762	466/10793	0.00504803	0.0781904	DCTN1/STMN2/PDE4DIP/MARK4/MAPT/DST/CCSER2/CLIP1/BCCIP/GIT1/CLASP2/FMN2/DVL1/PKD1/TACC2/CLASP1/ARHGEF2/PHLDB1/PAX6/GAS2L1/TUBB2B/INCENP/CHORDC1/CLUAP1/DCLK2/BCAS3/ARHGEF7/OBSL1/MAPRE3/SPIRE1/KAT5/KIF2A/MARK2/CCNL2/CAMSAP2/NDEL1/NEURL1/NIN/NUMA1/ZNF207/NCKAP5L/NSFL1C/DNAAF2/CAMSAP1/KIF19/BBS2/EML1/PRKAA1	48
GO:0006813	GO:0006813	potassium ion transport	19/762	142/10793	0.00514595	0.0794235	ANK3/KCNIP2/SLC9A7/KCNMA1/ANK2/SLC12A5/WNK2/ADORA1/ATP1B3/KCNK1/SLC24A2/NETO1/KCNIP4/KCNH2/BIN1/SLC12A8/KCND3/NEDD4L/KCNB1	19
GO:1903523	GO:1903523	negative regulation of blood circulation	5/762	17/10793	0.00524131	0.0801347	ATP2A2/ADORA1/BIN1/RNLS/SPTBN4	5
GO:1903779	GO:1903779	regulation of cardiac conduction	5/762	17/10793	0.00524131	0.0801347	ATP2B1/ATP2A2/ATP2B4/ANK2/SLC8A1	5
GO:2001257	GO:2001257	regulation of cation channel activity	17/762	122/10793	0.00524746	0.0801347	APP/PPP3CC/PPP3CA/ANK3/CAMK2D/KCNIP2/STIM1/ANK2/MEF2C/MINK1/SLMAP/CACNB2/CNIH3/OPRL1/NETO1/PLA2G6/CACNB4	17
GO:0001578	GO:0001578	microtubule bundle formation	12/762	74/10793	0.00534293	0.0808846	MARK4/CCSER2/CLIP1/CLASP1/GAS2L1/CLUAP1/NEURL1/NUMA1/ZNF207/NCKAP5L/DNAAF2/BBS2	12
GO:0001953	GO:0001953	negative regulation of cell-matrix adhesion	6/762	24/10793	0.00543669	0.0808846	CLASP2/SRC/BCAS3/PIK3R1/CASK/NF1	6
GO:0045104	GO:0045104	intermediate filament cytoskeleton organization	6/762	24/10793	0.00543669	0.0808846	PLEC/DST/MACF1/AGFG1/CSNK1A1/NDEL1	6
GO:0017014	GO:0017014	protein nitrosylation	4/762	11/10793	0.00544577	0.0808846	ATP2B4/OXR1/TBC1D24/NCOA7	4
GO:0018119	GO:0018119	peptidyl-cysteine S-nitrosylation	4/762	11/10793	0.00544577	0.0808846	ATP2B4/OXR1/TBC1D24/NCOA7	4
GO:0030050	GO:0030050	vesicle transport along actin filament	4/762	11/10793	0.00544577	0.0808846	ACTN4/MYO1B/MYO6/MYO5A	4
GO:0062149	GO:0062149	detection of stimulus involved in sensory perception of pain	4/762	11/10793	0.00544577	0.0808846	ARRB2/ADORA1/ASIC3/SCN1A	4
GO:0097623	GO:0097623	potassium ion export across plasma membrane	4/762	11/10793	0.00544577	0.0808846	KCNIP2/KCNH2/KCND3/KCNB1	4
GO:0000910	GO:0000910	cytokinesis	17/762	123/10793	0.00570146	0.0843933	RAB11FIP3/PLEC/MYH10/ANK3/GIT1/ACTR2/FMN2/SH3GLB1/BCL2L1/EXOC7/INCENP/CDC42/SPIRE1/CIT/ZFYVE19/PRPF40A/KIF13A	17
GO:1900024	GO:1900024	regulation of substrate adhesion-dependent cell spreading	9/762	48/10793	0.0057581	0.0849417	MYADM/PTK2/ACTN4/CDC42/CARMIL1/ARHGEF7/AP1AR/LIMS1/PDPN	9
GO:0051222	GO:0051222	positive regulation of protein transport	26/762	218/10793	0.00584397	0.0859163	ATG13/MYH10/ANK3/ABLIM3/UNC13B/ERGIC3/SH3GLB1/C2CD5/SRC/PDCD10/DNM1L/MYO18A/BCAS3/FBXW7/FRMD4A/PIK3R1/ZFAND1/TCAF1/CEP290/PLA2G6/HPS4/MICALL2/HUWE1/MAPK8/KCNB1/PRKAA1	26
GO:0042551	GO:0042551	neuron maturation	7/762	32/10793	0.00603013	0.0878504	NRCAM/AGRN/APP/KCNIP2/ANKS1A/KCNB1/SPTBN4	7
GO:0032465	GO:0032465	regulation of cytokinesis	10/762	57/10793	0.0060363	0.0878504	RAB11FIP3/GIT1/SH3GLB1/BCL2L1/INCENP/CDC42/CIT/ZFYVE19/PRPF40A/KIF13A	10
GO:0099518	GO:0099518	vesicle cytoskeletal trafficking	10/762	57/10793	0.0060363	0.0878504	PPFIA2/KIFAP3/AP3B1/ACTN4/MYO1B/MYO6/MYO5A/NDEL1/TRAK1/KIF13A	10
GO:1903305	GO:1903305	regulation of regulated secretory pathway	15/762	104/10793	0.00614963	0.0892005	ATP2A2/RAB3GAP1/STXBP1/GIT1/DVL1/NOTCH1/PFN2/APBA2/CACNB2/CASK/PREPL/PRKCB/KCNB1/STXBP5/CACNB4	15
GO:0033135	GO:0033135	regulation of peptidyl-serine phosphorylation	13/762	85/10793	0.00635265	0.0918382	APP/ATP2B4/ARRB2/PDCD10/CAPRIN2/BAK1/INPP5F/PFN2/SH2D3C/MLXIPL/CNOT9/SPTBN4/PRKAA1	13
GO:0007265	GO:0007265	Ras protein signal transduction	30/762	264/10793	0.00647767	0.0933344	SHTN1/IQSEC2/ARFGAP1/MADD/SYNGAP1/NCKAP1/ARHGEF11/GIT1/ABI2/DENND4A/G3BP2/DAB2IP/SRC/ARHGEF2/CDC42/NOTCH1/ELMO1/KSR1/RIT1/ARHGEF3/ARHGAP17/DNMT1/CYTH2/CTNNAL1/RASA3/TIAM1/RASGRP2/NF1/NRG1/PDPN	30
GO:0090150	GO:0090150	establishment of protein localization to membrane	25/762	209/10793	0.00654381	0.0939752	MACF1/RAB3GAP1/GOLGA4/ANK3/PEX19/C2CD5/AP3B1/STX3/NECTIN3/GRIP2/AFDN/ADORA1/SGTB/SEC16A/GOPC/GGA1/TCAF1/ZDHHC21/KIF13A/PREPL/MAPK8/SEC61A2/ZDHHC7/KCNB1/BBS2	25
GO:1904951	GO:1904951	positive regulation of establishment of protein localization	27/762	231/10793	0.00658535	0.0942596	ATG13/MYH10/ANK3/ABLIM3/UNC13B/ERGIC3/SH3GLB1/C2CD5/SRC/PTP4A3/PDCD10/DNM1L/MYO18A/BCAS3/FBXW7/FRMD4A/PIK3R1/ZFAND1/TCAF1/CEP290/PLA2G6/HPS4/MICALL2/HUWE1/MAPK8/KCNB1/PRKAA1	27
GO:0030216	GO:0030216	keratinocyte differentiation	9/762	49/10793	0.00662331	0.0944262	PLEC/PPP3CA/NME2/PAX6/RBPJ/NOTCH1/NUMA1/TRIM16/PPHLN1	9
GO:0010927	GO:0010927	cellular component assembly involved in morphogenesis	12/762	76/10793	0.00664054	0.0944262	EPB41L3/TPM1/MEF2A/PLEC/CLASP2/ANK2/AGFG1/CLASP1/PHLDB1/OBSL1/CFL2/MYOM2	12
GO:0000132	GO:0000132	establishment of mitotic spindle orientation	6/762	25/10793	0.00673461	0.0945457	DCTN1/PAX6/KAT5/NDEL1/NUMA1/NSFL1C	6
GO:0045103	GO:0045103	intermediate filament-based process	6/762	25/10793	0.00673461	0.0945457	PLEC/DST/MACF1/AGFG1/CSNK1A1/NDEL1	6
GO:0003299	GO:0003299	muscle hypertrophy in response to stress	5/762	18/10793	0.00684211	0.0945457	ATP2A2/CAMTA2/PPP3CA/ATP2B4/INPP5F	5
GO:0014887	GO:0014887	cardiac muscle adaptation	5/762	18/10793	0.00684211	0.0945457	ATP2A2/CAMTA2/PPP3CA/ATP2B4/INPP5F	5
GO:0014898	GO:0014898	cardiac muscle hypertrophy in response to stress	5/762	18/10793	0.00684211	0.0945457	ATP2A2/CAMTA2/PPP3CA/ATP2B4/INPP5F	5
GO:0051016	GO:0051016	barbed-end actin filament capping	5/762	18/10793	0.00684211	0.0945457	CARMIL2/ADD3/TWF1/CARMIL1/ADD1	5
GO:0051291	GO:0051291	protein heterooligomerization	5/762	18/10793	0.00684211	0.0945457	GRIN1/PKD1/FARSB/CBR4/CPSF7	5
GO:0048488	GO:0048488	synaptic vesicle endocytosis	10/762	58/10793	0.00684514	0.0945457	SYNJ1/PPP3CC/ITSN1/ITSN2/AMPH/DNM3/SNAP91/SYNJ2/BIN1/TBC1D24	10
GO:0140238	GO:0140238	presynaptic endocytosis	10/762	58/10793	0.00684514	0.0945457	SYNJ1/PPP3CC/ITSN1/ITSN2/AMPH/DNM3/SNAP91/SYNJ2/BIN1/TBC1D24	10
GO:0042310	GO:0042310	vasoconstriction	7/762	33/10793	0.00719787	0.0987885	ATP2B1/DOCK4/GRIP2/ZDHHC21/SLC8A1/BBS2/CHRM3	7
GO:0060999	GO:0060999	positive regulation of dendritic spine development	7/762	33/10793	0.00719787	0.0987885	BAIAP2/CAMK2B/DBN1/ACTR2/CAPRIN2/NEURL1/LRP8	7
GO:0031644	GO:0031644	regulation of nervous system process	14/762	96/10793	0.00723665	0.0990074	GRIN1/WASF3/BAIAP2/APP/UNC13B/DVL1/SRC/ADORA1/TMEM25/OPRL1/MGLL/NETO1/TBC1D24/NRXN1	14
GO:0034763	GO:0034763	negative regulation of transmembrane transport	12/762	77/10793	0.00737639	0.100286	PPP3CC/PPP3CA/SLC43A2/ANK3/CAMK2D/GOPC/OPRL1/KCNH2/BIN1/NEDD4L/PRKCB/HECW1	12
GO:0042752	GO:0042752	regulation of circadian rhythm	12/762	77/10793	0.00737639	0.100286	MTA1/CRTC1/MAPK9/MAPK10/ADORA1/KAT5/FBXW7/MAGED1/OPRL1/ATG7/MAPK8/PRKAA1	12
GO:0043113	GO:0043113	receptor clustering	9/762	50/10793	0.00758487	0.10105	AGRN/MAGI2/DLG3/SYNGAP1/DVL1/GPHN/NRXN2/DLG2/NRXN1	9
GO:0071709	GO:0071709	membrane assembly	9/762	50/10793	0.00758487	0.10105	STX2/ANK3/PTPRD/PACSIN2/NRXN2/DMKN/NSFL1C/REEP3/NRXN1	9
GO:0099072	GO:0099072	regulation of postsynaptic membrane neurotransmitter receptor levels	9/762	50/10793	0.00758487	0.10105	IQSEC2/DLG3/AP2A1/STX3/GPHN/GRIP2/DNM3/CPT1C/CTNND1	9
GO:0051492	GO:0051492	regulation of stress fiber assembly	11/762	68/10793	0.00763703	0.10105	TPM1/PPFIA1/CD47/LIMCH1/CLASP2/CLASP1/ARHGEF10L/CDC42/CARMIL1/PFN2/PIK3R1	11
GO:0045606	GO:0045606	positive regulation of epidermal cell differentiation	4/762	12/10793	0.00771757	0.10105	NME2/NOTCH1/NUMA1/TRIM16	4
GO:0070831	GO:0070831	basement membrane assembly	4/762	12/10793	0.00771757	0.10105	CLASP2/CLASP1/PHLDB1/NTNG1	4
GO:0098787	GO:0098787	mRNA cleavage involved in mRNA processing	4/762	12/10793	0.00771757	0.10105	CSTF2/FIP1L1/CPSF4/CPSF7	4
GO:0098789	GO:0098789	pre-mRNA cleavage required for polyadenylation	4/762	12/10793	0.00771757	0.10105	CSTF2/FIP1L1/CPSF4/CPSF7	4
GO:0099171	GO:0099171	presynaptic modulation of chemical synaptic transmission	4/762	12/10793	0.00771757	0.10105	GIT1/CACNB2/PRKCB/CACNB4	4
GO:1901201	GO:1901201	regulation of extracellular matrix assembly	4/762	12/10793	0.00771757	0.10105	CLASP2/CLASP1/PHLDB1/NOTCH1	4
GO:1901881	GO:1901881	positive regulation of protein depolymerization	4/762	12/10793	0.00771757	0.10105	STMN2/CARMIL2/CARMIL1/CFL2	4
GO:1902065	GO:1902065	response to L-glutamate	4/762	12/10793	0.00771757	0.10105	BAIAP2/AIFM1/TAF9/KCNB1	4
GO:0003300	GO:0003300	cardiac muscle hypertrophy	10/762	59/10793	0.00773547	0.10105	ATP2A2/MEF2A/CAMTA2/PPP3CA/CAMK2D/ATP2B4/SORBS2/TWF1/INPP5F/NOTCH1	10
GO:0032231	GO:0032231	regulation of actin filament bundle assembly	12/762	78/10793	0.00817479	0.105148	TPM1/PPFIA1/CD47/LIMCH1/CLASP2/CLASP1/ARHGEF10L/CDC42/CARMIL1/MTSS1/PFN2/PIK3R1	12
GO:0043473	GO:0043473	pigmentation	12/762	78/10793	0.00817479	0.105148	DCTN1/AP1S2/MFSD12/AP1B1/MEF2C/AP3B1/SHROOM2/MYO5A/HPS4/KIF13A/NF1/BBS2	12
GO:0018198	GO:0018198	peptidyl-cysteine modification	8/762	42/10793	0.00820297	0.105148	ZDHHC8/ATP2B4/OXR1/RAB6A/ZDHHC21/TBC1D24/ZDHHC7/NCOA7	8
GO:0007026	GO:0007026	negative regulation of microtubule depolymerization	6/762	26/10793	0.00824311	0.105148	STMN2/CLASP2/CLASP1/ARHGEF2/CAMSAP2/CAMSAP1	6
GO:0010828	GO:0010828	positive regulation of glucose transmembrane transport	6/762	26/10793	0.00824311	0.105148	MEF2A/SORBS1/OSBPL8/C2CD5/PIK3R1/CLTCL1	6
GO:0021955	GO:0021955	central nervous system neuron axonogenesis	6/762	26/10793	0.00824311	0.105148	DCLK1/NDEL1/NIN/MYCBP2/SPTBN4/ADARB1	6
GO:0097009	GO:0097009	energy homeostasis	6/762	26/10793	0.00824311	0.105148	AMPD2/PRCP/CRTC1/SGIP1/MLXIPL/PRKAA1	6
GO:0098703	GO:0098703	calcium ion import across plasma membrane	6/762	26/10793	0.00824311	0.105148	PPP3CC/PPP3CA/ATP2B4/CACNA1A/SLC24A2/SLC8A1	6
GO:0043271	GO:0043271	negative regulation of ion transport	13/762	88/10793	0.00850368	0.107167	PPP3CC/PPP3CA/SLC43A2/ANK3/CAMK2D/WNK2/ADORA1/GOPC/OPRL1/KCNH2/BIN1/NEDD4L/HECW1	13
GO:0043266	GO:0043266	regulation of potassium ion transport	11/762	69/10793	0.00852334	0.107167	ANK3/KCNIP2/ANK2/WNK2/ADORA1/ATP1B3/NETO1/KCNIP4/KCNH2/BIN1/NEDD4L	11
GO:0008542	GO:0008542	visual learning	7/762	34/10793	0.00852496	0.107167	GRIN1/NPTN/APP/SYNGAP1/NDRG4/NETO1/NF1	7
GO:1901021	GO:1901021	positive regulation of calcium ion transmembrane transporter activity	7/762	34/10793	0.00852496	0.107167	PPP3CC/PPP3CA/STIM1/ANK2/RGN/CACNB2/CACNB4	7
GO:1990090	GO:1990090	cellular response to nerve growth factor stimulus	7/762	34/10793	0.00852496	0.107167	STMN2/MAPT/APP/MAGI2/KIDINS220/CSTF2/ELAVL4	7
GO:0014897	GO:0014897	striated muscle hypertrophy	10/762	60/10793	0.00871246	0.108138	ATP2A2/MEF2A/CAMTA2/PPP3CA/CAMK2D/ATP2B4/SORBS2/TWF1/INPP5F/NOTCH1	10
GO:0045807	GO:0045807	positive regulation of endocytosis	10/762	60/10793	0.00871246	0.108138	SYNJ1/MAGI2/PPP3CC/PPP3CA/ARRB2/SGIP1/CDC42/TBC1D5/BIN1/NEDD4L	10
GO:1904063	GO:1904063	negative regulation of cation transmembrane transport	10/762	60/10793	0.00871246	0.108138	PPP3CC/PPP3CA/SLC43A2/ANK3/CAMK2D/OPRL1/KCNH2/BIN1/NEDD4L/HECW1	10
GO:0035235	GO:0035235	ionotropic glutamate receptor signaling pathway	5/762	19/10793	0.00875569	0.108138	GRIN1/APP/GRIA1/CPEB4/GRIA4	5
GO:1903055	GO:1903055	positive regulation of extracellular matrix organization	5/762	19/10793	0.00875569	0.108138	CARMIL2/CLASP2/CLASP1/PHLDB1/PDPN	5
GO:1990806	GO:1990806	ligand-gated ion channel signaling pathway	5/762	19/10793	0.00875569	0.108138	GRIN1/APP/GRIA1/CPEB4/GRIA4	5
GO:0072507	GO:0072507	divalent inorganic cation homeostasis	25/762	214/10793	0.00877672	0.108138	GRIN1/MT3/ATP2B1/NPTN/APP/ATP2A2/ANK3/CAMK2D/STIM1/ATP2B4/ANK2/AP3B1/PACS2/ITPR1/ADORA1/GRIA1/MT1G/BAK1/RGN/SLC24A2/CNNM2/RASA3/TPCN1/SLC8A1/PRKCB	25
GO:0006914	GO:0006914	autophagy	44/762	433/10793	0.00895186	0.109673	MT3/MAPT/ATP2A2/ATG13/CAMKK2/ATP6V0A1/RAB3GAP1/ANXA7/ATG16L1/RUBCN/SUPT5H/SH3GLB1/EXOC7/HDAC10/ATP6V1H/PACS2/SRC/ITPR1/DNM1L/GRAMD1A/VPS13A/BCAS3/HERC1/KAT5/FBXW7/ACBD5/SEC16A/CLEC16A/MARK2/RRAGB/CALCOCO2/TBC1D5/ARFIP2/SUPT20H/MAP3K7/LGALS8/VPS13C/ATG7/NSFL1C/HUWE1/MAPK8/TPCN1/WDFY3/PRKAA1	44
GO:0061919	GO:0061919	process utilizing autophagic mechanism	44/762	433/10793	0.00895186	0.109673	MT3/MAPT/ATP2A2/ATG13/CAMKK2/ATP6V0A1/RAB3GAP1/ANXA7/ATG16L1/RUBCN/SUPT5H/SH3GLB1/EXOC7/HDAC10/ATP6V1H/PACS2/SRC/ITPR1/DNM1L/GRAMD1A/VPS13A/BCAS3/HERC1/KAT5/FBXW7/ACBD5/SEC16A/CLEC16A/MARK2/RRAGB/CALCOCO2/TBC1D5/ARFIP2/SUPT20H/MAP3K7/LGALS8/VPS13C/ATG7/NSFL1C/HUWE1/MAPK8/TPCN1/WDFY3/PRKAA1	44
GO:0030705	GO:0030705	cytoskeleton-dependent intracellular transport	21/762	171/10793	0.00905162	0.110583	MAPT/APP/ARHGAP21/PPFIA2/DST/KIFAP3/DYNC1I2/MAPK8IP3/AP3B1/ACTN4/MYO1B/MYO6/CLUAP1/CDC42/MYO5A/RAB6A/NDEL1/TRAK1/KIF13A/DLG2/SYBU	21
GO:0030010	GO:0030010	establishment of cell polarity	16/762	119/10793	0.00933309	0.113701	DCTN1/SHTN1/ARHGEF11/PTK2/PKD1/CLASP1/PAX6/CDC42/MYO18A/BCAS3/KAT5/FRMD4A/MARK2/NDEL1/NUMA1/NSFL1C	16
GO:0019226	GO:0019226	transmission of nerve impulse	8/762	43/10793	0.00947113	0.113979	NRCAM/PLEC/ANK3/MYH14/SCN1A/NFASC/CACNB4/SPTBN4	8
GO:0051489	GO:0051489	regulation of filopodium assembly	8/762	43/10793	0.00947113	0.113979	AGRN/DOCK11/CDC42/BCAS3/DNM3/PIK3R1/NEURL1/PLPPR5	8
GO:2000649	GO:2000649	regulation of sodium ion transmembrane transporter activity	8/762	43/10793	0.00947113	0.113979	ANK3/CAMK2D/ACTN4/SLMAP/WNK2/NETO1/NEDD4L/HECW1	8
GO:0035249	GO:0035249	synaptic transmission, glutamatergic	11/762	70/10793	0.00948729	0.113979	GRIN1/RAB3GAP1/STXBP1/UNC13B/MEF2C/ADORA1/PLA2G6/NRXN1/NF1/CACNB4/PLPPR4	11
GO:0043500	GO:0043500	muscle adaptation	11/762	70/10793	0.00948729	0.113979	ATP2A2/MEF2A/CAMTA2/CAMK2B/PPP3CA/CAMK2D/ATP2B4/TWF1/INPP5F/NOTCH1/GTF2IRD1	11
GO:0014896	GO:0014896	muscle hypertrophy	10/762	61/10793	0.00978133	0.117029	ATP2A2/MEF2A/CAMTA2/PPP3CA/CAMK2D/ATP2B4/SORBS2/TWF1/INPP5F/NOTCH1	10
GO:0006893	GO:0006893	Golgi to plasma membrane transport	9/762	52/10793	0.00982338	0.117029	MACF1/GOLGA4/ANK3/SEC16A/GOPC/GGA1/KIF13A/PREPL/BBS2	9
GO:0033059	GO:0033059	cellular pigmentation	9/762	52/10793	0.00982338	0.117029	DCTN1/AP1S2/AP1B1/AP3B1/SHROOM2/MYO5A/HPS4/KIF13A/BBS2	9
GO:0050770	GO:0050770	regulation of axonogenesis	17/762	130/10793	0.00984911	0.117029	MT3/SHTN1/MAPT/RTN4/DBN1/SYNGAP1/MACF1/GOLGA4/ZFYVE27/SIPA1L1/MARK2/PTPRS/NDEL1/NIN/SEMA6B/CDKL5/TIAM1	17
GO:0031532	GO:0031532	actin cytoskeleton reorganization	12/762	80/10793	0.00997318	0.117173	BAIAP2/CARMIL2/PLEC/SIPA1L1/MINK1/GMFG/CDC42/CDC42BPA/CARMIL1/BCAS3/MICALL2/PHACTR1	12
GO:0030858	GO:0030858	positive regulation of epithelial cell differentiation	6/762	27/10793	0.00997963	0.117173	NME2/PAX6/NOTCH1/NUMA1/TRIM16/VEZF1	6
GO:0086091	GO:0086091	regulation of heart rate by cardiac conduction	6/762	27/10793	0.00997963	0.117173	CAMK2D/ANK2/CACNB2/KCNH2/BIN1/KCND3	6
GO:1903115	GO:1903115	regulation of actin filament-based movement	6/762	27/10793	0.00997963	0.117173	ATP2A2/CAMK2D/ANK2/ADORA1/BIN1/PDPN	6
GO:0043551	GO:0043551	regulation of phosphatidylinositol 3-kinase activity	7/762	35/10793	0.0100233	0.117173	PTK2/RUBCN/DAB2IP/SRC/CDC42/VAV2/PIK3R1	7
GO:0086002	GO:0086002	cardiac muscle cell action potential involved in contraction	7/762	35/10793	0.0100233	0.117173	ANK2/CACNB2/SCN1A/KCNH2/BIN1/KCND3/NEDD4L	7
GO:0061387	GO:0061387	regulation of extent of cell growth	13/762	90/10793	0.0102298	0.119265	NRCAM/MT3/SHTN1/MAPT/RTN4/DBN1/MACF1/GOLGA4/ZFYVE27/PTPRS/NDEL1/SEMA6B/CDKL5	13
GO:0010631	GO:0010631	epithelial cell migration	24/762	206/10793	0.0104314	0.120222	RTN4/PRCP/MACF1/CLASP2/ATP2B4/PTK2/MEF2C/SCARB1/PTPRM/DAB2IP/CLASP1/SRC/ADIPOR1/PTP4A3/PDCD10/BCAS3/FBXW7/NOTCH1/PFN2/HDAC7/LGALS8/NR4A1/NF1/PATZ1	24
GO:0090132	GO:0090132	epithelium migration	24/762	206/10793	0.0104314	0.120222	RTN4/PRCP/MACF1/CLASP2/ATP2B4/PTK2/MEF2C/SCARB1/PTPRM/DAB2IP/CLASP1/SRC/ADIPOR1/PTP4A3/PDCD10/BCAS3/FBXW7/NOTCH1/PFN2/HDAC7/LGALS8/NR4A1/NF1/PATZ1	24
GO:0010766	GO:0010766	negative regulation of sodium ion transport	4/762	13/10793	0.0105337	0.120222	CAMK2D/WNK2/NEDD4L/HECW1	4
GO:0043501	GO:0043501	skeletal muscle adaptation	4/762	13/10793	0.0105337	0.120222	ATP2A2/CAMK2B/PPP3CA/GTF2IRD1	4
GO:0090128	GO:0090128	regulation of synapse maturation	4/762	13/10793	0.0105337	0.120222	CAMK2B/DAB2IP/NEURL1/NRXN1	4
GO:0099515	GO:0099515	actin filament-based transport	4/762	13/10793	0.0105337	0.120222	ACTN4/MYO1B/MYO6/MYO5A	4
GO:1900006	GO:1900006	positive regulation of dendrite development	4/762	13/10793	0.0105337	0.120222	CRTC1/DAB2IP/ELAVL4/LRP8	4
GO:1901387	GO:1901387	positive regulation of voltage-gated calcium channel activity	4/762	13/10793	0.0105337	0.120222	PPP3CC/PPP3CA/CACNB2/CACNB4	4
GO:1901888	GO:1901888	regulation of cell junction assembly	17/762	131/10793	0.0105999	0.12066	AGRN/APP/MACF1/LIMCH1/CLASP2/PTPRD/PTK2/MEF2C/CLASP1/SRC/SETD5/BCAS3/TLN1/PEAK1/MYCBP2/NRXN1/LIMS1	17
GO:1901379	GO:1901379	regulation of potassium ion transmembrane transport	10/762	62/10793	0.0109473	0.12429	ANK3/KCNIP2/ANK2/WNK2/ATP1B3/NETO1/KCNIP4/KCNH2/BIN1/NEDD4L	10
GO:0008361	GO:0008361	regulation of cell size	18/762	142/10793	0.0109977	0.124535	NRCAM/MT3/SHTN1/MAPT/RTN4/DBN1/MACF1/GOLGA4/KCNMA1/ZFYVE27/SLC12A5/VAV2/PTPRS/NDEL1/RAP1GAP2/SEMA6B/SLC12A8/CDKL5	18
GO:0090130	GO:0090130	tissue migration	24/762	207/10793	0.0110397	0.124686	RTN4/PRCP/MACF1/CLASP2/ATP2B4/PTK2/MEF2C/SCARB1/PTPRM/DAB2IP/CLASP1/SRC/ADIPOR1/PTP4A3/PDCD10/BCAS3/FBXW7/NOTCH1/PFN2/HDAC7/LGALS8/NR4A1/NF1/PATZ1	24
GO:0017156	GO:0017156	calcium-ion regulated exocytosis	9/762	53/10793	0.0111136	0.12487	ATP2A2/CADPS2/RAB3GAP1/STXBP1/UNC13B/CADPS/NOTCH1/ARHGAP17/KCNB1	9
GO:0044091	GO:0044091	membrane biogenesis	9/762	53/10793	0.0111136	0.12487	STX2/ANK3/PTPRD/PACSIN2/NRXN2/DMKN/NSFL1C/REEP3/NRXN1	9
GO:1904375	GO:1904375	regulation of protein localization to cell periphery	13/762	91/10793	0.0111894	0.125372	IQSEC2/PPFIA1/ZDHHC8/SORBS1/ATP2B4/BCL2L1/STX3/EPB41L2/EPB41/PIK3R1/GOPC/NUMA1/ZDHHC7	13
GO:0006997	GO:0006997	nucleus organization	14/762	101/10793	0.0112161	0.125372	DCTN1/RTN4/PLEC/SYNE1/AGFG1/GOLM1/KAT5/NDEL1/NUMA1/BIN1/NSFL1C/RRN3/REEP3/PRKCB	14
GO:1990089	GO:1990089	response to nerve growth factor	7/762	36/10793	0.0117048	0.130498	STMN2/MAPT/APP/MAGI2/KIDINS220/CSTF2/ELAVL4	7
GO:0030041	GO:0030041	actin filament polymerization	16/762	122/10793	0.0117416	0.130573	WASF3/BAIAP2/CARMIL2/DBN1/NCKAP1/SPTAN1/MYADM/ADD3/TWF1/CARMIL1/SPIRE1/ADD1/PFN2/BIN1/MICALL2/SPTBN4	16
GO:0030100	GO:0030100	regulation of endocytosis	18/762	143/10793	0.0117815	0.130681	SYNJ1/ARFGAP1/MAGI2/PPP3CC/PPP3CA/RUBCN/ARRB2/SRC/SGIP1/PACSIN2/ATXN2/CDC42/SNAP91/TBC1D5/MCTP1/BIN1/NEDD4L/AAK1	18
GO:0008064	GO:0008064	regulation of actin polymerization or depolymerization	15/762	112/10793	0.0120145	0.132926	BAIAP2/CARMIL2/DBN1/NCKAP1/SPTAN1/MYADM/ADD3/TWF1/CARMIL1/CIT/ADD1/PFN2/CFL2/BIN1/SPTBN4	15
GO:0003013	GO:0003013	circulatory system process	36/762	346/10793	0.0121045	0.13345	ATP2B1/TPM1/ATP2A2/MEF2A/PRCP/PLEC/CAMK2D/KCNIP2/KCNMA1/ATP2B4/ANK2/CELF2/DOCK4/SRC/PTP4A3/DNM1L/GRIP2/CDC42/ADORA1/CACNB2/OPRL1/SCN1A/ZDHHC21/PLA2G6/KCNH2/BIN1/SLCO1C1/KCND3/NEDD4L/SLC4A3/SLC8A1/RNLS/ATP8A1/SPTBN4/BBS2/CHRM3	36
GO:0008306	GO:0008306	associative learning	10/762	63/10793	0.0122158	0.13345	GRIN1/NPTN/APP/SYNGAP1/ACTR2/NDRG4/ELAVL4/OPRL1/NETO1/NF1	10
GO:0035150	GO:0035150	regulation of tube size	10/762	63/10793	0.0122158	0.13345	ATP2B1/KCNMA1/DOCK4/GRIP2/ADORA1/ZDHHC21/PLA2G6/SLC8A1/BBS2/CHRM3	10
GO:0035296	GO:0035296	regulation of tube diameter	10/762	63/10793	0.0122158	0.13345	ATP2B1/KCNMA1/DOCK4/GRIP2/ADORA1/ZDHHC21/PLA2G6/SLC8A1/BBS2/CHRM3	10
GO:0097746	GO:0097746	blood vessel diameter maintenance	10/762	63/10793	0.0122158	0.13345	ATP2B1/KCNMA1/DOCK4/GRIP2/ADORA1/ZDHHC21/PLA2G6/SLC8A1/BBS2/CHRM3	10
GO:0032233	GO:0032233	positive regulation of actin filament bundle assembly	8/762	45/10793	0.0124371	0.135527	TPM1/CD47/LIMCH1/ARHGEF10L/CDC42/CARMIL1/MTSS1/PFN2	8
GO:0030832	GO:0030832	regulation of actin filament length	15/762	113/10793	0.0129817	0.141107	BAIAP2/CARMIL2/DBN1/NCKAP1/SPTAN1/MYADM/ADD3/TWF1/CARMIL1/CIT/ADD1/PFN2/CFL2/BIN1/SPTBN4	15
GO:0009611	GO:0009611	response to wounding	35/762	336/10793	0.0130189	0.141157	TPM1/CARMIL2/CTNNA1/PRCP/PLEC/DST/PPP3CA/MACF1/STXBP1/PTPRF/GIT1/CLASP2/MAPK8IP3/MYL12A/PTK2/SCARB1/AP3B1/CLASP1/SRC/PAX6/PDCD10/INPP5F/VAV2/PTPRS/DGKB/NDEL1/TLN1/CASK/HPS4/NF1/FGFR1OP2/NRG1/KCNB1/PDPN/ENTPD2	35
GO:0002011	GO:0002011	morphogenesis of an epithelial sheet	7/762	37/10793	0.013581	0.14594	CARMIL2/CLASP2/DVL1/CLASP1/PDCD10/NOTCH1/PDPN	7
GO:0010596	GO:0010596	negative regulation of endothelial cell migration	7/762	37/10793	0.013581	0.14594	ATP2B4/MEF2C/PTPRM/DAB2IP/PDCD10/NOTCH1/PATZ1	7
GO:0031111	GO:0031111	negative regulation of microtubule polymerization or depolymerization	7/762	37/10793	0.013581	0.14594	STMN2/CLASP2/CLASP1/ARHGEF2/ARHGEF7/CAMSAP2/CAMSAP1	7
GO:0021952	GO:0021952	central nervous system projection neuron axonogenesis	5/762	21/10793	0.0136283	0.14594	DCLK1/NIN/MYCBP2/SPTBN4/ADARB1	5
GO:0055075	GO:0055075	potassium ion homeostasis	5/762	21/10793	0.0136283	0.14594	KCNMA1/SLC12A5/ATP1B3/KCNH2/SLC12A8	5
GO:0051924	GO:0051924	regulation of calcium ion transport	19/762	156/10793	0.0137247	0.145989	GRIN1/ATP2B1/CAMK2B/PPP3CC/PPP3CA/CAMK2D/STIM1/ANK2/ARRB2/BAK1/EPB41/RGN/CACNB2/CASK/OPRL1/PLA2G6/BIN1/SLC8A1/CACNB4	19
GO:0007274	GO:0007274	neuromuscular synaptic transmission	4/762	14/10793	0.0139372	0.145989	DTNA/STXBP1/ERC1/ADARB1	4
GO:0010866	GO:0010866	regulation of triglyceride biosynthetic process	4/762	14/10793	0.0139372	0.145989	SCARB1/KAT5/FBXW7/RGN	4
GO:0045616	GO:0045616	regulation of keratinocyte differentiation	4/762	14/10793	0.0139372	0.145989	NME2/NOTCH1/NUMA1/TRIM16	4
GO:0048311	GO:0048311	mitochondrion distribution	4/762	14/10793	0.0139372	0.145989	MAPT/MEF2A/DNM1L/TRAK1	4
GO:0061484	GO:0061484	hematopoietic stem cell homeostasis	4/762	14/10793	0.0139372	0.145989	OCIAD1/UBAP2L/GPRASP2/ADAR	4
GO:0071625	GO:0071625	vocalization behavior	4/762	14/10793	0.0139372	0.145989	MYH14/NRXN2/NRXN3/NRXN1	4
GO:1902307	GO:1902307	positive regulation of sodium ion transmembrane transport	4/762	14/10793	0.0139372	0.145989	ANK3/ACTN4/WNK2/ATP1B3	4
GO:0007219	GO:0007219	Notch signaling pathway	15/762	114/10793	0.0140084	0.145989	EGFL7/APP/SRC/SORBS2/PTP4A3/PDCD10/EPN1/GRIP2/RBPJ/FBXW7/NOTCH1/NEURL1/MIB2/GMDS/AAK1	15
GO:0007626	GO:0007626	locomotory behavior	17/762	135/10793	0.0140677	0.145989	MTA1/APP/ZNF385A/ZDHHC8/GIT1/CHL1/ARRB2/VPS13A/OXR1/INPP5F/APBA2/ELAVL4/OPRL1/SCN1A/NRG1/CACNB4/SPTBN4	17
GO:1904427	GO:1904427	positive regulation of calcium ion transmembrane transport	9/762	55/10793	0.0140691	0.145989	GRIN1/PPP3CC/PPP3CA/STIM1/ANK2/BAK1/RGN/CACNB2/CACNB4	9
GO:0007405	GO:0007405	neuroblast proliferation	8/762	46/10793	0.0141521	0.145989	CTNNA1/KIFAP3/ARHGEF2/PAX6/NOTCH1/ACSL6/NF1/EML1	8
GO:0140115	GO:0140115	export across plasma membrane	8/762	46/10793	0.0141521	0.145989	ATP2B1/KCNIP2/ATP1B3/KCNH2/OSCP1/KCND3/SLC8A1/KCNB1	8
GO:0031114	GO:0031114	regulation of microtubule depolymerization	6/762	29/10793	0.0142041	0.145989	STMN2/CLASP2/CLASP1/ARHGEF2/CAMSAP2/CAMSAP1	6
GO:0046856	GO:0046856	phosphatidylinositol dephosphorylation	6/762	29/10793	0.0142041	0.145989	SYNJ1/OCRL/INPP5F/MTMR12/INPP4B/SYNJ2	6
GO:0060071	GO:0060071	Wnt signaling pathway, planar cell polarity pathway	6/762	29/10793	0.0142041	0.145989	MAGI2/DVL1/DAAM1/CDC42/CELSR2/TIAM1	6
GO:0110020	GO:0110020	regulation of actomyosin structure organization	11/762	74/10793	0.014205	0.145989	TPM1/PPFIA1/CD47/LIMCH1/CLASP2/CLASP1/ARHGEF10L/CDC42/CARMIL1/PFN2/PIK3R1	11
GO:0019932	GO:0019932	second-messenger-mediated signaling	21/762	179/10793	0.0147822	0.151561	GRIN1/MAPT/ATP2A2/CAMKK2/PPP3CC/PPP3CA/CAMK2D/ATP2B4/ANK2/CAMTA1/ITPR1/MGRN1/KSR1/RGN/MCTP1/OPRL1/FHL2/SLC8A1/NRG1/CHRM3/PRKAA1	21
GO:0051046	GO:0051046	regulation of secretion	38/762	375/10793	0.0150757	0.153897	RAB11FIP3/PNKD/ATP2A2/CADPS2/PPP3CA/MYH10/RAB3GAP1/STXBP1/UNC13B/GIT1/CLASP2/SRCIN1/DVL1/MEF2C/CLASP1/CADPS/PAM/MYO6/DNM1L/MYO18A/ADORA1/FRMD4A/NOTCH1/PFN2/APBA2/CACNB2/CASK/MCTP1/OPRL1/PLA2G6/PREPL/PRKCB/NF1/NRG1/KCNB1/STXBP5/CACNB4/PRKAA1	38
GO:0010717	GO:0010717	regulation of epithelial to mesenchymal transition	10/762	65/10793	0.0150809	0.153897	CLASP2/PTK2/DAB2IP/CLASP1/ADIPOR1/PHLDB1/SPRED2/NOTCH1/TIAM1/PDPN	10
GO:0043200	GO:0043200	response to amino acid	11/762	75/10793	0.0156215	0.158365	GRIN1/BAIAP2/AIFM1/BCL2L1/CPEB4/TAF9/RRAGB/NEURL1/ASS1/DNMT1/KCNB1	11
GO:0007632	GO:0007632	visual behavior	7/762	38/10793	0.0156631	0.158365	GRIN1/NPTN/APP/SYNGAP1/NDRG4/NETO1/NF1	7
GO:0033157	GO:0033157	regulation of intracellular protein transport	21/762	180/10793	0.0156649	0.158365	ATG13/ANK3/ABLIM3/ERGIC3/SH3GLB1/C2CD5/PDCD10/BCAS3/FBXW7/PIK3R1/NDEL1/ZFAND1/TCAF1/CEP290/HPS4/MICALL2/HUWE1/MAPK8/NF1/KCNB1/PRKAA1	21
GO:0060560	GO:0060560	developmental growth involved in morphogenesis	21/762	180/10793	0.0156649	0.158365	NRCAM/MT3/SHTN1/MAPT/APP/RTN4/MAGI2/DBN1/MACF1/GOLGA4/ZFYVE27/DVL1/ITSN2/DCLK1/NOTCH1/PTPRS/NDEL1/NIN/SEMA6B/CDKL5/NEDD4L	21
GO:0043502	GO:0043502	regulation of muscle adaptation	9/762	56/10793	0.0157476	0.158462	ATP2A2/MEF2A/CAMK2B/PPP3CA/CAMK2D/ATP2B4/TWF1/NOTCH1/GTF2IRD1	9
GO:0046847	GO:0046847	filopodium assembly	9/762	56/10793	0.0157476	0.158462	AGRN/ARHGEF4/DOCK11/CDC42/BCAS3/DNM3/PIK3R1/NEURL1/PLPPR5	9
GO:0019725	GO:0019725	cellular homeostasis	47/762	485/10793	0.01602	0.160219	DCTN1/MT3/ATP2B1/NPTN/APP/ATP2A2/RTN4/ATP6V0A1/PPP3CA/CAMK2D/UNC13B/SLC9A7/KCNMA1/GIT1/STIM1/ATP2B4/ANK2/AP3B1/ATP6V1H/PACS2/DMXL2/ITPR1/SLC12A5/ADORA1/ATP1B3/GRIA1/MT1G/KAT5/BAK1/FBXW7/CHD6/PIK3R1/RGN/SMARCB1/SLC24A2/CFL2/PLA2G6/SLC12A8/DMXL1/RASA3/MLXIPL/TPCN1/SLC4A3/SLC8A1/PRKCB/KCNB1/PRKAA1	47
GO:0032413	GO:0032413	negative regulation of ion transmembrane transporter activity	8/762	47/10793	0.016033	0.160219	PPP3CC/PPP3CA/ANK3/CAMK2D/GOPC/OPRL1/NEDD4L/HECW1	8
GO:0044070	GO:0044070	regulation of anion transport	8/762	47/10793	0.016033	0.160219	SLC43A2/RAB3GAP1/STXBP1/ADORA1/GOPC/TCAF1/PLA2G6/PRKAA1	8
GO:0055082	GO:0055082	cellular chemical homeostasis	41/762	413/10793	0.0163547	0.163058	MT3/ATP2B1/NPTN/APP/ATP2A2/RTN4/ATP6V0A1/PPP3CA/CAMK2D/UNC13B/SLC9A7/KCNMA1/STIM1/ATP2B4/ANK2/AP3B1/ATP6V1H/PACS2/DMXL2/ITPR1/SLC12A5/ADORA1/ATP1B3/GRIA1/MT1G/KAT5/BAK1/PIK3R1/RGN/SMARCB1/SLC24A2/PLA2G6/DMXL1/RASA3/MLXIPL/TPCN1/SLC4A3/SLC8A1/PRKCB/KCNB1/PRKAA1	41
GO:0002433	GO:0002433	immune response-regulating cell surface receptor signaling pathway involved in phagocytosis	5/762	22/10793	0.0166362	0.163359	CD47/PTK2/SRC/VAV2/PLA2G6	5
GO:0034453	GO:0034453	microtubule anchoring	5/762	22/10793	0.0166362	0.163359	DCTN1/BCCIP/CLASP2/CLASP1/NIN	5
GO:0038096	GO:0038096	Fc-gamma receptor signaling pathway involved in phagocytosis	5/762	22/10793	0.0166362	0.163359	CD47/PTK2/SRC/VAV2/PLA2G6	5
GO:0045742	GO:0045742	positive regulation of epidermal growth factor receptor signaling pathway	5/762	22/10793	0.0166362	0.163359	ADORA1/FBXW7/NEURL1/CNOT9/AFAP1L2	5
GO:0045921	GO:0045921	positive regulation of exocytosis	10/762	66/10793	0.0166882	0.163359	CADPS2/STXBP1/CLASP2/CLASP1/CADPS/CACNB2/PLA2G6/KCNB1/STXBP5/CACNB4	10
GO:0050772	GO:0050772	positive regulation of axonogenesis	10/762	66/10793	0.0166882	0.163359	SHTN1/MAPT/DBN1/MACF1/GOLGA4/ZFYVE27/NDEL1/NIN/CDKL5/TIAM1	10
GO:1901019	GO:1901019	regulation of calcium ion transmembrane transporter activity	10/762	66/10793	0.0166882	0.163359	PPP3CC/PPP3CA/CAMK2D/STIM1/ANK2/RGN/CACNB2/OPRL1/PLA2G6/CACNB4	10
GO:0051480	GO:0051480	regulation of cytosolic calcium ion concentration	6/762	30/10793	0.0167239	0.163359	ATP2B1/ATP2B4/ITPR1/ADORA1/GRIA1/SLC8A1	6
GO:0070884	GO:0070884	regulation of calcineurin-NFAT signaling cascade	6/762	30/10793	0.0167239	0.163359	PPP3CC/PPP3CA/ATP2B4/CAMTA1/FHL2/NRG1	6
GO:0007623	GO:0007623	circadian rhythm	16/762	127/10793	0.0168133	0.163863	MTA1/CRTC1/MAPK9/MAPK10/ADORA1/KAT5/FBXW7/MAGED1/OPRL1/MYCBP2/ASS1/ATG7/RAI1/HUWE1/MAPK8/PRKAA1	16
GO:0050731	GO:0050731	positive regulation of peptidyl-tyrosine phosphorylation	13/762	96/10793	0.0170748	0.166039	DLG3/SRCIN1/ARRB2/SRC/ARHGEF2/ADORA1/DOCK3/FBXW7/NEURL1/TNFRSF14/LRP8/AFAP1L2/NRG1	13
GO:0035051	GO:0035051	cardiocyte differentiation	12/762	86/10793	0.0172374	0.167245	MEF2A/PLEC/MEF2C/ARRB2/SORBS2/RBPJ/CDC42/OBSL1/NOTCH1/FHL2/SLC8A1/NRG1	12
GO:1902850	GO:1902850	microtubule cytoskeleton organization involved in mitosis	15/762	117/10793	0.0174692	0.168739	DCTN1/BCCIP/CLASP2/PKD1/TACC2/CLASP1/PAX6/INCENP/KAT5/KIF2A/NDEL1/NUMA1/ZNF207/NSFL1C/EML1	15
GO:1903008	GO:1903008	organelle disassembly	15/762	117/10793	0.0174692	0.168739	KLC1/ATG13/CAMKK2/DNM1L/KAT5/FBXW7/MARK2/ZFAND1/ARFIP2/VPS13C/MCTS1/ATG7/HUWE1/KIF19/PRKAA1	15
GO:0051496	GO:0051496	positive regulation of stress fiber assembly	7/762	39/10793	0.017962	0.170484	TPM1/CD47/LIMCH1/ARHGEF10L/CDC42/CARMIL1/PFN2	7
GO:0001956	GO:0001956	positive regulation of neurotransmitter secretion	4/762	15/10793	0.0179643	0.170484	RAB3GAP1/STXBP1/CACNB2/CACNB4	4
GO:0045684	GO:0045684	positive regulation of epidermis development	4/762	15/10793	0.0179643	0.170484	NME2/NOTCH1/NUMA1/TRIM16	4
GO:0048791	GO:0048791	calcium ion-regulated exocytosis of neurotransmitter	4/762	15/10793	0.0179643	0.170484	ATP2A2/RAB3GAP1/STXBP1/UNC13B	4
GO:0060325	GO:0060325	face morphogenesis	4/762	15/10793	0.0179643	0.170484	RAB3GAP1/ASPH/NIPBL/ANKRD11	4
GO:0070886	GO:0070886	positive regulation of calcineurin-NFAT signaling cascade	4/762	15/10793	0.0179643	0.170484	PPP3CC/PPP3CA/CAMTA1/NRG1	4
GO:0106058	GO:0106058	positive regulation of calcineurin-mediated signaling	4/762	15/10793	0.0179643	0.170484	PPP3CC/PPP3CA/CAMTA1/NRG1	4
GO:1901380	GO:1901380	negative regulation of potassium ion transmembrane transport	4/762	15/10793	0.0179643	0.170484	ANK3/KCNH2/BIN1/NEDD4L	4
GO:0031333	GO:0031333	negative regulation of protein-containing complex assembly	14/762	107/10793	0.0180423	0.17085	STMN2/CARMIL2/STXBP1/SPTAN1/MYADM/ADD3/SRC/TWF1/CDC42/CARMIL1/ARHGEF7/ADD1/PFN2/SPTBN4	14
GO:0072503	GO:0072503	cellular divalent inorganic cation homeostasis	22/762	195/10793	0.0194104	0.182191	MT3/ATP2B1/NPTN/APP/ATP2A2/CAMK2D/STIM1/ATP2B4/ANK2/AP3B1/PACS2/ITPR1/ADORA1/GRIA1/MT1G/BAK1/RGN/SLC24A2/RASA3/TPCN1/SLC8A1/PRKCB	22
GO:0000266	GO:0000266	mitochondrial fission	6/762	31/10793	0.0195353	0.182191	MAPT/AP3B1/DNM1L/SPIRE1/DDHD1/INF2	6
GO:0043268	GO:0043268	positive regulation of potassium ion transport	6/762	31/10793	0.0195353	0.182191	KCNIP2/ANK2/WNK2/ADORA1/ATP1B3/KCNH2	6
GO:0086009	GO:0086009	membrane repolarization	6/762	31/10793	0.0195353	0.182191	KCNIP2/ANK2/ATP1B3/KCNH2/KCND3/NEDD4L	6
GO:0090175	GO:0090175	regulation of establishment of planar polarity	6/762	31/10793	0.0195353	0.182191	MAGI2/DVL1/DAAM1/CDC42/CELSR2/TIAM1	6
GO:0106056	GO:0106056	regulation of calcineurin-mediated signaling	6/762	31/10793	0.0195353	0.182191	PPP3CC/PPP3CA/ATP2B4/CAMTA1/FHL2/NRG1	6
GO:0021954	GO:0021954	central nervous system neuron development	9/762	58/10793	0.019538	0.182191	MAPT/OGDH/DCLK1/DCLK2/NDEL1/NIN/MYCBP2/SPTBN4/ADARB1	9
GO:1903828	GO:1903828	negative regulation of protein localization	17/762	140/10793	0.0195831	0.182191	RAB11FIP3/MAPT/CTNNA1/PPFIA1/PPP3CA/SRCIN1/BCL2L1/DCLK1/TERF1/DCLK2/FRMD4A/MAGED1/GOPC/NSFL1C/NEDD4L/NF1/KCNB1	17
GO:0048511	GO:0048511	rhythmic process	21/762	184/10793	0.019618	0.182191	MTA1/CRTC1/ARRB2/MAPK9/SRC/PAM/DNM1L/MAPK10/ADORA1/KAT5/FBXW7/MAGED1/OPRL1/MYCBP2/ASS1/ATG7/RAI1/HUWE1/MAPK8/NFKB2/PRKAA1	21
GO:0050801	GO:0050801	ion homeostasis	38/762	382/10793	0.0197031	0.18259	GRIN1/MT3/ATP2B1/NPTN/APP/ATP2A2/ATP6V0A1/ANK3/CAMK2D/SLC9A7/KCNMA1/STIM1/ATP2B4/ANK2/AP3B1/ATP6V1H/PACS2/DMXL2/ITPR1/SLC12A5/WNK2/GLS/ADORA1/ATP1B3/GRIA1/MT1G/BAK1/RGN/SLC24A2/CNNM2/KCNH2/SLC12A8/DMXL1/RASA3/TPCN1/SLC4A3/SLC8A1/PRKCB	38
GO:0032386	GO:0032386	regulation of intracellular transport	28/762	264/10793	0.019832	0.183393	ATG13/ANK3/DNAJC13/ABLIM3/NDRG4/ERGIC3/SH3GLB1/C2CD5/SRC/REEP6/PDCD10/BCAS3/INPP5F/FBXW7/PIK3R1/SCP2/NDEL1/ZFAND1/TCAF1/NUMA1/CEP290/HPS4/MICALL2/HUWE1/MAPK8/NF1/KCNB1/PRKAA1	28
GO:0090630	GO:0090630	activation of GTPase activity	13/762	98/10793	0.0199935	0.183491	SIPA1L1/TBC1D9B/SIPA1L2/AGAP1/BCAS3/ABR/NDEL1/TBC1D5/TBC1D1/RAP1GAP2/TIAM1/TBC1D7/RALGAPA1	13
GO:0043243	GO:0043243	positive regulation of protein-containing complex disassembly	5/762	23/10793	0.0200541	0.183491	STMN2/CARMIL2/CARMIL1/CALCOCO2/CFL2	5
GO:0086004	GO:0086004	regulation of cardiac muscle cell contraction	5/762	23/10793	0.0200541	0.183491	ATP2A2/CAMK2D/ANK2/ADORA1/BIN1	5
GO:0086005	GO:0086005	ventricular cardiac muscle cell action potential	5/762	23/10793	0.0200541	0.183491	ANK2/KCNH2/BIN1/KCND3/NEDD4L	5
GO:0090140	GO:0090140	regulation of mitochondrial fission	5/762	23/10793	0.0200541	0.183491	MAPT/DNM1L/SPIRE1/DDHD1/INF2	5
GO:0030865	GO:0030865	cortical cytoskeleton organization	8/762	49/10793	0.020325	0.184413	EPB41L1/EPB41L3/FMNL1/PLEC/NCKAP1/EPB41L2/EPB41/TLN1	8
GO:0090311	GO:0090311	regulation of protein deacetylation	8/762	49/10793	0.020325	0.184413	MAPT/FRY/CAMK2D/JDP2/SPRED2/MAPK8/NIPBL/PRKAA1	8
GO:1904377	GO:1904377	positive regulation of protein localization to cell periphery	8/762	49/10793	0.020325	0.184413	ZDHHC8/SORBS1/ATP2B4/STX3/EPB41L2/EPB41/PIK3R1/NUMA1	8
GO:2001259	GO:2001259	positive regulation of cation channel activity	8/762	49/10793	0.020325	0.184413	PPP3CC/PPP3CA/ANK3/KCNIP2/STIM1/ANK2/CACNB2/CACNB4	8
GO:0046839	GO:0046839	phospholipid dephosphorylation	7/762	40/10793	0.0204881	0.185119	SYNJ1/OCRL/INPP5F/MTMR12/INPP4B/SYNJ2/PLPPR5	7
GO:0048016	GO:0048016	inositol phosphate-mediated signaling	7/762	40/10793	0.0204881	0.185119	PPP3CC/PPP3CA/ATP2B4/CAMTA1/ITPR1/FHL2/NRG1	7
GO:0045216	GO:0045216	cell-cell junction organization	16/762	130/10793	0.0205802	0.185564	EPB41L3/CTNNA1/PLEC/ARVCF/ANK2/SRC/AFDN/CDC42/MTSS1/ADD1/CTNND1/OCEL1/HDAC7/TLN1/MICALL2/LIMS1	16
GO:1990138	GO:1990138	neuron projection extension	17/762	141/10793	0.0208618	0.187713	NRCAM/MT3/SHTN1/MAPT/RTN4/DBN1/MACF1/GOLGA4/ZFYVE27/DVL1/ITSN2/DCLK1/PTPRS/NDEL1/SEMA6B/CDKL5/NEDD4L	17
GO:0007416	GO:0007416	synapse assembly	15/762	120/10793	0.0215493	0.192916	NRCAM/AGRN/NPTN/APP/ADGRL3/PTPRD/DVL1/MEF2C/SETD5/NRXN2/OBSL1/DNM3/MYCBP2/NRXN1/NRG1	15
GO:0030833	GO:0030833	regulation of actin filament polymerization	13/762	99/10793	0.021586	0.192916	BAIAP2/CARMIL2/DBN1/NCKAP1/SPTAN1/MYADM/ADD3/TWF1/CARMIL1/ADD1/PFN2/BIN1/SPTBN4	13
GO:0055067	GO:0055067	monovalent inorganic cation homeostasis	13/762	99/10793	0.021586	0.192916	ATP6V0A1/SLC9A7/KCNMA1/ATP6V1H/DMXL2/SLC12A5/ADORA1/ATP1B3/KCNH2/SLC12A8/DMXL1/SLC4A3/SLC8A1	13
GO:0050848	GO:0050848	regulation of calcium-mediated signaling	9/762	59/10793	0.0216625	0.192916	MAPT/PPP3CC/PPP3CA/ATP2B4/CAMTA1/ITPR1/RGN/FHL2/NRG1	9
GO:1902117	GO:1902117	positive regulation of organelle assembly	9/762	59/10793	0.0216625	0.192916	MARK4/RAB3GAP1/SH3GLB1/G3BP2/MAPK9/SRC/NUMA1/ASAP1/CNOT6	9
GO:0009566	GO:0009566	fertilization	12/762	89/10793	0.0220984	0.19531	NPM2/STX2/STXBP1/UNC13B/SNU13/BCL2L1/AP3B1/NECTIN3/UBAP2L/SPACA6/TDRD9/SPTBN4	12
GO:0001667	GO:0001667	ameboidal-type cell migration	30/762	290/10793	0.0222531	0.19531	RTN4/PRCP/PLEC/MACF1/CLASP2/ATP2B4/PTK2/MEF2C/SCARB1/PTPRM/DAB2IP/CLASP1/SRC/ADIPOR1/PTP4A3/PDCD10/CDC42/BCAS3/ARHGEF7/FBXW7/NOTCH1/PFN2/HDAC7/LGALS8/NR4A1/SEMA6B/TNS1/SLC8A1/NF1/PATZ1	30
GO:0055007	GO:0055007	cardiac muscle cell differentiation	10/762	69/10793	0.0222698	0.19531	MEF2A/PLEC/MEF2C/ARRB2/SORBS2/RBPJ/OBSL1/FHL2/SLC8A1/NRG1	10
GO:0007009	GO:0007009	plasma membrane organization	14/762	110/10793	0.0224601	0.19531	EPB41L3/BAIAP2/ATP2A2/STX2/PLEC/ANK3/ANK2/SH3GLB1/PACSIN2/MTSS1/SPACA6/DMKN/BIN1/ASAP1	14
GO:0006895	GO:0006895	Golgi to endosome transport	4/762	16/10793	0.0226442	0.19531	AP2A1/VPS13A/AP1AR/VPS13C	4
GO:0045932	GO:0045932	negative regulation of muscle contraction	4/762	16/10793	0.0226442	0.19531	KCNMA1/DOCK4/ADORA1/BIN1	4
GO:0046628	GO:0046628	positive regulation of insulin receptor signaling pathway	4/762	16/10793	0.0226442	0.19531	SORBS1/OSBPL8/SRC/ADIPOR1	4
GO:0046838	GO:0046838	phosphorylated carbohydrate dephosphorylation	4/762	16/10793	0.0226442	0.19531	SYNJ1/OCRL/INPP4B/SYNJ2	4
GO:0046855	GO:0046855	inositol phosphate dephosphorylation	4/762	16/10793	0.0226442	0.19531	SYNJ1/OCRL/INPP4B/SYNJ2	4
GO:0071545	GO:0071545	inositol phosphate catabolic process	4/762	16/10793	0.0226442	0.19531	SYNJ1/OCRL/INPP4B/SYNJ2	4
[truncated: 3,840 more rows]

## Sheet: S7
Table S7. All events in significant clusters (FDR<0.05) in FTLD-TDP (all) vs controls, adjusted by cell proportions.
[truncated: 2,791 more rows]

[truncated: 23 more sheets: S8, S9, S10, S11, S12, S13, S14, S15, S16, S17, S18, S19, S20, S21, S22, S23, S24, S25, S26, S27 …]
